# Supplementary material for: Inhibition of histone methyltransferase EZH2 for immune interception of colorectal cancer in Lynch syndrome
Source: JCI Insight. 2025 Feb 13;10(6):e177545. doi: 10.1172/jci.insight.177545 (PMC11949072; doi:10.1172/jci.insight.177545)
Supplement: Supplemental tables 1-11 [file jciinsight-10-177545-s284.xlsx]

## Sheet: Supp Table 1. RNAseq-organoid
Sup Table 1. RNAseq (count per million) analysis in normal mucosa organoid (NM) and adenomatous polyp orgnaoid (AP) of LS mice in the presence or absence of GSK503 treatment.
symbol	9212NMCon1	9212APcon10	9212APcon11	9212APGsk12	9212APGsk13	9212APGsk14	9212NMCon2	9212NMCon3	9212NMGsk4	9212NMgsk5	9212NMGsk6
0610005C13Rik	4.55418	3.45031	3.39699	7.5724	6.14209	6.59437	5.34222	6.79002	6.26241	3.69306	8.021
0610006L08Rik	3.03612	3.77891	2.4062	1.98047	1.68606	2.19812	3.17645	2.07858	2.81809	3.07755	0.657459
0610009B22Rik	4.36442	4.27181	4.52932	3.84445	5.41949	4.51837	3.89838	2.91001	5.00993	5.53959	7.49504
0610009E02Rik	0.379515	1.9486	0.854908	0.465994	0.659974	0.122118	1.8409	1.99544	2.30926	1.44183	1.85141
0610009L18Rik	0.948788	3.28601	1.98158	1.39798	1.0839	1.58753	1.15507	0.554288	1.25248	0.307755	0.920443
0610010F05Rik	18.786	12.9797	20.8065	21.4357	26.0136	23.5688	24.4009	29.793	25.0497	35.0841	35.2398
0610010K14Rik	7.21079	5.25761	3.39699	8.73738	6.98513	5.98378	3.32084	3.74144	6.57553	5.23184	7.75802
0610012G03Rik	11.1957	10.1866	11.3233	11.1838	15.295	11.7233	10.8288	11.0858	13.3076	11.2331	15.6475
0610025J13Rik	2.08733	1.3144	1.69849	1.16498	0.481733	2.44236	1.44384	2.21715	1.09592	1.53878	1.5779
0610030E20Rik	32.6383	34.3388	37.933	38.2115	35.0461	31.5065	30.1763	50.8559	40.7057	38.931	46.6796
0610038B21Rik	1.51806	1.3144	0.990788	1.86397	1.0839	1.52037	0.721922	0.970003	1.40904	0.769388	0.920443
0610040F04Rik	8.15957	6.40771	5.80319	4.54344	4.09473	4.27413	6.20853	14.1343	6.88865	10.9253	8.94934
0610040J01Rik	34.1564	19.716	30.9975	36.464	42.6334	36.6354	32.3421	30.2087	32.8777	34.1608	44.9702
1110002E22Rik	24.2017	23.6592	22.6183	23.8402	15.4118	19.4766	17.0373	9.00717	13.1511	8.81872	8.15249
1110002J07Rik	1.70782	2.79311	3.82161	4.07744	2.76996	1.3433	2.02138	4.85002	1.87872	2.61592	1.84089
1110002L01Rik	3.80464	6.3765	2.95679	6.40858	1.77639	2.20912	5.07511	7.98451	9.19322	8.15397	10.1656
1110004F10Rik	51.0448	55.2049	40.9054	62.3266	69.2491	57.0291	62.2296	65.5445	58.2404	62.1665	72.0575
1110008P14Rik	2.84636	0.657201	0.849247	3.14546	3.2517	3.54142	1.58823	1.10858	1.40904	2.00041	3.55028
1110018N20Rik	12.1445	11.9939	17.268	11.9993	13.9703	10.0137	8.37429	8.31431	13.7773	9.54041	7.49504
1110019D14Rik	3.79515	6.24341	5.09548	3.37845	2.5291	3.29719	3.89838	2.91001	2.50497	3.23143	4.20774
1110020A21Rik	2.46685	0.593124	0.914356	1.76262	1.82697	0.943972	2.28994	2.39314	0.861082	2.00964	2.44443
1110025L11Rik	1.334	1.4787	1.82163	0.510263	0.791246	1.0551	0.433153	1.74185	0.782802	1.69265	1.37409
1110028F11Rik	12.1445	8.54362	14.7203	11.1838	12.5251	8.29914	9.81813	12.7486	12.5248	10.3098	17.2254
1110032A03Rik	10.6264	16.7586	13.4464	12.8148	19.2693	13.7993	12.1283	16.7672	19.2569	21.389	21.9591
1110038B12Rik	9.29812	5.42191	4.95394	15.1448	10.5981	15.6311	4.47591	7.8986	5.16649	5.23184	10.6508
1110038F14Rik	8.15957	3.77891	5.45358	14.3293	7.70772	7.69344	5.19784	3.74144	2.81809	6.46286	7.36354
1110046J04Rik	1.3283	0.328601	1.27387	0.931987	0.722599	1.09906	0.577537	1.24715	0.782802	0.923265	0.788951
1110051M20Rik	18.7613	21.1241	25.0896	22.3432	24.7526	22.8898	18.1664	14.2563	17.3704	13.5412	18.6732
1110058D11Rik	2.84636	2.1359	3.25545	1.74748	1.4452	0.854826	1.01069	0.415716	0.626241	0.61551	0.788951
1110059E24Rik	21.5052	24.1965	15.929	21.2237	26.3905	24.7484	32.4071	50.7298	38.9773	37.6923	48.0826
1110059G10Rik	12.3342	11.501	9.48325	10.2519	11.2003	11.357	12.5614	13.0258	11.1158	12.1563	14.2011
1190007I07Rik	2.27709	0.492901	0.566164	1.86397	1.68606	0.366354	1.44384	0.554288	0.626241	2.15429	1.5779
1300002E11Rik	17.6475	16.9229	15.7111	19.2222	15.8972	15.1426	16.7486	24.8044	18.4741	23.2355	19.4608
1500002F19Rik	6.11209	5.75051	9.54553	7.2229	7.39942	8.13917	6.60558	8.23117	7.8969	6.69214	7.1742
1500004A13Rik	24.6191	29.3309	26.1327	25.3163	20.4977	24.0096	24.5944	30.095	26.0501	22.48	24.8138
1500009C09Rik	0.948788	3.12171	1.69849	3.02896	2.1678	3.17507	2.59892	1.80143	2.03528	2.00041	1.70939
1500009L16Rik	3.22588	1.4787	3.25545	4.42694	3.37213	3.17507	2.31015	4.01859	3.91401	3.69306	5.39117
1500011B03Rik	3.98491	2.4645	2.68928	2.21347	3.01083	2.80871	2.45453	2.35572	3.44433	4.00082	3.41879
1500012K07Rik	6.80471	7.22921	6.65243	3.37845	3.613	4.15201	6.49729	4.4343	5.00993	6.1551	3.02431
1500015A07Rik	12.7138	23.8235	12.5972	12.7135	11.4809	11.9676	13.2357	11.64	14.4035	10.4637	13.1097
1500026H17Rik	5.88248	5.09331	6.79397	3.84445	5.05819	4.51837	8.51867	6.23574	5.16649	9.38653	3.68177
1500035N22Rik	1.13855	0.985802	1.55695	1.86397	1.68606	1.95389	2.16576	1.52429	1.72216	1.53878	1.84089
1520401A03Rik	3.60539	4.27181	4.38777	3.02896	4.69689	3.66354	1.73261	1.24715	1.72216	2.00041	0.788951
1600002D24Rik	2.46685	7.55781	2.26466	3.49495	2.76996	1.83177	3.46522	1.10858	2.66153	2.00041	0.788951
1600012H06Rik	20.5754	13.144	20.5235	25.6296	25.1705	21.5392	21.6576	25.3587	20.8225	20.3303	23.8
1600012P17Rik	3.03612	5.25761	4.38777	3.02896	4.21516	3.41931	3.32084	4.29573	3.28777	6.61674	3.2873
1600014C10Rik	8.53909	9.36512	9.6248	9.15444	8.18946	10.5022	6.49729	11.2243	12.5248	8.00163	9.99338
1600020E01Rik	0.569273	0.657201	0.141541	0.815489	0.481733	0.976944	0.721922	1.52429	1.09592	1.84653	2.36685
1600023N17Rik	1.13855	0.1643	1.84003	1.28148	1.20433	1.3433	1.15507	1.10858	2.19184	1.23102	0.394476
1600029O15Rik	1.70782	1.1501	1.84003	1.16498	2.28823	1.70965	1.73261	1.94001	2.3484	0.61551	0.657459
1700001C19Rik	2.08733	1.3144	2.54774	1.04849	1.4452	0.854826	0.721922	1.10858	1.09592	0.923265	0.788951
1700001F09Rik	2.31884	0	1.53289	2.39171	2.86992	0.83773	0	3.95484	1.63606	0	0
1700001G01Rik	1.13855	1.1501	1.27387	0.931987	0.481733	0.488472	1.58823	1.10858	1.40904	1.3849	1.31492
1700001J03Rik	5.50297	7.39351	6.51089	5.70842	6.02166	4.64049	4.76468	4.85002	7.20177	5.53959	5.12818
1700001J04Rik	1.3283	0.985802	1.27387	0.349495	0.602166	1.09906	0.721922	1.10858	0.626241	1.3849	0.920443
1700001J11Rik	4.9337	5.42191	6.49674	2.91246	2.64953	5.61743	5.77537	3.60287	6.10585	4.00082	1.97238
1700001K19Rik	1.3283	0.985802	2.4062	1.86397	1.0839	1.46542	1.29946	0.415716	0.939362	0.153878	0.920443
1700001L05Rik	31.6895	39.1035	30.2898	44.0364	31.6739	36.6354	31.7645	31.733	34.5998	31.2371	36.5547
1700001L19Rik	1.89758	5.09331	2.54774	2.44647	2.64953	2.44236	2.16576	2.07858	2.66153	2.61592	3.02431
1700003D09Rik	5.88248	4.43611	10.3325	7.92189	9.51422	10.0137	5.19784	4.15716	6.57553	4.7702	8.15249
1700003E16Rik	1.3283	0.492901	0.849247	0.931987	1.32477	1.58753	0.433153	0	0	0	0.394476
1700003M07Rik	7.21079	9.03652	6.22781	5.59192	4.57646	4.64049	5.91976	3.04858	5.00993	4.15469	1.84089
1700003P14Rik	2.08733	5.42191	2.26466	2.44647	1.4452	3.29719	4.04276	4.98859	2.50497	3.84694	3.02431
1700007F19Rik	0.189758	0.985802	1.69849	1.16498	0.481733	0.488472	1.29946	1.66286	1.72216	1.23102	1.31492
1700007J10Rik	0.379515	0.328601	0.566164	1.74748	0.120433	0.61059	0.866306	0.554288	1.72216	0.769388	0.131492
1700007L15Rik	0.569273	0.492901	0.707706	1.39798	0.481733	0.732708	0.433153	1.66286	1.72216	1.69265	0.788951
1700008J07Rik	5.74586	7.22921	6.08627	3.52874	3.49256	6.00699	5.63099	3.4643	4.69681	7.54	4.60221
1700008K24Rik	0.948788	1.8073	0.849247	1.04849	0.602166	1.58753	0.721922	1.24715	0.939362	1.3849	0.525967
1700008O03Rik	1.13855	2.1359	1.27387	1.86397	1.92693	2.07601	2.45453	2.77144	1.72216	2.46204	1.70939
1700008P02Rik	1.51806	1.1501	1.13233	0.931987	1.20433	1.22118	0.577537	1.80143	0.782802	0.769388	1.05193
1700009J07Rik	2.08733	3.12171	2.26466	0.815489	2.1678	1.09906	0.577537	0.277144	0.313121	1.23102	0.394476
1700009N14Rik	0.948788	1.643	1.69849	0.465994	1.8065	1.95389	1.44384	0.831431	0.626241	1.07714	0.394476
1700010G06Rik	8.72885	9.20082	11.1817	8.27139	9.51422	7.93767	9.09621	8.73003	9.70674	10.6176	7.88951
1700010H22Rik	1.70782	1.4787	2.54774	1.86397	1.32477	2.19812	1.29946	2.49429	2.03528	2.7698	1.97238
1700010I14Rik	3.03612	3.12171	2.97236	1.39798	3.2517	2.19812	2.31015	5.26573	2.66153	4.61633	2.36685
1700010L04Rik	10.6264	15.1156	12.1725	9.31987	8.91206	9.03674	11.6951	8.59146	10.333	11.2331	7.36354
1700011B04Rik	0.189758	0.985802	2.12312	0.582492	0.722599	0.244236	1.15507	0.277144	0.939362	0.307755	0.920443
1700012B07Rik	3.03612	3.28601	2.12312	1.63098	1.56563	1.83177	1.877	2.77144	2.3484	2.7698	1.5779
1700012D01Rik	1.89758	2.3002	1.55695	1.86397	1.4452	0.61059	1.73261	2.35572	1.40904	2.15429	1.18343
1700012D16Rik	1.3283	3.45031	3.1139	0.69899	0.963466	2.07601	1.877	0.554288	2.66153	1.23102	0.788951
1700012P22Rik	1.70782	1.1501	2.26466	1.63098	0.963466	0.732708	1.29946	1.24715	0.626241	0.769388	0.525967
1700013G24Rik	2.46685	0.657201	2.4062	1.63098	2.5291	1.22118	1.15507	0.554288	0.313121	0.461633	0.788951
1700014D04Rik	19.9245	25.7951	19.8158	13.3973	18.1854	13.7993	24.6897	13.7186	17.5348	16.311	9.7304
1700015I17Rik	2.27709	2.4645	1.98158	1.98047	1.0839	1.46542	1.73261	0.831431	1.25248	1.84653	1.31492
1700016C15Rik	0.569273	0	0.990788	1.04849	0.602166	0.488472	0.288769	1.94001	2.3484	2.30816	2.36685
1700016C19Rik	5.12345	6.40771	4.67086	6.64041	6.26253	5.49531	4.47591	3.74144	5.47961	2.15429	2.49835
1700016J18Rik	5.31321	8.87222	6.93551	6.52391	3.73343	4.15201	4.04276	2.91001	5.47961	6.00123	2.23536
1700016K19Rik	2.27709	1.8073	0.990788	2.67946	0.602166	1.83177	2.16576	1.38572	3.13121	1.3849	2.89282
1700017B05Rik	37.572	12.6511	23.4958	56.8512	36.8526	37.0018	19.6363	19.2615	16.9085	18.0037	27.0873
1700017G19Rik	2.84636	3.45031	4.10469	2.21347	2.1678	1.83177	2.31015	2.63287	1.25248	4.92408	0.788951
1700017M07Rik	0.75903	0.492901	1.84003	0.931987	0.963466	0.488472	1.58823	1.10858	0.782802	0.61551	0.920443
1700019D03Rik	16.1294	13.6369	15.7111	14.2128	18.7876	15.509	18.9143	29.3772	19.7266	25.2359	24.1945
1700019J19Rik	0.569273	1.1501	1.41541	0.349495	0.3613	0.732708	1.01069	0.69286	0.626241	0.61551	0.131492
1700019M22Rik	1.70782	2.3002	1.41541	0.465994	1.4452	1.09906	1.58823	3.74144	2.66153	0.61551	1.05193
1700020A23Rik	0.75903	1.4787	2.12312	0.815489	2.5291	0.488472	1.15507	0.69286	1.25248	1.23102	1.05193
1700020G03Rik	0.75903	3.94321	1.69849	1.16498	1.20433	0.976944	0.577537	0.554288	1.5656	1.53878	0.394476
1700020L13Rik	0.850114	1.41463	0.990788	1.63098	0.3613	0.61059	0.577537	0	0	0.307755	0
1700020N01Rik	1.3283	1.3144	0.849247	0.69899	0.602166	0.488472	0	0.554288	1.40904	1.3849	0.525967
1700021L23Rik	0.569273	1.1501	0.990788	0.116498	0.722599	1.58753	1.15507	0.277144	0.782802	0	0.262984
1700021N21Rik	0.75903	3.61461	0.566164	1.04849	1.56563	1.58753	1.15507	0.831431	0.782802	1.3849	0.920443
1700022A21Rik	1.51806	3.45031	2.4062	2.32997	1.0839	1.46542	2.02138	0.554288	1.25248	0.769388	0.788951
1700022I11Rik	9.86739	12.8154	9.6248	7.80539	6.14209	8.05979	7.21922	7.48288	6.57553	8.61714	8.15249
1700022N22Rik	1.77993	4.20773	2.46706	1.6403	0.958648	2.3581	1.31967	1.20558	1.10688	0.61551	0.79947
1700023A20Rik	1.3283	3.94321	1.27387	2.32997	1.0839	1.58753	1.01069	1.24715	0.782802	2.92367	0.394476
1700023G09Rik	1.13855	5.25761	1.13233	1.51448	0.963466	1.95389	3.03207	1.80143	1.25248	1.69265	0.788951
1700024J04Rik	2.08733	2.4645	1.55695	3.26195	2.5291	2.32024	2.31015	1.80143	2.50497	1.84653	0.525967
1700025D23Rik	1.51806	1.643	1.55695	1.39798	0.722599	1.46542	2.16576	0.970003	0.939362	1.23102	1.31492
1700025F24Rik	0.189758	1.4787	0.424623	2.21347	0.120433	0.732708	0.577537	0.138572	0.469681	0.461633	0.262984
1700025G04Rik	25.9968	36.3104	44.727	35.8815	33.7213	40.6653	27.5774	25.4972	27.5546	31.8527	23.4055
1700025H01Rik	5.88248	9.85802	8.06784	6.05792	6.02166	4.64049	6.06414	3.60287	5.32305	5.07796	4.73371
1700025J12Rik	0.569273	1.4787	1.27387	1.39798	0.963466	1.46542	1.877	0.970003	0.469681	1.23102	0.525967
1700025N23Rik	4.55418	3.94321	4.52932	3.26195	1.4452	2.6866	2.59892	1.80143	2.81809	2.30816	1.44641
1700026J14Rik	3.41564	8.37932	5.94473	4.42694	6.02166	6.22802	6.64168	2.77144	5.79273	4.7702	2.89282
1700027J07Rik	1.3283	2.4645	0.566164	0.465994	0.481733	0.366354	0.144384	0.554288	0.469681	0.61551	0.262984
1700028E10Rik	5.69273	6.07911	5.37856	3.26195	5.05819	3.05295	3.03207	5.26573	6.88865	3.23143	2.62984
1700028I16Rik	2.27709	1.8073	1.84003	1.74748	1.92693	2.32024	2.31015	0.415716	1.40904	2.7698	1.44641
1700028K03Rik	4.17467	4.10751	3.53853	2.67946	3.13126	3.66354	3.75399	5.12716	5.32305	3.69306	3.1558
1700029F12Rik	2.08733	1.643	2.4062	1.04849	2.04736	1.09906	1.58823	2.63287	1.5656	3.07755	1.31492
1700029J07Rik	8.53909	15.1156	7.9263	6.9899	4.81733	8.30403	10.1069	6.79002	7.98458	7.84776	4.33923
1700029M20Rik	6.07224	12.8154	10.6156	8.38788	5.90123	9.28097	6.64168	5.26573	7.82802	4.7702	4.07625
1700029P11Rik	1.89758	2.4645	2.4062	1.63098	1.0839	1.95389	1.877	0.970003	1.09592	1.07714	1.18343
1700030A11Rik	2.08733	2.79311	2.68928	2.56296	2.04736	2.07601	3.03207	2.21715	3.60089	2.30816	2.10387
1700030C10Rik	2.65281	8.71449	5.00065	5.32631	3.6419	7.29045	4.66939	6.42142	4.56843	4.71327	2.94805
1700030C12Rik	7.5903	11.0081	5.23702	4.42694	3.85386	5.61743	6.49729	5.68145	4.07057	3.69306	4.47072
1700030J22Rik	6.262	7.55781	6.22781	7.2229	6.62383	5.61743	4.04276	2.35572	5.79273	4.7702	3.55028
1700030K09Rik	5.88248	9.69372	7.50168	9.20337	9.87552	8.7925	8.66306	6.37431	8.14114	10.3098	11.0453
1700030L22Rik	28.0367	40.0679	24.1582	13.9414	17.6447	17.3579	21.1104	22.177	22.313	22.3584	16.9611
1700030M09Rik	0.569273	2.62881	1.41541	0.116498	0.963466	0.488472	1.29946	0.138572	0.626241	0.769388	0.262984
1700031A10Rik	2.27709	3.77891	2.54774	0.815489	1.0839	2.19812	1.58823	1.38572	1.40904	1.07714	2.49835
1700031L13Rik	0.948788	2.62881	1.69849	0.582492	0.722599	0.854826	2.02138	1.66286	0.15656	1.07714	1.31492
1700034H15Rik	7.78006	8.70792	10.191	7.68889	7.46686	6.71649	6.35291	5.42786	8.76738	5.07796	4.33923
1700034I23Rik	13.2603	9.5097	10.7486	9.76606	10.0791	12.1642	15.53	6.9965	9.29499	6.09663	8.72448
1700034J05Rik	8.53909	9.20082	8.63401	4.19394	4.09473	3.90778	5.63099	9.14575	4.38369	6.30898	4.8652
1700036A12Rik	9.48788	11.3367	7.50168	5.12593	4.21516	6.22802	7.65237	5.12716	5.00993	3.84694	5.65415
1700036G14Rik	0	0.985802	1.41541	0	0.120433	0.122118	0.577537	0.138572	0.469681	0.153878	0.131492
1700037C18Rik	1.51806	1.1501	0.566164	1.98047	1.4452	1.83177	1.15507	0.138572	0.469681	0.61551	0.788951
1700037H04Rik	5.88248	6.57201	5.82017	13.7445	9.39379	7.57132	6.06414	6.9286	5.00993	7.23225	7.75802
1700039I01Rik	6.07224	9.85802	6.93551	3.37845	5.78079	3.54142	3.75399	5.12716	4.54025	7.23225	4.20774
1700040K01Rik	1.70782	5.09331	1.55695	1.28148	1.20433	1.22118	1.44384	1.52429	1.09592	1.84653	1.44641
1700041B01Rik	7.78006	8.74078	7.50168	10.4639	5.05819	7.93157	3.89838	0.970003	3.11868	4.46245	4.8652
1700041G16Rik	5.69273	8.18544	3.37434	3.28642	2.13889	4.24849	3.35549	5.12716	3.75745	3.84694	2.36685
1700041M19Rik	0.379515	1.8073	1.13233	1.16498	0.602166	0.732708	0.866306	1.10858	0.939362	1.53878	2.36685
1700042G15Rik	2.84636	2.4645	3.25545	2.56296	2.04736	2.80871	2.45453	3.60287	2.19184	2.00041	2.62984
1700042O10Rik	1.13855	0.985802	0.424623	0.931987	1.92693	0.854826	0.144384	0.970003	1.5656	1.23102	0.788951
1700047G03Rik	1.3283	2.4645	0.141541	0.931987	0.602166	1.22118	2.7433	1.38572	1.09592	2.00041	0.657459
1700047M11Rik	1.51806	3.45031	2.4062	1.74748	1.56563	0.976944	2.02138	2.07858	1.5656	1.53878	1.84089
1700048O20Rik	5.31321	10.6795	5.5201	4.31044	5.05819	3.54142	4.18714	5.4043	7.67146	5.53959	3.68177
1700049E17Rik2	1.84634	1.6315	2.3326	1.58438	1.8065	1.16134	1.49582	2.64949	1.31667	1.78806	1.15844
1700049J03Rik	24.0992	28.9169	31.139	25.5131	20.7145	24.9121	23.9678	20.0929	24.58	19.3886	16.9624
1700049L16Rik	4.55418	7.88642	5.23702	2.56296	3.01083	4.64049	4.76468	3.88001	3.13121	3.23143	2.23536
1700051A21Rik	2.07785	0	1.41541	3.37845	1.92693	2.19812	1.29946	1.66286	2.03528	0.958657	0.394476
1700052H01Rik	2.46685	4.10751	2.12312	1.51448	1.20433	1.3433	0.577537	1.10858	1.87872	1.69265	1.31492
1700052K11Rik	2.8957	1.65779	2.03536	3.85493	2.20393	3.5805	2.37368	0.351973	5.08351	1.98964	0.706111
1700054M17Rik	2.84636	1.643	2.4062	2.56296	1.20433	2.44236	2.31015	1.24715	3.13121	0.769388	1.31492
1700054O19Rik	7.96982	7.88642	11.6064	9.78586	8.67119	7.4492	6.20853	5.54288	10.0199	5.84735	3.2873
1700055D16Rik	0.948788	5.09331	2.12312	4.07744	1.94259	2.07601	3.03207	3.18715	2.3484	4.1747	3.2873
1700055D18Rik	5.12345	5.09331	4.24623	6.9899	6.26253	8.05979	1.877	2.77144	2.81809	3.84694	4.73371
1700055K11Rik	2.38715	0.660487	2.12312	2.05037	2.15937	1.46542	0.288769	0.616645	1.06461	1.42337	0.589083
1700055L01Rik	7.21079	10.5152	9.48325	4.42694	6.26253	7.4492	6.64168	5.82002	8.76738	6.46286	4.99669
1700056E22Rik	4.9337	7.55781	2.97236	5.35893	4.33559	3.78566	3.75399	5.54288	5.63617	3.07755	5.25967
1700057G04Rik	2.46685	0.821502	3.25545	4.19394	4.09473	4.7626	4.76468	5.26573	7.35833	11.6947	8.41548
1700057H15Rik	1.89758	0.492901	1.27387	1.28148	1.0839	1.58753	0.866306	1.52429	1.87872	1.69265	0.920443
1700060C20Rik	1.13855	1.8073	1.41541	0.582492	0.602166	0.61059	0.721922	0.831431	0.469681	0.61551	1.05193
1700060J05Rik	7.18612	3.61132	6.21649	4.41412	4.87995	4.96043	6.57237	3.17884	5.43577	3.87771	3.63049
1700061I17Rik	1.51806	1.3144	0.566164	0.69899	1.32477	0.976944	1.01069	0.554288	1.40904	0.61551	1.31492
1700063H04Rik	3.03612	1.643	3.82161	0.815489	0.843032	1.46542	3.17645	1.10858	0.939362	2.30816	1.70939
1700063H06Rik	1.3283	1.3144	0.990788	0.465994	1.32477	1.70965	2.45453	1.10858	1.5656	1.23102	0.788951
1700064F23Rik	2.08733	2.62881	2.12312	1.86397	2.76996	2.93083	2.31015	1.52429	1.87872	0.61551	1.84089
1700066B19Rik	8.53909	6.07911	8.49247	13.3973	12.4046	10.0137	8.80744	9.28432	7.82802	8.46327	8.94145
1700066M21Rik	8.53909	8.05072	9.48325	9.08687	10.2368	7.69344	10.9732	14.6886	9.39362	15.5416	17.3569
1700066O22Rik	2.84636	3.57353	1.41541	1.54011	1.32477	1.3433	2.02138	3.60287	4.22713	2.7698	1.904
1700067K01Rik	0.569273	0.821502	0.424623	0.465994	0.963466	1.46542	0.721922	0.415716	1.5656	0.61551	0.525967
1700071K01Rik	3.22588	1.9716	1.55695	1.16498	1.4452	1.83177	1.29946	1.24715	0.782802	2.15429	1.5779
1700071M16Rik	2.12528	4.14365	4.07638	3.71513	2.76996	1.54235	2.20186	2.62732	2.97465	2.3928	2.309
1700072F12Rik	0.569273	4.60041	2.4062	1.51448	2.76996	1.83177	1.44384	4.01859	1.40904	1.84653	1.84089
1700073E17Rik	16.3191	23.002	19.8158	11.9993	14.5724	13.3109	20.5026	13.8572	16.5954	14.0029	9.7304
1700074P13Rik	0.75903	3.61461	1.41541	1.86397	2.40866	1.95389	1.01069	1.10858	3.28777	1.07714	1.70939
1700081B01Rik	2.65661	2.95741	3.39699	3.02896	2.64953	1.83177	1.73261	3.18715	2.19184	3.07755	2.49835
1700082M22Rik	4.36442	6.40771	6.08627	3.37845	3.2517	2.56448	4.18714	6.65145	3.44433	6.30898	2.62984
1700085C21Rik	1.13855	3.12171	1.41541	0.69899	1.32477	2.44236	2.02138	0.970003	2.03528	1.23102	1.18343
1700086D15Rik	27.1353	44.0325	24.2035	19.1057	19.1489	22.5918	21.802	21.8944	27.0849	21.2351	14.9901
1700086O06Rik	0.569273	1.643	1.41541	1.98047	1.92693	0.732708	1.73261	1.94001	1.87872	2.46204	3.2873
1700086P04Rik	14.8011	31.8743	21.6558	17.1253	20.5941	18.0735	14.8716	13.8572	22.8578	13.2335	12.6232
1700088E04Rik	1.24291	1.40148	1.84428	0.582492	1.02368	0.481145	1.21138	1.2804	1.20082	1.21871	1.97501
1700092E19Rik	2.84636	2.95741	1.69849	1.86397	0.963466	2.19812	1.877	2.63287	3.75745	1.69265	0.920443
1700093K21Rik	7.02103	9.69372	6.65243	3.49495	6.62383	3.05295	7.94114	6.23574	5.16649	4.30857	3.2873
1700094D03Rik	7.5903	5.91481	12.031	5.82492	8.67119	7.08285	8.66306	8.31431	9.39362	9.07878	6.83758
1700094M23Rik	16.1294	25.9594	19.2496	12.2323	12.1638	14.1657	19.2031	17.7372	18.6307	17.8498	11.4398
1700095A13Rik	5.31321	10.1866	6.22781	3.14546	4.33559	4.88472	7.21922	6.9286	6.26241	6.77061	6.57459
1700095A21Rik	0.75903	2.1359	1.13233	0.582492	0.843032	0.854826	1.29946	2.77144	0.782802	1.3849	1.44641
1700095J03Rik	3.03612	3.61461	2.12312	1.39798	0.963466	1.09906	1.73261	1.52429	1.5656	3.23143	1.18343
1700095J07Rik	3.22588	3.28601	2.97236	1.74748	1.8065	1.46542	1.877	1.52429	3.28777	4.00082	1.84089
1700096K18Rik	3.41564	3.61461	3.53853	2.67946	3.49256	4.27413	2.31015	4.15716	5.00993	2.7698	3.02431
1700100I10Rik	0.379515	0.985802	1.13233	0.815489	0.3613	0.366354	0.721922	0.554288	1.72216	0.61551	0.262984
1700101I11Rik	4.55418	2.79311	4.8124	4.42694	3.37213	2.19812	5.05345	2.07858	3.13121	4.00082	2.62984
1700102J08Rik	5.50297	2.79311	4.52932	1.86397	1.68606	1.95389	3.89838	1.10858	3.28777	4.15469	2.62984
1700102P08Rik	1.13855	3.28601	1.27387	1.86397	1.8065	2.07601	0.721922	1.94001	1.72216	1.3849	1.70939
1700104B16Rik	1.70782	1.8073	1.13233	1.63098	1.4452	0.976944	0.577537	2.21715	1.09592	1.23102	1.5779
1700105F02Rik	6.07224	7.72211	4.8124	4.19394	4.57646	5.49531	3.75399	2.77144	4.38369	5.23184	3.1558
1700108N06Rik	4.96595	1.96503	2.28306	4.44325	0.881571	2.55471	4.37629	3.01117	2.68658	3.0714	2.31952
1700109K24Rik	0.569273	0.821502	1.69849	0.69899	2.1678	1.58753	1.15507	0.970003	0.626241	0.769388	1.97238
1700112D23Rik	0.948788	2.1359	1.27387	1.28148	0.843032	1.09906	1.877	1.24715	1.40904	1.53878	0.657459
1700112J16Rik	2.46685	3.45031	4.24623	1.98047	2.8904	2.80871	3.32084	4.57287	2.97465	4.30857	2.76133
1700113A16Rik	1.30553	0.611197	0.193911	1.28498	0.957444	0.658216	0.33064	1.36355	3.10146	1.53108	0.608807
1700113H08Rik	1.89758	4.43611	2.26466	1.04849	1.92693	2.32024	2.45453	1.38572	1.25248	1.53878	1.31492
1700116H05Rik	3.03612	4.43611	3.39699	2.21347	2.28823	3.78566	3.60961	2.07858	3.28777	3.38531	2.10387
1700120E14Rik	8.34933	12.3225	10.474	8.38788	6.98513	7.69344	8.08552	9.97718	8.45426	6.77061	9.5989
1700122C19Rik	1.3283	1.9716	1.27387	1.04849	1.56563	2.44236	1.58823	0.415716	0.626241	0.307755	0.394476
1700122E12Rik	1.51806	5.42191	2.26466	1.74748	2.40866	1.46542	2.7433	2.49429	1.72216	2.30816	1.70939
1700123J17Rik	3.79515	10.5152	6.22781	5.35893	5.05819	3.66354	6.20853	6.79002	5.16649	6.00123	4.47072
1700123L14Rik	5.88248	8.37932	5.37856	4.31044	3.85386	5.37319	7.21922	4.4343	2.50497	5.07796	2.89282
1700123O20Rik	12.5904	9.39634	14.3891	16.5696	18.0216	13.5917	16.7746	12.211	16.4717	8.96799	16.973
1700125H20Rik	10.6264	11.501	8.06784	5.24243	5.17863	4.0299	6.78606	6.65145	5.94929	4.46245	4.8652
1700126A01Rik	8.72885	8.54362	9.76634	4.42694	5.90123	6.22802	8.37429	6.23574	8.14114	5.38572	3.94476
1700127F24Rik	4.36442	1.3144	3.96315	3.26195	2.04736	1.83177	3.32084	2.21715	1.87872	2.46204	1.05193
1700129C05Rik	1.3283	2.3002	1.27387	1.04849	1.32477	1.09906	2.59892	3.32573	1.5656	1.84653	1.70939
1810008I18Rik	1.13855	1.1501	0.424623	1.63098	1.32477	1.22118	0.866306	1.24715	1.25248	0.307755	1.5779
1810009A15Rik	12.4026	16.2657	8.35093	20.5037	12.6816	17.3542	9.98851	8.45289	11.1158	11.0315	16.4996
1810010H24Rik	1.3283	4.92901	3.53853	2.56296	1.68606	1.70965	3.60961	1.80143	2.19184	1.69265	0.920443
1810010K12Rik	4.36442	5.58621	5.5201	3.26195	3.2517	2.80871	4.04276	4.01859	4.38369	2.92367	3.68177
1810013D15Rik	1.70782	3.61461	2.97236	1.39798	3.13126	4.15201	3.32084	2.21715	1.87872	2.7698	1.5779
1810013L24Rik	29.9817	11.6653	26.3266	37.629	36.4913	42.9856	33.9303	50.8559	39.6098	42.778	52.3338
1810014B01Rik	3.22588	3.45031	2.12312	2.79596	2.40866	2.07601	4.04276	3.32573	3.44433	3.69306	2.23536
1810018F18Rik	2.65661	2.62881	1.84003	1.39798	1.68606	0.732708	1.58823	2.21715	2.81809	0.923265	2.10387
1810019D21Rik	8.72885	6.90061	6.65243	10.0189	11.3207	7.20496	8.08552	9.00717	7.82802	7.38612	13.4122
1810019N24Rik	1.51806	4.27181	4.38777	1.86397	2.76996	3.29719	3.17645	0.831431	2.50497	3.38531	0.920443
1810020O05Rik	13.8523	26.9453	16.6962	13.2284	12.6455	11.9676	15.8072	13.0008	14.5601	16.6188	11.0453
1810021M19Rik	11.765	16.2657	11.1817	11.0673	9.39379	10.0137	7.07483	10.1157	7.98458	8.15551	5.39117
1810024B03Rik	1.3283	2.3002	0.990788	1.04849	1.68606	1.22118	1.29946	2.91001	1.72216	1.3849	1.70939
1810030O07Rik	15.1806	17.4158	17.4096	18.9892	20.7145	17.7071	18.6256	31.3173	20.9791	24.1588	31.4266
1810034E14Rik	4.42704	2.56473	2.2505	3.25846	1.16579	2.68904	1.877	0.970003	0.782802	2.05273	3.61997
1810037I17Rik	13.0933	4.43611	10.7571	17.4165	18.7876	17.4629	12.5614	11.5015	11.1158	14.9261	12.7547
1810046K07Rik	1.13855	4.10751	1.55695	1.51448	1.68606	1.09906	1.15507	0.970003	0.782802	0.61551	0.920443
1810053B23Rik	4.36442	1.9716	4.95394	3.26195	2.8904	3.54142	3.03207	4.29573	4.54025	3.84694	1.70939
1810055G02Rik	17.2679	9.69372	12.8802	14.2128	20.4736	16.9744	13.8609	9.97718	7.5149	9.54041	12.4917
1810058I24Rik	4.36442	2.62881	3.39699	6.29091	3.613	3.90778	4.18714	4.85002	2.50497	2.92367	4.07625
1810064F22Rik	2.65661	7.39351	2.68928	2.79596	2.8904	2.32024	3.32084	4.71144	3.28777	2.61592	3.2873
1810065E05Rik	181.408	46.0041	255.057	212.377	155.359	188.794	327.175	438.164	413.945	473.635	716.762
1810073O08Rik	3.03612	8.87222	5.23702	4.42694	3.9743	4.0299	4.18714	3.18715	4.22713	5.69347	1.84089
2010001A14Rik	0.75903	2.3002	2.68928	1.63098	2.64953	1.3433	2.31015	1.52429	2.03528	3.53918	3.81326
2010003K11Rik	9.10836	9.20082	8.06784	9.78586	10.2368	8.91462	5.4866	6.37431	6.26241	9.23265	5.91713
2010016I18Rik	8.34933	8.37932	7.64322	12.4653	10.4777	8.54826	9.81813	7.48288	8.76738	8.30939	11.1768
2010106E10Rik	0.379515	0.1643	1.55695	1.04849	2.28823	2.44236	0.577537	0	0	0	0.657459
2010109P13Rik	2.08733	4.76471	3.68007	3.14546	2.5291	5.61743	3.75399	1.38572	1.40904	1.23102	1.44641
2010110K18Rik	0.75903	1.8073	1.27387	1.39798	1.56563	1.3433	2.31015	1.66286	3.13121	2.7698	0.788951
2010203P06Rik	7.96982	13.6369	10.7571	7.3394	8.06902	8.05979	10.9732	9.70003	10.333	8.15551	5.91713
2010204K13Rik	2.65661	1.9716	1.98158	1.86397	3.37213	3.41931	1.877	1.52429	2.03528	0.769388	1.70939
2010315B03Rik	17.8372	9.52942	17.9757	19.9212	19.0284	18.1956	22.6683	28.823	21.9184	24.6204	33.6619
2010320M18Rik	5.88248	1.643	1.41541	4.77643	2.04736	2.80871	2.16576	0.554288	0.469681	0.769388	2.23536
2010320O07Rik	3.98491	5.25761	2.83082	4.07744	2.64953	4.64049	1.58823	3.04858	3.44433	2.61592	1.97238
2200002D01Rik	112.526	24.1521	61.4288	197.581	110.437	129.689	77.6788	51.6873	66.225	79.4008	103.353
2210010C04Rik	4.74394	8.05072	4.8124	2.21347	2.28823	4.51837	3.03207	4.57287	2.81809	6.30898	4.33923
2210011K15Rik	12.3342	9.85802	6.79397	6.40741	5.29906	5.37319	7.94114	4.98859	7.04521	5.69347	6.31161
2210016F16Rik	17.8372	15.6085	25.6189	34.4835	31.4331	30.7737	26.2779	23.9729	21.2922	32.1604	39.9735
2210016L21Rik	13.6625	6.40771	9.34171	12.8148	14.6928	13.433	9.38498	5.82002	10.6461	9.84817	10.9138
2210039B01Rik	2.08733	3.45031	2.82941	2.67946	3.13126	2.6866	2.02138	1.80143	3.13121	2.46204	3.02431
2210406O10Rik	2.46685	4.10751	4.38777	3.14546	2.5291	4.39625	2.16576	2.21715	1.72216	1.53878	1.05193
2210408I21Rik	36.6232	41.2394	33.1206	25.7461	23.8458	27.1102	37.6843	37.1373	32.5645	40.0082	24.4575
2210417A02Rik	0.569273	2.3002	0.707706	1.04849	1.8065	0.366354	0.721922	1.80143	1.09592	1.3849	2.36685
2210418O10Rik	10.1596	6.39785	2.31986	1.9164	0	15.3722	12.5398	14.6512	36.6351	0	17.278
2300009A05Rik	0.948788	0.657201	0.283082	1.63098	2.1678	0.854826	0.288769	0.69286	0.939362	0.61551	0.525967
2310001H17Rik	1.51806	3.12171	0.849247	0.815489	1.20433	0.488472	1.15507	1.66286	1.25248	0.769388	2.49835
2310002F09Rik	5.31321	13.9655	6.65243	2.91246	5.05819	5.00684	5.19784	4.15716	6.57553	4.30857	3.68177
2310002L09Rik	0.948788	0.821502	2.12312	1.74748	0.963466	0.732708	2.31015	1.80143	0.939362	1.3849	1.44641
2310005A03Rik	8.67002	8.43025	7.21577	5.44047	4.30549	6.0656	8.90851	6.37431	9.46094	6.56903	5.89215
2310011J03Rik	10.2469	4.92901	6.08627	12.9313	11.4412	9.64733	5.4866	3.04858	3.44433	4.30857	6.4431
2310015A10Rik	11.765	16.7586	12.8802	15.0283	17.9445	15.0205	8.66306	9.28432	12.8379	14.1567	14.5956
2310015A16Rik	1.3283	1.643	2.54774	2.32997	1.68606	1.22118	2.16576	0.831431	1.72216	0.923265	1.18343
2310015D24Rik	3.41564	9.03652	7.64322	2.79596	2.04736	3.41931	3.46522	1.94001	4.69681	2.15429	1.97238
2310015K22Rik	5.50297	7.39351	6.65243	3.02896	3.73343	3.66354	5.77537	4.4343	4.85337	4.46245	3.1558
2310016G11Rik	0.569273	0.1643	0.990788	1.63098	0.963466	0.976944	0.866306	0.277144	1.09592	0.307755	1.97238
2310022A10Rik	11.1957	5.25761	7.50168	12.3488	10.3573	9.03674	5.4866	4.15716	6.57553	6.61674	8.94145
2310022B05Rik	19.545	8.37932	10.191	19.9212	19.0284	16.2417	12.7058	13.58	12.5248	12.3102	16.305
2310026I22Rik	4.17467	1.643	2.97236	3.02896	1.8065	2.80871	5.05345	2.63287	5.94929	3.69306	2.76133
2310030G06Rik	2.65661	3.45031	5.37856	5.70842	7.58729	5.37319	6.35291	7.34431	7.5149	7.07837	9.7304
2310033P09Rik	4.9337	2.62881	4.10469	8.15489	6.02166	6.22802	4.6203	4.57287	4.22713	4.7702	6.70608
2310034C09Rik	2.08733	3.28601	2.26466	2.05736	1.4452	1.09906	1.73261	2.21715	2.03528	0.769388	0.920443
2310034G01Rik	0.948788	5.09331	3.68007	3.84445	2.64953	3.66354	2.02138	2.91001	4.07057	2.7698	4.73371
2310034O05Rik	3.79515	2.4645	2.54774	2.56296	2.64953	1.83177	6.06414	2.63287	2.50497	2.46204	2.89282
2310039H08Rik	1.13855	0	0.566164	2.56296	0.602166	0.61059	1.58823	1.38572	0.782802	0.923265	1.18343
2310040G24Rik	1.51806	1.8073	1.27387	1.04849	0.240866	1.58753	0.433153	1.10858	0.939362	1.69265	1.70939
2310043M15Rik	4.74394	2.79311	4.95394	5.47542	4.47891	5.49531	4.04276	2.63287	3.03414	3.69306	3.81326
2310047D07Rik	11.5752	25.4665	14.7203	10.38	12.8514	14.9436	11.8395	11.5015	12.1726	8.9249	6.04862
2310050C09Rik	1.51806	1.1501	1.13233	0.815489	1.68606	1.3433	1.01069	0.554288	0.939362	0.307755	0.657459
2310057M21Rik	12.7138	12.4868	13.3049	13.2808	9.75509	14.8984	13.8609	15.6586	12.9945	15.2339	12.0972
2310061I04Rik	17.6475	12.8154	17.268	20.9697	21.1962	22.714	16.0267	20.5086	16.4388	17.6959	27.6133
2310061N02Rik	2.65661	3.45031	2.97236	2.09697	1.8065	1.09906	1.73261	2.07858	1.25248	2.92367	2.23536
2310065F04Rik	6.262	11.8296	6.08627	4.42694	4.09473	3.78566	6.93045	4.98859	6.57553	7.54	2.36685
2310067E19Rik	37.1925	33.1887	33.2622	29.7071	23.9662	26.866	35.0854	40.7401	35.8523	35.0841	36.9492
2310069B03Rik	6.83127	4.92901	6.22781	2.79596	4.93776	5.12896	6.20853	4.57287	5.94929	4.15469	2.62984
2310069G16Rik	2.65661	2.3002	2.12312	3.14546	2.5291	2.19812	2.16576	2.77144	1.87872	3.69306	3.02431
2310075K07Rik	3.79515	6.40771	4.24623	2.44647	0.843032	2.32024	3.75399	2.77144	2.3484	2.46204	2.89282
2310079G19Rik	3.22588	6.24341	2.83082	1.63098	1.8065	2.44236	2.59892	0.69286	0.469681	1.53878	0.525967
2410002F23Rik	16.1123	6.84968	13.0218	22.363	19.8534	15.8387	13.1346	16.6286	14.6932	16.1479	18.4536
2410003I16Rik	7.21079	13.9655	10.474	10.1354	8.30989	8.42614	8.66306	7.8986	9.0805	9.23265	6.31161
2410004B18Rik	7.78006	6.24341	7.07706	8.15489	9.87552	5.37319	6.64168	7.34431	7.5149	7.23225	8.94145
2410004I01Rik	0.189758	1.4787	1.84003	0.582492	1.32477	0.732708	0.721922	0.69286	2.50497	0.769388	0.657459
2410004P03Rik	0.948788	1.3144	0.990788	0.931987	0.722599	1.58753	0.433153	0.415716	0.313121	0.923265	0.525967
2410006H16Rik	6.262	1.1501	3.53853	10.9508	8.06902	7.69344	5.34222	8.31431	6.57553	6.77061	6.4431
2410012E07Rik	1.70782	2.95741	2.26466	1.51448	1.8065	1.22118	0.866306	1.24715	1.72216	1.84653	1.05193
2410022M11Rik	2.84636	3.12171	4.38777	3.61145	4.81733	2.56448	2.88769	3.32573	4.54025	2.46204	1.44641
2410080I02Rik	3.41564	4.27181	4.8124	3.14546	2.04736	1.70965	2.7433	1.66286	1.72216	0.769388	1.84089
2410141K09Rik	1.70782	3.12171	1.69849	1.04849	0.722599	1.70965	3.03207	1.52429	2.3484	1.69265	0.920443
2500002B13Rik	0.379515	0.492901	0.283082	0.931987	0.843032	0.122118	0.577537	1.94001	1.5656	0.61551	1.70939
2500004C02Rik	1.70782	5.09331	3.39699	3.14546	2.8904	1.70965	2.02138	2.49429	2.66153	1.84653	1.97238
2510002D24Rik	29.9817	28.424	32.1298	31.3381	32.8783	33.2161	36.818	42.6801	37.1048	31.391	38.1326
2510003B16Rik	0.189758	0.985802	1.55695	1.04849	0.602166	0.976944	0.721922	0.554288	0.313121	0.61551	0.262984
2510009E07Rik	18.2167	18.8945	18.1173	18.0572	19.5102	14.6542	18.048	14.2729	15.656	18.9269	10.9138
2510039O18Rik	35.1051	10.6795	21.9389	49.1623	45.7646	43.5961	19.4919	14.8272	19.4135	18.7731	24.326
2600014E21Rik	36.0539	41.2394	34.9607	26.1714	26.134	29.7968	38.1175	27.7144	34.5998	29.5445	24.9835
2610001J05Rik	18.786	15.1156	16.5603	14.3293	17.7037	19.1725	18.6256	23.9729	24.2668	23.2355	21.4332
2610002M06Rik	17.4577	10.8438	21.6558	22.4842	25.4114	21.8591	24.4009	38.6616	26.3021	31.2371	37.6067
2610005L07Rik	163.658	188.032	158.24	138.321	138.673	131.566	177.282	163.76	173.405	147.182	144.105
2610008E11Rik	23.7197	22.6734	21.0896	18.4067	15.8972	19.9052	20.0694	26.3287	25.3628	28.4674	27.2188
2610020C07Rik	3.98491	8.70792	5.09548	5.00943	4.21516	5.73955	4.78201	7.34431	5.63617	5.55652	3.82904
2610024D14Rik	2.84636	1.1501	1.98158	3.61145	2.5291	2.80871	1.58823	2.77144	2.19184	2.00041	3.55028
2610027F03Rik	18.2167	29.0812	19.5327	14.6788	14.9337	18.1956	17.3261	13.9958	15.9692	17.6959	10.6508
2610027K06Rik	6.07224	5.09331	7.50168	3.14546	5.05819	7.32708	6.64168	2.77144	8.92394	6.61674	1.05193
2610028E06Rik	7.78006	9.20082	8.06784	5.59192	6.14209	7.08285	6.20853	5.68145	9.70674	7.69388	3.1558
2610035D17Rik	14.8011	9.20082	10.0494	11.7663	13.3681	10.38	10.5401	11.64	12.2117	10.6176	13.6752
2610037D02Rik	4.36442	8.37932	9.90788	4.19394	5.17863	3.66354	7.21922	4.98859	6.88865	7.23225	4.47072
2610042L04Rik	4.24298	5.80637	2.68645	2.56296	4.2826	4.42556	1.21283	4.26247	4.4604	3.16988	2.97435
2610044O15Rik8	1.13855	2.4645	2.12312	2.32997	2.1678	0.976944	2.7433	4.15716	3.91401	2.61592	3.94476
2610203C22Rik	0	2.79311	0.849247	1.28148	0.120433	1.09906	1.44384	0.970003	0.626241	0.769388	1.31492
2610206C17Rik	3.22588	3.77891	3.39699	3.84445	1.68606	2.44236	3.32084	1.66286	4.07057	4.30857	1.44641
2610300M13Rik	6.262	3.12171	3.53853	4.42694	3.613	3.29719	5.91976	3.60287	4.85337	3.38531	2.49835
2610301B20Rik	10.0571	4.43611	5.23702	5.82492	4.93776	5.98378	7.21922	7.20574	8.61082	8.15551	4.47072
2610306M01Rik	3.22588	2.1359	2.83082	2.32997	1.8065	4.51837	2.7433	2.12015	2.97465	2.46204	2.49835
2610307P16Rik	4.17467	7.88642	5.80319	3.84445	2.8904	2.80871	4.47591	3.60287	4.54025	3.38531	2.62984
2610318M16Rik	2.65661	0.492901	3.1139	3.61145	3.01083	2.32024	2.16576	2.07858	2.3484	2.15429	2.10387
2610318N02Rik	1.89758	1.1501	1.69849	3.37845	3.01083	3.05295	0.866306	0.970003	1.87872	0.923265	2.49835
2610507B11Rik	316.136	155.921	310.258	421.142	409.232	393.586	375.11	497.196	466.393	460.094	643.653
2610507I01Rik	10.2469	9.03652	10.8987	9.55287	8.79162	8.91462	11.1176	14.4115	11.8986	13.6951	14.5956
2610524H06Rik	0.75903	3.12171	0.566164	1.63098	1.4452	0.854826	1.58823	2.35572	1.09592	2.15429	3.68177
2610528A11Rik	274.959	55.3692	329.508	281.227	313.126	270.003	371.501	453.546	433.672	460.556	668.636
2610528J11Rik	11.765	4.27181	11.1817	16.6593	10.5981	13.5551	13.139	12.7486	12.8379	13.0796	14.5956
2700003A03Rik	6.262	11.0081	8.77555	7.4559	7.22599	10.7464	8.51867	4.98859	6.57553	6.30898	4.73371
2700012I20Rik	1.70782	1.1501	2.68928	1.86397	1.32477	0.61059	1.15507	0.970003	2.03528	1.69265	0.920443
2700038G22Rik	3.41564	7.72211	4.8124	3.72795	3.73343	3.90778	5.91976	5.26573	4.54025	4.30857	3.1558
2700046A07Rik	3.79515	5.42191	6.08627	2.67946	3.49256	3.54142	3.17645	3.04858	4.69681	3.23143	2.36685
2700046G09Rik	3.98491	2.95741	1.55695	4.07744	3.73343	2.80871	1.29946	2.35572	3.13121	4.7702	1.84089
2700049A03Rik	14.2318	13.144	14.0126	16.3098	16.9811	19.7831	16.6042	24.5272	21.7619	25.6976	32.7415
2700054A10Rik	11.9547	11.8296	14.5787	10.8343	9.87552	9.76944	13.7165	9.56146	10.1764	12.1563	8.54697
2700062C07Rik	3.92798	2.71588	3.67016	3.22351	5.66036	4.15201	3.56485	5.05233	3.75745	3.23143	4.33923
2700068H02Rik	2.27709	3.28601	1.55695	1.04849	1.32477	3.54142	1.15507	0.277144	2.66153	2.15429	0.920443
2700070H01Rik	1.51806	6.57201	2.4062	1.63098	0.963466	1.70965	3.46522	2.77144	1.40904	3.84694	2.23536
2700081O15Rik	7.40054	5.58621	6.51089	6.05792	6.14209	5.73955	5.05345	3.32573	6.10585	4.15469	3.94476
2700089I24Rik	1.89758	3.94321	2.54774	4.19394	2.1678	2.80871	3.46522	2.07858	2.97465	3.07755	0.920443
2700097O09Rik	12.1445	9.85802	24.062	19.3387	18.908	15.3869	15.1604	24.2501	21.6053	18.0037	23.8
2700099C18Rik	5.50297	5.91481	4.38777	6.52391	9.39379	6.83861	7.65237	10.2543	6.88865	6.1551	9.7304
2810001G20Rik	1.13855	1.8073	0.566164	1.39798	1.68606	2.07601	0.721922	1.52429	1.25248	1.53878	2.62984
2810002D19Rik	2.65661	0.821502	3.53853	4.07744	4.45603	4.7626	3.60961	6.51288	4.22713	4.30857	4.60221
2810004N23Rik	28.2739	15.6085	12.8802	26.3286	27.8201	23.6909	25.2673	30.2087	25.8325	27.3902	39.0531
2810006K23Rik	8.15957	6.40771	7.9263	11.5333	13.8498	11.357	8.95183	6.51288	7.5149	10.002	13.6752
2810013P06Rik	5.88248	13.8012	5.23702	6.75691	6.98513	5.98378	8.08552	11.2243	10.1764	6.92449	8.94145
2810021J22Rik	9.29812	13.144	13.5879	9.43637	10.2368	10.2579	13.7165	13.3029	12.2117	11.8486	10.1249
2810025M15Rik	6.262	4.76471	5.37856	5.47542	5.05819	4.0299	3.03207	4.71144	5.00993	4.15469	4.73371
2810029C07Rik	3.03612	8.21502	6.51089	5.94142	4.69689	4.15201	5.63099	4.4343	5.94929	4.46245	3.41879
2810032G03Rik	3.98491	6.57201	3.68007	4.54344	2.28823	3.41931	4.90907	4.15716	6.57553	2.92367	2.62984
2810039B14Rik	1.13855	2.1359	1.69849	0.931987	1.4452	0.976944	0.288769	0.715031	1.09592	0.923265	0.813935
2810047C21Rik1	7.17283	2.64852	3.5456	2.12027	3.47088	3.17018	8.46958	5.88376	11.3772	0.800163	0
2810048H02Rik	0.379515	3.28601	1.98158	0.69899	1.4452	0.61059	0.721922	0.970003	0.782802	0.153878	0.394476
2810049E08Rik	0.569273	2.4645	1.84003	0.582492	0.240866	1.22118	1.15507	2.21715	1.09592	1.53878	1.44641
2810407A14Rik	17.0782	24.9736	17.9573	12.9313	12.6455	13.5551	16.2389	17.8758	18.9438	18.7731	10.6508
2810408A11Rik	5.12345	4.27181	3.1139	3.49495	2.8904	4.64049	4.6203	3.32573	1.87872	3.23143	3.41879
2810408B13Rik	46.6595	47.6241	48.7793	41.9662	34.9136	39.7201	59.0041	59.2381	46.1258	44.5152	32.0669
2810408I11Rik	2.46685	3.12171	1.27387	2.32997	1.0839	2.07601	1.73261	3.60287	2.50497	4.00082	2.49835
2810414N06Rik	2.27709	1.643	1.41541	1.51448	1.92693	1.58753	1.01069	2.07858	1.87872	1.53878	2.10387
2810425M01Rik	2.07974	6.07911	3.04313	2.09697	2.29666	3.54142	2.16576	3.74144	2.50497	2.46204	1.29388
2810429I04Rik	0.75903	3.12171	2.68928	1.86397	3.01083	1.70965	2.31015	2.35572	2.3484	2.15429	1.70939
2810433D01Rik	2.65661	4.27181	4.24623	1.63098	3.13126	1.83177	1.73261	1.66286	1.25248	2.15429	0.788951
2810442N19Rik	2.1101	0.703205	0.644012	0.664041	0.705739	1.72553	1.4063	0.616645	0.436803	0.538572	0.700852
2810454H06Rik	1.70782	2.4645	3.1139	2.56296	2.64953	2.44236	1.44384	2.35572	1.25248	2.30816	1.44641
2810459M11Rik	8.9186	9.69372	11.0402	14.3293	13.8498	10.9906	13.2834	14.6886	9.70674	11.3869	19.8553
2810471M01Rik	1.51806	0.657201	1.27387	1.63098	1.0839	1.70965	1.44384	1.10858	1.09592	1.23102	1.70939
2900024J01Rik	3.98491	1.8073	1.55695	2.79596	2.76996	3.78566	2.88769	0.69286	2.19184	1.23102	1.70939
2900026A02Rik	196.042	66.0487	127.245	248.608	201.485	206.99	145.973	100.465	125.718	108.945	163.444
2900041M22Rik	0.425057	2.95741	1.44089	1.73583	1.38619	1.31155	0.619409	0.893789	1.25248	1.18332	0.427349
2900052L18Rik	12.7138	17.0872	15.2864	16.3098	18.5467	18.1956	10.9732	8.8686	10.1764	13.3873	9.46741
2900052N01Rik	11.9547	17.7444	9.90788	8.73738	9.03249	11.9676	11.5507	14.6886	13.4642	12.1563	12.7547
2900060B14Rik	1.3283	1.643	0.849247	1.04849	0.602166	1.3433	0.721922	1.94001	2.3484	0.769388	2.62984
2900060L22Rik	66.6049	78.3713	68.6474	41.9394	43.4764	47.8703	63.2403	64.1588	56.8314	59.5506	38.5271
2900060N12Rik	0.569273	2.3002	1.69849	0.815489	0.722599	0.854826	1.15507	2.21715	0.626241	1.53878	0.920443
2900079G21Rik	17.6835	14.9513	12.4556	10.4324	10.2669	11.6781	14.6666	15.1043	14.5601	12.9257	8.41548
2900089D17Rik	17.8372	21.6991	24.2035	29.4741	26.7362	27.4766	16.4598	17.3215	15.1864	16.1571	23.6685
2900092D14Rik	7.78006	10.5152	8.63401	6.17441	5.90123	9.15885	6.78606	9.42289	8.45426	6.92449	5.78564
3000002C10Rik	0.75903	1.9716	3.39699	2.09697	2.04736	2.93083	2.59892	1.38572	2.66153	3.69306	1.5779
3110006O06Rik	7.02103	9.52942	6.36935	6.05792	5.29906	5.86167	6.49729	4.71144	6.57553	6.30898	5.12818
3110009E18Rik	16.1294	23.6182	17.1265	15.2613	18.1505	17.3408	15.3047	12.2622	13.1511	16.071	14.3339
3110009F21Rik	0.948788	3.12171	1.98158	1.39798	2.1678	1.46542	2.02138	1.52429	1.25248	1.3849	0.394476
3110015C05Rik	2.27709	2.3002	1.98158	1.98047	1.20433	1.3433	1.73261	2.49429	3.13121	1.84653	1.31492
3110040M04Rik	3.11961	2.31663	0	3.81183	2.6423	2.63653	2.67255	0	1.34798	2.58976	1.51873
3110040N11Rik	7.96982	10.1866	6.93551	9.78586	11.4412	10.1358	9.09621	6.79002	5.79273	9.69429	13.0177
3110045C21Rik	0.189758	0.657201	0.707706	1.04849	1.0839	2.07601	1.01069	2.35572	2.3484	1.69265	0.525967
3110053B16Rik	13.6625	18.4016	16.5603	10.4849	12.1638	11.3997	14.7272	9.70003	12.0551	14.1567	11.5713
3110056K07Rik	1.51806	2.79311	1.69849	2.32997	3.49256	3.90778	2.16576	5.54288	3.75745	3.38531	7.62653
3110067G11Rik	10.4367	11.9939	11.4648	11.8828	7.70772	9.40309	8.08552	8.59146	10.0199	7.84776	9.33592
3110070M22Rik	1.3283	1.3144	2.26466	0.582492	0.843032	1.09906	1.44384	0.138572	0.782802	1.07714	0.262984
3110082I17Rik	8.15957	6.40771	5.37856	10.4849	6.86469	12.3339	6.35291	3.04858	5.00993	2.61592	4.73371
3110099E03Rik	1.51806	1.9716	4.95394	2.09697	1.8065	2.93083	2.59892	3.32573	2.66153	2.46204	2.10387
3200001D21Rik	5.88248	6.90061	5.67721	4.77643	4.78722	5.73955	4.04276	5.48745	5.79273	4.92408	3.68177
3300002I08Rik	61.4947	54.6578	58.959	49.8578	49.8485	54.8298	68.0902	79.4377	69.4815	73.9228	68.0023
3300002P13Rik	1.89758	2.95741	4.8124	1.39798	1.32477	1.3433	0.577537	0.831431	2.81809	2.00041	0.920443
3300005D01Rik	1.70782	4.10751	2.26466	2.09697	1.68606	1.83177	3.60961	1.38572	1.40904	0.461633	1.44641
3425401B19Rik	17.2679	24.645	25.7605	13.8633	17.7037	17.7071	16.171	10.67	16.4388	15.08	11.4398
3632454L22Rik	4.9337	4.92901	5.5201	3.14546	3.49256	6.1059	4.04276	4.85002	3.60089	5.23184	3.2873
3830406C13Rik	31.1202	27.1096	30.2898	33.7845	28.7835	31.7507	31.6202	48.7773	35.0695	34.9302	42.4719
3830408C21Rik	2.46685	6.24341	3.68007	2.67946	3.2517	3.90778	1.29946	3.04858	2.03528	3.07755	0.788951
3830432H09Rik	9.67763	20.0446	13.3049	9.66937	7.82816	9.64733	12.1283	9.70003	9.0805	11.3869	4.73371
3930402G23Rik	8.72885	8.21502	9.05863	11.1838	10.9594	11.2349	6.35291	9.00717	6.41897	7.69388	6.70608
4430402I18Rik	10.0116	11.7048	10.6142	6.83147	6.65032	4.82	7.33905	12.1999	8.78303	10.3975	12.522
4632404H12Rik	9.10836	11.6653	12.1725	9.31987	9.87552	9.15885	8.22991	8.8686	11.1158	10.002	10.3879
4632415L05Rik	16.6987	15.2799	13.7295	16.5428	17.7037	16.2417	17.9037	17.3215	15.3429	13.6951	18.0144
4632427E13Rik	0.569273	0	0.566164	1.51448	0.843032	1.83177	1.15507	0.831431	0.469681	1.3849	0.920443
4632428C04Rik	5.31321	7.72211	5.23702	7.1064	4.09473	6.22802	4.47591	4.57287	6.26241	6.30898	4.73371
4732419C18Rik	10.8162	12.8154	13.871	7.5724	7.94859	9.40309	10.6844	9.42289	11.2723	10.6176	6.57459
4732471J01Rik	3.99629	5.25761	4.60433	7.31027	4.3657	3.09936	2.41411	2.35572	2.60829	2.30816	2.51149
4732490B19Rik	2.27709	7.88642	4.24623	3.61145	3.49256	3.05295	4.18714	4.98859	2.97465	3.38531	2.23536
4732491K20Rik	9.86739	14.4584	9.76634	8.85388	11.682	7.81555	10.8288	9.42289	11.1158	11.5408	7.36354
4831407H17Rik	2.65661	3.12171	1.41541	0.69899	1.8065	2.80871	2.59892	1.94001	2.3484	3.07755	1.5779
4831440D22Rik	6.45176	11.501	7.9263	6.64041	9.15292	5.98378	6.78606	7.20574	8.76738	10.9253	6.18012
4831440E17Rik	6.45176	5.25761	6.36935	3.37845	6.50339	6.71649	5.05345	6.23574	7.67146	8.77102	4.60221
4833407H14Rik	2.65661	1.1501	2.26466	3.96095	2.76996	2.19812	2.31015	1.80143	3.75745	3.38531	1.31492
4833411C07Rik	2.84636	2.95741	2.12312	1.16498	0.602166	0.854826	1.29946	1.80143	1.72216	0.923265	1.70939
4833412C05Rik	2.46685	3.12171	2.26466	1.28148	1.92693	1.70965	0.866306	0.831431	1.09592	1.23102	0.394476
4833413N01Rik	1.3283	2.79311	2.12312	1.04849	0.3613	1.70965	1.44384	0.138572	0.782802	1.53878	1.44641
4833417C18Rik	2.08733	2.3002	1.98158	2.67946	2.5291	2.56448	2.45453	1.10858	3.44433	2.15429	1.84089
4833420G17Rik	14.8011	19.0588	18.6834	23.5327	24.9297	22.4697	16.893	33.2573	24.4234	25.6976	32.347
4833422C13Rik	4.17467	4.92901	2.68928	2.91246	3.59975	3.79665	3.89838	5.85328	2.995	3.38531	3.1558
4833422M21Rik	2.65661	6.57201	3.68007	3.14546	2.64953	3.29719	3.03207	3.4643	1.87872	4.15469	2.49835
4833427F10Rik	5.12345	11.0081	7.36014	5.82492	4.57646	3.90778	6.20853	6.65145	5.00993	5.69347	5.25967
4833428L15Rik	0.569273	1.1501	1.27387	0.232997	0.602166	0.488472	0.433153	0	0.626241	0.61551	0.657459
4833438C02Rik	5.72688	4.51333	5.55266	7.44774	9.5094	5.36709	2.57293	4.72946	6.69922	6.90756	8.8665
4833439F03Rik	3.39286	3.45031	4.24623	5.00943	3.73343	4.88472	2.02138	2.63287	4.22713	1.84653	2.62984
4833439L19Rik	91.8199	51.5903	95.8233	133.391	132.831	126.759	108.577	137.872	115.698	131.407	167.784
4921504A21Rik	4.36442	5.42191	6.08627	2.91246	3.01083	4.0299	3.75399	3.32573	2.19184	3.23143	2.36685
4921507G05Rik	2.08733	4.43611	2.12312	3.14546	2.5291	2.56448	2.45453	3.4643	3.75745	1.69265	1.44641
4921507P07Rik	1.89758	0.821502	3.1139	1.16498	1.68606	1.83177	3.32084	2.35572	2.50497	2.61592	3.55028
4921508D12Rik	1.89758	3.28601	2.97236	1.63098	1.4452	2.32024	1.01069	1.94001	1.25248	1.84653	2.10387
4921509C19Rik	7.39865	8.32017	6.95816	3.32253	4.20914	4.54035	5.88222	5.72302	4.47919	5.25492	2.58776
4921509O07Rik	4.9337	3.61461	6.51089	2.79596	3.73343	4.51837	7.21922	7.06717	5.63617	4.00082	4.73371
4921511C10Rik	5.31321	7.88642	7.36014	4.77643	5.53993	4.0299	6.20853	6.09716	8.14114	4.7702	3.94476
4921511I17Rik	2.65661	3.28601	2.68928	2.09697	1.56563	2.32024	1.44384	2.07858	3.60089	1.07714	1.05193
4921513I03Rik	3.03612	2.62881	0.707706	1.39798	1.56563	1.70965	2.59892	1.52429	1.25248	0.923265	1.18343
4921517D16Rik	24.0992	22.6734	25.902	14.7953	19.1489	21.2485	25.2673	18.4301	23.6406	21.389	11.9658
4921517D22Rik	10.4367	11.0081	7.78476	6.75691	5.90123	6.83861	7.79675	7.06717	7.35833	7.84776	4.20774
4921518K17Rik	5.50297	5.09331	8.77555	5.35893	5.17863	5.49531	5.05345	6.23574	5.94929	7.54	4.99669
4921522P10Rik	4.36632	4.81071	4.16839	5.14923	3.07948	5.14483	3.49699	5.72025	4.47449	5.72578	4.2748
4921524J17Rik	6.45176	4.92901	7.9263	8.03839	11.3207	8.05979	8.37429	14.6886	8.14114	10.4637	15.6475
4921524L21Rik	0.75903	1.1501	1.27387	1.51448	1.0839	1.09906	1.01069	1.66286	1.25248	2.15429	2.10387
4921525O09Rik	5.12345	6.40771	3.53853	2.21347	2.8904	3.17507	2.02138	1.94001	2.50497	2.7698	1.84089
4921529L05Rik	4.17467	3.12171	7.50168	2.91246	2.40866	3.41931	3.75399	3.18715	7.98458	4.30857	4.20774
4921531C22Rik	3.41564	4.27181	1.98158	3.72795	3.73343	3.29719	3.75399	4.57287	2.50497	3.23143	3.68177
4921533I20Rik	1.13855	2.4645	1.98158	1.39798	0.481733	0.488472	0.433153	1.24715	2.19184	1.23102	1.18343
4921534H16Rik	4.36442	6.07911	5.66164	4.19394	4.57646	4.7626	6.35291	3.74144	5.00993	4.46245	2.10387
4921536K21Rik	11.0059	16.7586	8.77555	9.78586	9.03249	9.03674	11.1176	9.00717	11.7405	12.7718	10.6508
4921539E11Rik	3.03612	2.4645	1.13233	0.931987	1.32477	1.70965	1.15507	2.91001	2.3484	1.3849	1.44641
4922502B01Rik	3.41564	2.1359	3.68007	1.51448	2.5291	1.83177	2.16576	2.77144	3.75745	3.07755	1.97238
4930402F06Rik	0.603429	1.55592	0.598719	1.39798	0.362504	1.45687	0.464917	0	1.40904	0.518567	0.631161
4930402H24Rik	17.6475	12.8154	12.5972	13.7468	11.8025	15.3869	15.8823	24.1115	21.9184	20.158	19.9868
4930402K13Rik	1.51806	3.28601	1.69849	1.04849	1.32477	2.44236	1.44384	2.63287	3.28777	1.69265	2.23536
4930403D09Rik	1.89758	0.657201	1.98158	0.582492	0.843032	0.976944	1.15507	0.831431	1.87872	0.769388	0.525967
4930404H24Rik	16.5089	16.5943	20.9481	13.5138	11.682	12.5782	15.016	10.3929	17.0651	13.3873	8.15249
4930404K13Rik	12.3342	10.6795	11.6064	7.3394	6.86469	10.38	12.7058	8.59146	12.9945	9.54041	6.31161
4930405A21Rik	2.46685	4.10751	4.10469	1.74748	2.76996	2.93083	1.877	2.91001	1.87872	3.23143	1.70939
4930405D01Rik	4.17467	4.27181	4.10469	2.32997	1.32477	1.70965	2.16576	3.18715	3.91401	3.38531	3.2873
4930405H06Rik	36.0539	55.5335	44.0193	28.6586	29.8674	38.4672	41.2939	30.6244	40.5491	30.6216	20.9072
4930405J17Rik	1.70782	3.77891	0.707706	1.86397	1.8065	0.976944	0.433153	1.80143	1.09592	0.923265	2.10387
4930405O22Rik	2.46685	0.657201	0.849247	0.931987	0.843032	1.09906	0.577537	1.24715	2.03528	0.769388	0.262984
4930407I02Rik	9.10836	8.54362	7.9263	6.05792	5.17863	6.35014	6.20853	4.57287	5.94929	5.07796	5.25967
4930407I10Rik	32.2588	55.3692	38.0746	28.6586	28.0609	28.6977	32.7752	22.4486	28.494	28.3135	23.4055
4930407I19Rik	2.84636	4.92901	1.69849	2.56296	1.32477	1.95389	3.17645	2.91001	2.19184	2.7698	2.62984
4930412C18Rik	6.262	12.4868	10.8987	4.89293	6.86469	6.35014	5.91976	7.48288	9.39362	8.61714	5.39117
4930412F09Rik	0.948788	2.1359	1.13233	0.69899	0.602166	1.46542	1.58823	2.49429	0.499427	0.61551	0.920443
4930412M03Rik	17.4577	19.0588	22.0804	19.5717	21.3167	17.7071	14.0053	15.6586	12.5248	14.3106	16.305
4930412O13Rik	5.50297	5.25761	4.52932	4.54344	3.2517	3.90778	2.88769	4.15716	3.91401	4.61633	2.36685
4930414F18Rik	0.75903	0.985802	1.41541	0.582492	0.843032	0.732708	1.01069	1.24715	1.09592	1.3849	1.05193
4930415L06Rik	1.89758	1.8073	0.707706	0.349495	0.843032	0.488472	1.29946	2.07858	1.72216	1.53878	1.18343
4930417H01Rik	7.96982	10.1866	3.96315	5.70842	5.66036	5.86167	5.19784	8.17574	4.69681	5.53959	5.25967
4930417O13Rik	1.13855	2.62881	1.98158	1.04849	0.722599	0.732708	0.433153	2.21715	0.939362	1.23102	0.657459
4930417O22Rik	0.75903	3.61461	1.69849	1.39798	2.40866	1.70965	2.16576	1.24715	2.3484	1.53878	0.262984
4930422M22Rik	2.27709	1.3144	2.34109	3.49495	2.64953	1.3433	2.91512	1.24715	2.19184	1.69265	2.18934
4930426I24Rik	0.95448	4.17651	1.23424	1.96882	0.914088	1.4935	2.13833	1.71829	0.980068	2.06811	2.04338
4930426L09Rik	2.84636	4.27181	0.707706	1.16498	0.843032	1.83177	1.15507	2.49429	0.782802	1.07714	1.18343
4930428D20Rik	1.70782	1.8073	1.69849	0.69899	0.481733	0.488472	2.7433	1.38572	0.939362	1.69265	0.525967
4930428O21Rik	5.31321	5.42191	5.66164	3.84445	3.01083	3.90778	5.63099	3.04858	4.69681	4.61633	3.41879
4930429B21Rik	3.03612	3.28601	2.12312	1.86397	1.92693	4.27413	2.59892	2.77144	3.13121	4.7702	3.41879
4930429F11Rik	2.27709	1.1501	3.25545	1.04849	0.963466	1.46542	2.45453	0.831431	1.25248	1.69265	1.97238
4930429H19Rik	7.21079	10.1866	8.20938	3.61145	5.11841	6.22802	9.38498	8.8686	6.10585	4.92408	4.20774
4930429P21Rik	6.2582	4.53962	6.86757	4.87779	4.37172	6.22802	3.43201	3.88001	4.88938	4.30703	2.97698
4930430E12Rik	4.9337	1.9716	2.83082	3.49495	2.5291	3.29719	4.90907	4.85002	5.32305	4.61633	2.23536
4930430F08Rik	2.09492	2.46122	3.61921	2.00144	3.48052	2.6292	4.34886	2.18944	4.24278	4.16854	4.19459
4930431F10Rik	1.51806	0.821502	1.55695	2.09697	1.8065	2.44236	2.16576	0.831431	2.19184	0.461633	0.788951
4930431F12Rik	1.89758	0.657201	1.69849	1.51448	1.32477	1.22118	1.01069	0.831431	0.939362	1.53878	0.394476
4930431P03Rik	1.89758	2.3002	3.1139	2.44647	1.56563	2.80871	3.60961	2.49429	2.50497	3.38531	1.70939
4930431P22Rik	0.569273	2.1359	1.27387	0.69899	1.68606	1.46542	3.46522	0.415716	1.72216	1.84653	1.05193
4930432E11Rik	43.4545	64.2414	45.1516	34.4835	31.1922	33.4603	40.572	44.2044	39.2966	41.2392	37.7382
4930432J09Rik	8.53909	13.6369	8.91709	6.52391	7.10556	7.69344	10.5401	7.34431	6.73209	10.3098	3.68177
4930432K21Rik	5.69273	4.27181	8.49247	3.61145	5.78079	4.51837	1.29946	0.554288	1.25248	1.69265	1.18343
4930432L08Rik	2.08733	2.3002	1.41541	1.04849	1.20433	1.58753	1.29946	1.94001	0.939362	2.00041	1.18343
4930432O09Rik	5.12345	6.07911	5.66164	2.79596	3.9743	3.05295	5.34222	4.01859	5.00993	4.00082	2.10387
4930433I11Rik	7.21079	15.2799	9.90788	7.1064	3.85386	7.08285	7.07483	7.48288	8.61082	6.92449	3.94476
4930433N12Rik	3.98491	1.9716	2.97236	2.44647	1.56563	2.56448	2.88769	3.74144	1.40904	2.46204	1.31492
4930434B07Rik	0.948788	2.95741	1.84003	1.63098	1.32477	1.09906	1.29946	0.831431	1.5656	0.923265	0.525967
4930435F18Rik	4.74394	10.8438	4.38777	3.37845	2.28823	3.54142	5.91976	5.26573	5.32305	3.69306	3.55028
4930438A08Rik	3.22588	3.61461	3.68007	2.32997	1.56563	1.83177	1.877	2.21715	1.72216	2.00041	2.49835
4930439A04Rik	23.7197	27.9311	17.9757	19.2222	15.1746	14.1657	19.2031	18.9844	17.0651	20.4657	13.1492
4930442J19Rik	0.973456	1.97982	0.332622	0.202707	1.37535	1.55823	0.495238	0	1.60944	0	0
4930442L01Rik	3.03612	3.61461	2.83082	2.44647	3.01083	4.39625	2.59892	2.49429	2.3484	1.3849	2.36685
4930443O20Rik	0.948788	0.821502	1.27387	2.09697	0.843032	2.6866	1.15507	0.970003	0.626241	1.69265	2.62984
4930444A19Rik	4.17467	9.03652	3.82161	2.09697	3.01083	4.0299	5.05345	6.37431	2.81809	5.07796	2.36685
4930444F02Rik	17.6475	16.9229	20.2404	9.66937	13.3681	10.2579	22.524	16.3515	13.3076	12.3102	11.0453
4930444G20Rik	9.10836	14.2941	12.031	7.92189	9.27336	5.37319	10.5401	9.42289	12.5248	10.3098	7.36354
4930444M15Rik	2.84636	6.73631	3.39699	2.09697	1.32477	1.83177	2.45453	1.52429	1.25248	2.30816	1.97238
4930445E18Rik	43.6442	52.2475	48.4071	30.8721	33.1191	35.5363	41.7271	38.6616	40.8622	42.0086	28.1393
4930445K14Rik	2.46685	1.4787	1.69849	5.00943	3.01083	2.6866	3.46522	1.52429	2.66153	1.69265	2.89282
4930445N06Rik	2.27709	1.4787	1.98158	1.16498	2.04736	0.732708	2.16576	2.35572	0.939362	1.07714	0.920443
4930447F24Rik	2.27709	7.39351	3.53853	2.21347	3.49256	3.17507	2.7433	1.52429	3.28777	1.23102	0.394476
4930447J18Rik	0.569273	0.985802	1.84003	1.04849	0.481733	0.488472	0.866306	0.277144	0.939362	1.07714	1.05193
4930447M23Rik	17.6475	23.3306	17.8342	13.1643	12.2842	16.7302	16.4598	11.9172	17.5348	16.4649	8.67846
4930447N08Rik	2.46685	4.10751	2.97236	3.02896	2.8904	4.51837	2.45453	3.18715	4.22713	2.7698	0.920443
4930448E22Rik	3.0513	2.79311	2.64965	3.82581	2.47129	1.40314	2.77362	1.52429	2.66153	1.96963	2.76133
4930448K20Rik	5.50297	8.21502	6.08627	3.37845	3.613	2.80871	4.47591	2.49429	3.44433	1.53878	2.76133
4930449C09Rik	8.34933	9.36512	9.05863	9.20337	6.86469	4.7626	7.21922	8.03717	9.0805	6.46286	4.07625
4930451G09Rik	3.98491	5.75051	4.38777	4.31044	4.69689	5.49531	4.18714	1.94001	5.16649	2.30816	2.89282
4930453H23Rik	3.98491	2.95741	1.84003	2.91246	0.240866	2.19812	3.46522	1.80143	2.66153	3.53918	0.920443
4930453L07Rik	2.65661	2.79311	5.09548	2.32997	3.13126	3.17507	2.16576	2.91001	1.5656	1.84653	2.49835
4930453N24Rik	18.786	15.1156	14.7203	21.7852	21.5575	16.3638	21.0801	27.9915	23.3275	25.082	26.8243
4930455C13Rik	1.28276	3.03298	1.05448	1.03218	0.445603	0.832845	2.59314	0.836974	2.33588	2.43588	1.78829
4930455D15Rik	1.70782	4.10751	3.1139	1.28148	1.20433	1.22118	3.75399	1.38572	1.5656	2.7698	1.44641
4930455H04Rik	3.79515	4.27181	4.10469	2.21347	3.37213	3.90778	3.60961	3.88001	5.63617	2.00041	2.49835
4930455J16Rik	2.08733	2.79311	2.4062	1.39798	0.3613	2.32024	2.02138	2.77144	1.87872	2.7698	1.97238
4930456L15Rik	4.55418	2.1359	4.24623	1.51448	1.4452	3.29719	2.97287	2.21715	3.13121	0.769388	2.36685
4930459C07Rik	2.46685	3.58339	1.53431	2.63869	1.20433	2.71713	2.31015	1.42452	1.19769	2.57745	1.40959
4930461C15Rik	0.948788	1.1501	2.54774	1.63098	1.92693	0.976944	2.02138	1.66286	1.87872	1.23102	1.70939
4930461G14Rik	0.379515	1.1501	0.587396	0.815489	0.240866	1.22118	0.288769	1.80143	1.25248	0.923265	1.10059
4930463O16Rik	7.21079	7.06491	5.23702	2.67946	3.73343	3.90778	7.21922	5.12716	5.32305	3.38531	3.02431
4930465K10Rik	2.27709	1.643	2.12312	1.16498	1.20433	2.8942	1.44384	1.80143	2.19184	1.07714	1.05193
4930465M20Rik	0.75903	1.3144	4.10469	1.28148	2.8904	0.732708	2.16576	1.66286	1.72216	2.15429	1.18343
4930467D21Rik	5.88248	4.60041	5.09548	2.56296	3.2517	4.7626	3.46522	3.60287	5.47961	4.46245	1.70939
4930467E23Rik	81.6963	96.8517	78.0514	53.7209	55.1331	60.6829	73.3328	62.7273	60.5372	60.5924	47.4699
4930470B04Rik	4.9337	5.75051	6.08627	6.05792	6.26253	6.1059	4.47591	6.65145	5.00993	7.38612	4.99669
4930470G03Rik	7.48404	4.95365	2.70344	3.77571	4.40304	4.13614	5.90821	3.47261	4.34611	4.97332	1.61078
4930470H14Rik	3.60539	4.27181	3.68007	2.32997	3.13126	2.56448	2.45453	3.60287	3.44433	5.38572	3.41879
4930470P17Rik	1.77993	4.79921	3.80604	2.2822	2.29907	3.17507	3.60961	3.11787	1.63449	2.25585	2.56672
4930471E19Rik	2.84636	1.3144	2.83082	1.63098	1.68606	2.32024	2.59892	0.554288	1.87872	2.00041	1.05193
4930471M09Rik	2.27709	2.4645	1.55695	1.98047	1.8065	2.6866	1.58823	1.80143	0.626241	1.69265	0.920443
4930473H19Rik	2.84636	1.9716	2.4062	1.86397	1.68606	1.58753	3.17645	1.38572	3.91401	1.69265	1.44641
4930473O22Rik	2.65661	3.28601	3.25545	2.21347	1.92693	2.07601	2.59892	3.74144	5.63617	2.61592	0.788951
4930474G06Rik	1.51806	1.4787	2.4062	2.56296	3.9743	1.09906	0.866306	3.04858	3.28777	3.38531	2.62984
4930474N05Rik	2.84636	2.1359	3.1139	1.16498	1.32477	1.46542	1.877	1.94001	2.03528	2.61592	1.70939
4930474N09Rik	1.70782	1.8073	2.12312	0.582492	1.20433	1.46542	1.877	1.38572	0.626241	0.769388	0.920443
4930478L05Rik	3.98491	3.61461	4.24623	2.32997	2.5291	1.58753	3.03207	4.15716	3.75745	2.46204	3.1558
4930478P22Rik	0.75903	4.76471	2.26466	2.21347	1.68606	1.46542	1.15507	0.831431	1.72216	0.307755	0.788951
4930479H17Rik	0.948788	1.1501	2.54774	1.86397	0.963466	2.32024	1.44384	3.88001	1.5656	2.00041	2.23536
4930480E11Rik	0.75903	1.1501	1.55695	0.815489	0.963466	0.976944	1.01069	1.10858	0.469681	0.61551	0.131492
4930480K15Rik	1.13855	0.985802	0.849247	0.815489	0.843032	1.46542	1.29946	1.24715	1.40904	1.84653	0.657459
4930480K23Rik	7.02103	11.8296	8.06784	5.70842	7.34642	6.47226	7.07483	10.67	8.61082	6.46286	7.62653
4930481A15Rik	4.17467	6.07911	5.5201	4.89293	5.05819	4.0299	4.47591	2.77144	4.69681	3.69306	2.76133
4930481B07Rik	16.6987	19.2231	25.6883	20.3872	17.7037	18.3177	17.9037	20.6472	22.3067	20.0041	14.7271
4930483J18Rik	2.08733	1.3144	3.1139	0.69899	1.4452	1.3433	0.866306	3.60287	1.72216	1.07714	0.657459
4930483K19Rik	3.4403	0.167586	0.997865	3.74426	2.17623	2.45579	0.726253	2.36958	1.9069	0.307755	1.45298
4930483O08Rik	0.948788	4.60041	1.27387	1.39798	1.32477	2.19812	0.288769	1.66286	0.939362	0.461633	1.31492
4930484H19Rik	3.03612	4.92901	5.23702	4.54344	3.37213	4.27413	3.60961	2.77144	2.97465	3.38531	3.41879
4930488B22Rik	2.27709	2.1359	2.68928	1.39798	2.04736	2.93083	2.16576	1.52429	1.72216	1.69265	1.84089
4930488L21Rik	3.22588	3.45031	1.69849	2.67946	2.5291	1.95389	1.15507	1.10858	1.09592	1.07714	1.18343
4930488N24Rik	6.69654	14.8347	6.47834	4.54344	4.64752	6.35014	8.66306	3.38531	4.68898	5.21183	4.32082
4930500A05Rik	10.4367	15.1156	9.90788	8.03839	5.98673	8.74609	7.65237	8.17574	7.67146	6.59673	5.39117
4930500F10Rik	4.9337	6.24341	1.84003	3.72795	3.01083	3.54142	3.32084	5.26573	3.13121	3.84694	2.49835
4930500H12Rik	5.88248	7.22921	5.94473	5.59192	5.53993	5.73955	5.91976	3.04858	7.20177	5.84735	3.02431
4930502C15Rik	133.345	151.565	135.105	98.1103	107.892	121.013	137.265	132.674	129.632	138.325	111.655
4930503B20Rik	7.40813	9.41605	6.55477	8.80611	9.63827	7.15245	9.64487	7.11705	8.83783	8.78641	3.13608
4930503E24Rik	8.9186	4.92901	4.38777	3.84445	4.69689	3.90778	5.4866	5.12716	7.82802	5.53959	4.8652
4930503H13Rik	2.27709	1.1501	1.69849	1.86397	1.0839	1.46542	2.16576	1.52429	1.40904	4.15469	2.62984
4930503L19Rik	1.89758	1.1501	2.83082	1.86397	2.04736	1.09906	2.02138	1.80143	1.40904	1.07714	1.5779
4930504D19Rik	1.51806	0	1.98158	1.04849	0.3613	1.46542	1.58823	0.831431	0.15656	0.923265	0.394476
4930505M18Rik	3.22588	5.58621	5.09548	3.96095	2.04736	1.83177	4.47591	4.01859	2.66153	4.30857	1.5779
4930506C21Rik	0.189758	2.4645	1.84003	1.51448	1.20433	0.488472	1.15507	1.24715	1.40904	1.53878	1.31492
4930507D05Rik	1.83685	7.22921	0	0.977421	0	0	2.05026	0	2.51592	0	0.753448
4930507D10Rik	1.3283	4.27181	1.98158	0.931987	1.92693	1.83177	2.16576	1.52429	1.09592	1.07714	1.44641
4930509E16Rik	2.84636	1.3144	2.68928	2.79596	2.1678	2.56448	3.46522	5.4043	3.44433	3.38531	4.33923
4930509G22Rik	6.45176	12.8154	8.49247	6.8734	6.38296	6.22802	9.09621	8.45289	5.79273	7.23225	9.20443
4930509K18Rik	3.22588	3.94321	4.38777	1.98047	1.68606	2.93083	3.03207	3.18715	3.28777	3.23143	2.36685
4930511A02Rik	5.31321	5.42191	4.10469	3.49495	3.73343	4.7626	4.76468	4.15716	3.91401	5.38572	3.41879
4930511E03Rik	1.70782	2.95741	1.27387	1.04849	0.3613	1.22118	0.721922	1.24715	1.40904	0.923265	1.18343
4930511M06Rik	3.79515	3.77891	4.10469	1.74748	3.73343	1.3433	3.75399	2.35572	3.28777	4.15469	2.10387
4930512H18Rik	6.07224	8.21502	4.52932	3.96095	4.21516	5.49531	7.21922	5.82002	5.32305	4.30857	4.33923
4930512J16Rik	4.23539	9.18767	7.25115	4.84284	4.9221	5.7884	3.89838	8.7522	3.92184	6.81678	3.2873
4930512M02Rik	1.51806	2.62881	1.98158	1.16498	3.73343	1.70965	0.721922	3.32573	2.19184	2.46204	1.84089
4930513N10Rik	0.969661	3.19564	3.63336	2.15406	3.68646	2.74277	1.6171	2.23516	2.83061	2.79749	1.58316
4930517M08Rik	1.51806	1.3144	0.424623	1.28148	0.722599	0.61059	0.866306	0.277144	0.15656	1.07714	0.262984
4930518C04Rik	2.08733	2.4645	3.1139	2.21347	1.8065	2.44236	3.32084	2.35572	2.3484	3.38531	1.97238
4930519D14Rik	0.75903	3.77891	2.12312	1.28148	1.20433	1.83177	2.02138	2.49429	3.13121	2.92367	3.02431
4930519F09Rik	2.08733	3.12171	2.26466	0.69899	1.92693	0.732708	3.03207	1.66286	1.5656	0.307755	0.657459
4930519G04Rik	3.79515	5.58621	7.9263	4.19394	3.9743	4.64049	5.05345	2.63287	5.00993	3.69306	1.97238
4930520E11Rik	19.545	27.7668	22.6466	18.6397	16.2585	17.4629	17.4705	17.7372	16.2823	14.7722	11.8343
4930520O04Rik	3.41564	7.06491	3.96315	2.56296	3.37213	3.05295	4.18714	3.4643	2.66153	4.15469	5.25967
4930521O11Rik	26.3934	24.8258	29.4179	18.1178	15.7189	20.7857	21.2028	8.21731	15.2881	13.9398	10.2774
4930522L14Rik	7.5903	4.43611	6.51089	6.31072	8.43032	6.71649	6.78606	10.67	6.10585	8.64946	8.54697
4930523C07Rik	18.5962	25.8789	20.5362	19.3574	23.9036	23.6005	18.3614	21.3803	19.57	20.6288	13.8934
4930524B15Rik	0.75903	2.79311	1.69849	0.69899	0.3613	0.366354	1.15507	1.10858	1.40904	1.84653	0.394476
4930524B17Rik	2.65661	4.60041	3.96315	2.44647	1.68606	2.44236	2.16576	6.65145	2.66153	2.61592	2.23536
4930524C18Rik	2.08733	2.79311	2.54774	2.21347	1.4452	1.58753	3.46522	3.32573	1.72216	4.46245	1.5779
4930524O08Rik	0.379515	3.28601	1.27387	1.16498	0.963466	1.46542	1.44384	0.970003	1.25248	2.15429	1.05193
4930525G20Rik	6.83127	2.1359	3.39699	4.07744	4.81733	3.90778	4.04276	4.85002	5.16649	4.30857	3.68177
4930526F13Rik	1.89758	5.25761	2.54774	3.26195	3.73343	3.05295	3.46522	3.04858	3.91401	2.92367	2.76133
4930526H09Rik	3.79515	4.92901	2.83082	1.51448	1.92693	2.19812	2.7433	2.35572	6.26241	4.30857	3.02431
4930527J03Rik	2.27709	1.4787	2.26466	1.86397	2.04736	3.54142	4.33153	1.66286	2.81809	2.61592	1.05193
4930528A17Rik	0	3.77891	1.3319	1.21391	1.01766	0.378566	2.89346	0	1.08183	0	0
4930528D03Rik	4.36442	3.45031	1.41541	1.63098	2.40866	1.70965	1.58823	2.49429	0.782802	1.84653	1.18343
4930529C04Rik	9.10836	10.6483	10.6609	5.02458	4.81371	6.81663	9.52792	5.95305	8.02372	5.82427	4.59827
4930533I22Rik	15.1806	17.9087	14.5787	8.15489	11.682	15.3869	17.6149	10.67	18.161	9.54041	7.62653
4930533K18Rik	1.66987	0.328601	0.945495	0.69899	1.0839	1.79758	2.7433	1.52429	1.72216	2.00041	1.18343
4930534D22Rik	15.1806	12.9797	11.0402	8.62088	8.67119	9.40309	8.66306	9.56146	12.8379	11.0792	5.91713
4930539N22Rik	1.70782	2.3002	1.98158	1.28148	2.5291	2.32024	2.31015	0.970003	0.939362	1.69265	1.84089
4930542D17Rik	2.46685	0.867506	1.27387	2.32997	1.68606	3.02609	1.73261	1.84162	2.97465	1.69265	1.6568
4930543D07Rik	0.948788	0.821502	1.41541	1.39798	0.843032	1.58753	1.877	0.831431	0.782802	1.3849	0.788951
4930543E12Rik	1.70782	1.3144	1.41541	0.582492	0.240866	1.22118	1.44384	1.80143	1.87872	2.30816	1.05193
4930543I03Rik	3.41564	3.77891	3.25545	1.63098	2.28823	2.51685	3.58939	2.77144	4.04395	5.23184	3.1558
4930543I11Rik	2.27709	6.07911	3.68007	4.42694	3.37213	3.29719	3.60961	2.35572	4.07057	4.15469	1.97238
4930544F09Rik	38.331	45.0183	44.8685	38.2115	36.0095	34.6815	29.31	32.1487	33.5039	33.0837	25.6409
4930544G11Rik	3.79515	3.45031	2.68928	2.67946	2.28823	3.54142	3.32084	3.18715	3.13121	3.53918	2.49835
4930545L23Rik	5.31321	8.05072	6.36935	3.61145	2.64953	2.56448	3.75399	3.18715	5.32305	4.46245	3.02431
4930546C10Rik	2.84636	1.1501	3.1139	1.74748	2.28823	1.3433	2.02138	2.49429	2.50497	1.84653	2.36685
4930546K05Rik	4.17467	6.90061	6.79397	6.17441	6.62383	5.98378	6.20853	8.03717	6.26241	10.7714	5.91713
4930547H16Rik	2.08733	6.57201	2.26466	2.21347	1.8065	3.17507	2.88769	3.32573	3.75745	2.00041	2.10387
4930548G14Rik	2.65661	1.643	1.69849	0.815489	0.3613	0.854826	1.01069	1.10858	0.469681	0.61551	1.05193
4930548H24Rik	3.60539	8.87222	6.22781	3.26195	2.8904	6.59437	6.06414	4.71144	5.16649	4.92408	3.81326
4930549C15Rik	0.569273	0.492901	0.141541	1.51448	0.120433	0.244236	0.144384	0.69286	1.5656	1.23102	1.05193
4930550C14Rik	7.02103	6.40771	7.50168	5.82492	4.69689	7.08285	9.81813	9.70003	8.14114	9.38653	6.31161
4930550C17Rik	2.08733	0.985802	1.41541	1.63098	0.843032	2.07601	1.44384	1.80143	0.782802	1.69265	1.44641
4930552N02Rik	3.79515	11.1724	4.52932	3.14546	2.76996	3.41931	3.60961	4.4343	2.66153	4.46245	5.25967
4930552P06Rik	1.13855	1.3144	3.25545	1.28148	1.8065	0.732708	0.866306	1.10858	1.25248	1.3849	0.657459
4930552P12Rik	6.64151	10.5152	7.78476	3.96095	3.37213	6.1059	4.33153	3.18715	5.00993	5.07796	2.76133
4930553C11Rik	5.31321	8.21502	4.38777	5.70842	3.85386	3.78566	5.63099	5.95859	2.50497	5.69347	6.96907
4930553J12Rik	1.51806	0.328601	1.27387	1.39798	0.722599	1.3433	0.577537	0.554288	0.626241	0.769388	1.05193
4930553P18Rik	2.41372	4.92901	2.80393	1.79874	2.8904	1.46542	2.7433	3.32573	3.28777	0.769388	1.18343
4930554H23Rik	3.22588	4.60041	3.53853	4.54344	2.76996	2.93083	4.04276	4.01859	4.38369	3.38531	2.23536
4930554I06Rik	0	1.4787	0	0.349495	0.120433	0.61059	0.288769	1.94001	0.626241	0.461633	1.05193
4930554P06Rik	0.75903	2.62881	2.54774	1.28148	0.722599	0.854826	1.01069	1.10858	0.626241	1.23102	0.657459
4930555A03Rik	6.83127	9.85802	6.93551	3.72795	3.37213	6.1059	4.33153	5.54288	5.79273	3.07755	3.55028
4930555B11Rik	2.84636	0.985802	1.69849	1.98047	0.963466	1.46542	0.866306	2.07858	2.81809	1.84653	1.5779
4930555F03Rik	19.3553	23.002	16.4188	13.5138	14.0907	14.1657	17.7593	18.4301	16.5954	18.6192	11.5713
4930555G01Rik	2.27709	5.31019	5.32902	2.09697	1.27057	1.28957	4.55677	3.74144	1.88655	3.38531	3.13608
4930555G07Rik	0.75903	4.60041	3.1139	1.98047	1.20433	2.19812	2.02138	2.35572	1.87872	2.15429	0.788951
4930555K19Rik	1.13855	1.44256	1.55695	1.04849	0.796063	1.46542	1.62288	0.655445	1.80671	0.461633	0.262984
4930556C24Rik	2.27709	4.60041	2.83082	4.07744	1.92693	2.6866	2.16576	2.49429	6.26241	2.30816	3.41879
4930556I23Rik	0.379515	1.1501	1.27387	0.116498	0.3613	0.854826	0.288769	0.415716	0.469681	0.461633	0.788951
4930556L07Rik	6.83127	8.70792	5.23702	5.47542	5.66036	5.25108	5.63099	5.4043	7.5149	4.30857	3.02431
4930556M19Rik	9.86739	19.3874	13.4464	11.7663	9.39379	9.03674	12.7058	12.61	9.8633	10.9253	12.3602
4930556N13Rik	0.569273	0.657201	1.84003	0.349495	0.843032	0.61059	1.01069	1.80143	0.782802	0.769388	1.18343
4930558J18Rik	5.88248	10.1866	8.35093	5.12593	4.57646	5.98378	7.21922	10.1157	11.2723	7.69388	5.52266
4930558K02Rik	5.88248	6.24341	4.38777	3.84445	3.49256	4.15201	4.33153	3.04858	5.16649	5.38572	3.02431
4930562C15Rik	7.5903	15.2799	7.07706	4.54344	4.57646	4.27413	2.7433	3.74144	2.66153	4.30857	2.76133
4930562F07Rik	0.948788	3.69511	1.26113	1.14634	1.02609	2.04426	1.27491	0.929818	1.25248	1.22179	0.702166
4930562F17Rik	2.27709	1.4787	1.13233	2.21347	1.32477	1.3433	1.73261	1.94001	1.09592	1.84653	1.70939
4930563E18Rik	5.88248	1.4787	3.68007	1.63098	0.963466	1.95389	3.17645	4.57287	4.22713	3.53918	2.76133
4930563E22Rik	6.42899	12.5213	5.51869	5.62454	5.24125	4.8029	5.34222	5.4043	3.51321	6.46286	2.89282
4930563I02Rik	3.22588	3.61461	3.68007	2.09697	1.0839	1.95389	3.32084	1.66286	4.54025	2.61592	1.44641
4930563J15Rik	1.70782	4.76471	1.27387	1.86397	1.0839	1.58753	1.73261	1.38572	2.03528	1.84653	1.44641
4930563M21Rik	4.74394	10.5152	7.50168	4.42694	4.21516	4.39625	4.18714	3.32573	5.47961	6.77061	5.25967
4930564C03Rik	2.46685	5.42191	3.68007	2.44647	0.722599	2.19812	1.877	3.4643	3.13121	2.15429	2.36685
4930565D16Rik	2.27709	3.45031	2.12312	2.32997	2.04736	2.44236	2.16576	0.554288	1.87872	1.3849	0.920443
4930565N06Rik	7.02103	8.21502	8.20938	12.2323	8.43032	8.91462	8.22991	13.8572	10.4895	11.3869	11.3083
4930566D17Rik	13.4728	24.9736	18.5419	11.0673	15.0541	14.6542	14.5828	14.5501	16.5954	15.6955	10.1249
4930567H12Rik	0.379515	2.62881	0.849247	0.931987	1.0839	0.366354	1.73261	0	0.782802	0.923265	1.97238
4930567H17Rik	5.20695	9.05952	7.36863	4.48635	5.96385	4.88472	7.10226	7.70876	6.0354	4.67788	4.33923
4930568A12Rik	4.74394	3.94321	5.09548	4.07744	4.21516	3.66354	4.33153	4.29573	4.54025	3.69306	4.20774
4930568G15Rik	2.84636	2.62881	2.12312	0.931987	1.0839	1.22118	0.866306	1.52429	1.5656	0.923265	2.36685
4930570E01Rik	2.65661	4.27181	2.97236	1.74748	1.56563	2.32024	3.46522	5.12716	3.44433	3.07755	1.31492
4930570E03Rik	0.948788	2.95741	0.990788	1.28148	1.4452	1.3433	0.866306	2.07858	2.3484	1.23102	2.10387
4930570G19Rik	2.65661	5.25761	3.39699	2.67946	1.32477	2.32024	5.77537	2.77144	4.07057	3.69306	2.49835
4930571K23Rik	7.78006	9.20082	10.474	7.3394	6.98513	8.54826	5.77537	5.68145	7.20177	5.69347	5.91713
4930572G02Rik	2.27709	3.28601	1.69849	2.21347	1.56563	2.56448	2.88769	1.80143	2.03528	1.84653	1.84089
4930572K03Rik	1.70782	2.4645	0.424623	0.582492	0.602166	0.854826	1.73261	0.554288	0.782802	0.923265	0.525967
4930573C08Rik	1.89758	2.1359	1.27387	1.16498	0.3613	1.22118	2.31015	2.49429	1.25248	1.84653	1.70939
4930577N17Rik	0.984842	0.492901	0.707706	1.74748	0.908066	1.41413	0.288769	0.831431	0.626241	0.923265	1.31492
4930578E11Rik	1.70782	2.62881	0.849247	1.74748	1.0839	0.366354	2.31015	2.63287	2.19184	1.53878	0.788951
4930578L24Rik	6.07224	13.9655	7.07706	8.97038	6.14209	7.20496	7.07483	8.31431	10.1764	5.69347	5.39117
4930579C12Rik	4.74394	4.43611	6.03531	3.96095	3.37213	3.29719	7.65237	5.21862	4.69681	4.15469	1.84089
4930579F01Rik	3.03612	3.45031	1.98158	2.44647	3.37213	3.17507	2.02138	0.69286	3.28777	1.69265	2.36685
4930579G18Rik	2.46685	0.821502	1.98158	2.32997	1.32477	2.44236	2.02138	2.49429	1.72216	2.30816	2.10387
4930579G24Rik	2.46685	2.79311	3.25545	1.74748	1.92693	2.19812	2.31015	3.88001	1.09592	2.92367	2.89282
4930579H20Rik	3.60539	3.12171	1.41541	2.44647	2.64953	2.6866	2.16576	3.04858	3.60089	1.84653	1.18343
4930579K19Rik	1.70782	1.3144	0.990788	1.04849	1.4452	1.22118	0.721922	0.831431	1.09592	0.307755	0.920443
4930579P08Rik	0.379515	0.492901	1.69849	1.28148	0.963466	1.09906	0.866306	0.970003	1.40904	3.07755	1.31492
4930581F22Rik	6.64151	7.06491	10.474	10.0189	10.1164	10.38	6.93045	5.95859	11.8986	6.30898	7.36354
4930588J15Rik	1.13855	1.4787	1.84003	1.74748	1.0839	1.46542	3.17645	1.94001	1.5656	1.23102	1.44641
4930588K23Rik	3.60539	3.61461	3.1139	2.67946	3.37213	2.07601	2.7433	1.52429	1.5656	4.00082	1.97238
4930589L23Rik	1.13855	4.10751	2.83082	1.51448	1.68606	1.3433	2.02138	1.24715	0.939362	2.30816	1.5779
4930590J08Rik	16.5089	25.9594	24.9112	16.6593	15.295	16.1196	15.1604	16.0743	17.2216	18.9269	15.779
4930592C13Rik	0.948788	0.985802	0.141541	0.815489	0.3613	0.854826	0.144384	0.69286	1.72216	0.307755	0.262984
4930592I03Rik	0.948788	3.94321	1.55695	1.16498	2.04736	1.46542	1.01069	2.07858	0.469681	1.3849	0.788951
4930594C11Rik	12.9035	14.1298	15.8526	12.9313	12.4046	11.1127	9.96252	11.64	13.3076	8.15551	10.6508
4930594M22Rik	8.53909	9.20082	8.63401	6.75691	6.14209	7.20496	11.1176	11.3629	8.14114	8.30939	9.33592
4930594O21Rik	8.9186	14.4584	7.64322	6.64041	5.78079	6.35014	9.67375	4.15716	10.0199	4.61633	3.94476
4930595D18Rik	2.65661	2.1359	1.69849	0.69899	1.68606	2.44236	1.01069	0.277144	0.15656	0.923265	0.657459
4930595M18Rik	0.569273	4.43611	1.27387	0.582492	0.963466	1.09906	1.877	1.24715	0.782802	0.923265	0.788951
4930596D02Rik	2.08733	1.9716	1.98158	1.74748	1.0839	1.83177	2.88769	2.07858	1.09592	1.69265	0.525967
4930598A11Rik	1.70782	2.3002	1.41541	1.63098	0.481733	1.70965	1.29946	2.91001	1.09592	2.30816	1.97238
4931400O07Rik	0.948788	1.9716	0.707706	0.116498	0.120433	0.122118	0.577537	0.415716	0.313121	1.84653	0.657459
4931402G19Rik	1.51806	2.95741	2.54774	0.815489	1.20433	1.83177	2.88769	1.38572	1.40904	2.46204	2.89282
4931403G20Rik	2.65661	7.88642	4.67086	1.86397	2.1678	3.54142	3.03207	3.04858	0.782802	4.46245	2.23536
4931406B18Rik	11.5752	18.4016	14.5787	13.1643	12.2842	15.9975	16.4598	14.1343	16.2823	12.7718	10.2564
4931406C07Rik	112.526	84.4504	96.8141	144.458	140.425	139.947	163.876	224.625	189.438	201.887	284.943
4931406H21Rik	8.47457	9.40619	18.1923	7.44774	13.5704	14.8361	11.0699	12.1278	12.9601	11.1992	10.4076
4931408C20Rik	15.9396	13.4726	20.2404	8.62088	11.0799	9.89156	16.3154	14.1343	16.9085	14.0029	13.1492
4931408D14Rik	14.8011	15.2799	9.34171	11.9993	6.38296	11.7233	12.7058	6.51288	9.70674	7.54	4.8652
4931413K12Rik	0.948788	0.492901	0.990788	1.94086	2.02569	1.83177	1.01069	0.415716	0.313121	0.61551	0.788951
4931414P19Rik	14.4216	15.1156	13.0218	14.0963	13.0068	10.5022	12.9946	11.2243	11.4289	12.3102	12.2287
4931415C17Rik	5.31321	11.8296	7.2186	7.68889	6.62383	8.67038	9.09621	5.54288	7.04521	7.54	7.10056
4931417E11Rik	0.379515	1.9716	2.83082	0.232997	0.3613	1.58753	0.433153	0.69286	0.469681	2.61592	0.657459
4931428F04Rik	12.1293	6.98934	15.3841	15.5817	18.1565	13.7896	10.7436	8.61779	8.00493	7.70003	8.50621
4931428L18Rik	2.01712	2.3002	1.63763	0.931987	0.263749	0.854826	2.02138	2.21715	0.782802	1.23102	0.920443
4931429P17Rik	2.08733	1.643	0.849247	0.931987	0.843032	0.61059	1.877	0.554288	1.72216	2.15429	1.84089
4931430N09Rik	0.569273	2.1359	1.27387	0.815489	1.68606	0.244236	0.577537	1.52429	0.782802	1.23102	1.31492
4931431C16Rik	3.98491	3.45031	1.84003	3.10934	4.93776	3.66354	3.29774	2.90031	1.72216	2.00041	1.69493
4931439C15Rik	11.765	12.8154	11.4648	8.97038	10.2368	7.93767	12.9946	7.76003	9.55018	12.0025	9.5989
4932411N23Rik	3.22588	0.821502	2.12312	1.28148	1.92693	1.58753	2.45453	3.74144	2.66153	1.84653	1.5779
4932412D23Rik	12.3342	14.9513	9.34171	7.68889	6.26253	6.83861	7.50798	8.17574	9.23706	9.84817	5.91713
4932413F04Rik	4.17467	4.10751	5.23702	1.98047	2.5291	3.29719	2.31015	4.01859	2.66153	4.46245	0.920443
4932414J04Rik	4.36442	8.70792	6.51089	2.09697	4.81733	4.51837	5.63099	3.18715	7.04521	4.61633	3.41879
4932415M13Rik	9.10836	12.6511	9.05863	7.92189	8.91206	7.08285	14.0053	10.1157	7.82802	8.9249	5.52266
4932416K20Rik	4.9337	4.10751	4.52932	2.67946	4.09473	4.27413	2.59892	1.52429	1.40904	2.46204	1.97238
4932431L22Rik	13.0933	15.9371	13.871	6.29091	8.91206	8.42614	13.8609	12.3329	13.7773	12.9257	5.52266
4932431P20Rik	89.7553	122.075	103.042	74.326	79.1246	84.9942	93.561	92.1503	81.2548	90.1723	75.0818
4932435O22Rik	5.66047	7.55781	8.00557	6.52391	4.45603	6.35014	6.34569	7.62146	7.20177	6.86756	4.56408
4932437C15Rik	3.79515	2.95741	2.26466	4.77643	3.37213	2.32024	3.03207	2.35572	1.5656	4.00082	3.1558
4932438A13Rik	130.743	55.3692	137.72	153.312	168.968	149.717	160.7	263.148	182.862	190.808	274.686
4932438H23Rik	19.3553	31.8743	23.0712	18.8727	14.9337	20.7601	27.2886	18.2915	23.6406	20.4657	13.5437
4932443L11Rik	17.6475	24.8093	23.9204	17.0088	18.4263	19.7831	18.048	15.9358	23.6406	20.6196	14.5956
4933400C23Rik	1.13855	0.328601	1.27387	0.349495	0.602166	0.976944	0.866306	1.10858	2.3484	1.23102	0.525967
4933400F21Rik	11.9547	13.4726	12.1725	11.3003	9.27336	16.2417	12.2727	10.8086	11.742	8.46327	9.20443
4933401B06Rik	1.13855	0.985802	1.55695	1.74748	0.602166	0.732708	1.01069	0.69286	1.5656	0.769388	0.525967
4933401D09Rik	6.83127	6.90061	8.91709	4.31044	4.81733	4.88472	6.35291	6.9286	6.26241	9.07878	4.99669
4933402D24Rik	3.98491	3.94321	5.66164	2.79596	2.76996	3.54142	4.47591	4.4343	5.63617	4.92408	2.76133
4933402J10Rik	1.3283	1.4787	2.12312	1.16498	0.843032	0.488472	1.44384	1.80143	1.40904	1.07714	1.97238
4933402N03Rik	2.84636	4.76471	4.8124	2.56296	4.93776	3.41931	3.32084	3.60287	4.07057	4.7702	2.36685
4933403O08Rik	5.50297	6.24341	3.53853	3.02896	2.5291	4.27413	3.03207	4.57287	3.91401	3.07755	3.2873
4933404K08Rik	1.70782	0.657201	0.707706	0.931987	0.843032	1.83177	1.15507	2.63287	1.09592	1.53878	1.70939
4933404O12Rik	11.1957	11.3367	8.35093	7.4559	8.43032	7.93767	10.6844	7.20574	8.2977	7.23225	9.7304
4933405E24Rik	2.84636	5.09331	4.10469	4.31044	2.1678	2.80871	4.04276	4.15716	2.66153	4.30857	1.05193
4933405O20Rik	3.98491	2.62881	3.25545	2.67946	4.45603	3.66354	7.07483	4.57287	2.19184	2.61592	3.55028
4933406B17Rik	6.262	11.3367	6.51089	5.82492	4.33559	5.86167	4.76468	6.9286	9.23706	3.69306	6.4431
4933406C10Rik	2.65661	1.8073	3.1139	3.49495	3.01083	2.6866	1.58823	3.4643	2.81809	3.23143	3.41879
4933406F09Rik	2.427	2.09483	1.12525	0.845778	1.11642	2.15172	3.01041	2.64118	2.1527	2.93445	1.57396
4933406G16Rik	1.13855	0.657201	1.27387	1.74748	0.843032	0.732708	1.44384	1.10858	1.72216	0.769388	0.394476
4933406I18Rik	0.189758	1.1501	1.55695	1.04849	0.481733	1.22118	1.29946	0.554288	0.939362	1.07714	0
4933406J09Rik	1.3283	0.985802	0.990788	1.28148	0.722599	0.976944	1.58823	1.38572	0.313121	0.61551	0.657459
4933407E24Rik	2.08733	4.43611	2.97236	1.04849	1.56563	2.93083	2.7433	1.10858	2.66153	2.92367	1.5779
4933407G14Rik	0.569273	1.1501	0.283082	0.815489	0.481733	0.366354	0.866306	0.970003	0.626241	0.769388	1.97238
4933407I05Rik	1.3283	1.643	1.13233	0.69899	0.240866	0.244236	1.73261	0.69286	0.469681	0.61551	0.394476
4933407K13Rik	13.0933	8.05072	9.76634	11.5333	12.4046	9.40309	9.2406	12.8872	12.8379	13.6951	13.1492
4933407L21Rik	1.3283	1.3144	1.98158	0.815489	0.722599	1.46542	0.721922	1.24715	0.782802	1.84653	0.657459
4933408J17Rik	2.46685	2.79311	2.54774	1.16498	1.32477	0.488472	2.02138	1.24715	1.87872	3.53918	2.49835
4933408N05Rik	1.13855	2.62881	2.12312	1.16498	1.68606	1.70965	1.877	1.52429	1.5656	1.07714	2.23536
4933409K07Rik	8.62828	9.33554	10.3099	5.75036	9.342	10.8868	9.88599	5.36828	6.66947	8.13859	5.90004
4933411E08Rik	3.41564	6.40771	4.52932	2.67946	2.28823	1.58753	4.76468	4.98859	4.69681	3.07755	1.97238
4933411G06Rik	5.50297	5.91481	7.9263	3.37845	5.17863	4.39625	4.90907	5.82002	5.47961	3.84694	5.65415
4933411K16Rik	3.03612	3.94321	4.95394	5.47542	3.613	4.64049	2.45453	0.970003	2.03528	1.23102	1.5779
4933412E12Rik	4.55418	5.91481	4.24623	3.72795	5.41949	2.32024	2.7433	5.26573	2.81809	3.07755	1.44641
4933412E24Rik	9.86739	15.6085	11.6064	10.2519	6.26253	8.05979	13.4277	3.88001	4.22713	6.61674	5.65415
4933412O06Rik	1.70782	1.9716	1.69849	1.39798	1.8065	0.976944	0.577537	1.80143	0.313121	2.15429	1.31492
4933413J09Rik	7.16904	4.99144	8.61278	3.56369	4.48855	5.49531	6.08291	5.05095	6.19666	6.1551	3.81326
4933414I15Rik	1.70782	2.95741	3.96315	2.79596	3.37213	1.83177	1.877	1.66286	2.3484	2.00041	0.788951
4933416E14Rik	3.41564	1.8073	3.39699	1.86397	2.76996	2.07601	3.32084	2.49429	1.40904	2.30816	1.05193
4933416M07Rik	1.36815	4.85179	2.50811	2.28686	2.58931	4.1337	3.96624	2.05086	1.75504	3.15603	2.14726
4933416O17Rik	1.89758	5.58621	2.26466	2.56296	2.04736	2.80871	3.17645	4.71144	4.85337	2.61592	1.5779
4933417A18Rik	1.51806	0.821502	0.990788	0.69899	0.722599	0.488472	1.58823	0.69286	1.09592	0.923265	1.18343
4933417D19Rik	2.08733	1.643	2.97236	1.98047	2.8904	2.56448	0.577537	1.38572	1.87872	0.923265	1.31492
4933417G07Rik	1.13855	2.1359	1.13233	1.16498	1.68606	1.70965	2.45453	1.24715	0.626241	0.923265	1.97238
4933417O13Rik	4.36442	5.25761	4.95394	2.79596	2.64953	3.78566	3.46522	4.71144	5.00993	2.92367	2.76133
4933421I07Rik	2.08733	3.94321	0.424623	1.28148	0.963466	1.46542	2.02138	1.38572	2.3484	2.30816	0.657459
4933421O10Rik	10.2469	16.1014	13.871	8.50438	10.9594	10.1358	11.1176	11.5015	10.0199	8.00163	8.80995
4933422A05Rik	1.70782	1.8073	2.4062	1.98047	1.8065	0.976944	1.29946	1.80143	0.626241	1.23102	1.31492
4933424G05Rik	1.13855	1.4787	2.26466	1.16498	0.722599	1.70965	2.7433	1.80143	2.3484	2.00041	1.18343
4933424L21Rik	0	1.4787	1.13233	0.931987	0.963466	0.854826	2.02138	1.24715	1.09592	0.923265	0.788951
4933424M12Rik	4.9337	1.1501	2.97236	1.86397	3.13126	3.17507	2.88769	1.80143	3.91401	1.53878	2.49835
4933425B07Rik	4.55418	4.76471	2.26466	2.09697	3.613	1.95389	2.7433	2.91001	5.16649	3.53918	2.36685
4933426B08Rik	20.4938	17.5801	22.7881	17.2418	18.3058	19.4168	17.1817	15.2429	20.9791	15.3878	11.5713
4933427D06Rik	7.21079	11.8296	7.78476	4.19394	5.17863	6.59437	6.78606	4.29573	8.45426	5.23184	4.99669
4933427D14Rik	29.9817	37.6248	42.0377	34.7165	37.0934	34.5594	42.3046	32.8415	45.4025	32.4682	44.1813
4933427E11Rik	1.51806	1.3144	1.98158	1.39798	0.3613	1.3433	0.721922	1.10858	1.09592	1.07714	0.525967
4933427I04Rik	9.66056	13.144	9.79889	8.86203	7.8691	8.75098	9.51637	11.0539	9.81164	8.96491	5.90924
4933427I22Rik	1.89758	6.07911	2.97236	1.28148	1.8065	1.83177	1.44384	1.80143	2.97465	1.53878	1.5779
4933428G20Rik	18.027	28.2597	21.6558	17.533	17.7037	20.5158	13.5721	11.3629	19.7266	15.3878	10.7823
4933428M09Rik	2.46685	2.4645	2.12312	2.21347	1.56563	1.22118	3.03207	2.21715	2.81809	1.23102	1.97238
4933429K18Rik	2.65661	2.62881	2.97236	1.74748	1.0839	2.32024	1.15507	0.69286	2.03528	1.69265	0.262984
4933429O19Rik	2.27709	2.3002	1.13233	2.09697	1.4452	2.93083	1.73261	3.04858	1.72216	2.7698	1.31492
4933430H16Rik	0.948788	2.79311	0.990788	1.16498	2.1678	1.95389	0.866306	0.69286	1.87872	0.923265	0.394476
4933430I17Rik	22.2016	29.9027	27.459	21.4357	21.3167	21.9812	24.9785	20.7858	23.1709	25.6976	14.2011
4933431E20Rik	35.1943	37.8186	48.2174	48.708	46.1536	46.3194	45.4349	48.8147	52.3021	51.7167	58.0905
4933431G14Rik	1.89758	8.05072	2.26466	1.51448	1.68606	1.46542	2.45453	3.4643	2.81809	2.7698	2.36685
4933431J24Rik	3.41564	6.07911	3.96315	2.90663	2.98193	2.07601	1.77881	2.63287	2.97465	3.84694	2.62984
4933432I03Rik	1.3283	0.328601	1.41541	0.582492	0.843032	0.61059	0.721922	1.24715	1.72216	0	1.44641
4933432I09Rik	1.89758	3.28601	2.97236	3.14546	2.76996	2.07601	0.721922	1.10858	1.25248	2.15429	1.05193
4933433G08Rik	5.12345	6.40771	6.22781	3.96095	4.57646	4.51837	4.04276	1.38572	5.94929	5.69347	2.23536
4933433H22Rik	1.70782	1.1501	2.4062	2.21347	0.963466	2.07601	1.58823	0.831431	1.87872	0.769388	0.525967
4933433N18Rik	2.08733	1.8073	1.27387	1.16498	1.20433	0.61059	0.866306	1.24715	1.72216	0.923265	1.31492
4933434E20Rik	30.9305	18.7302	26.1851	28.8916	29.5061	29.0641	32.0273	41.4219	30.2161	35.3688	46.4929
4933434P08Rik	6.07224	5.09331	3.53853	2.32997	2.1678	5.12896	4.47591	4.15716	5.00993	4.92408	3.81326
4933435C09Rik	3.22588	7.39351	4.8124	4.07744	4.21516	4.27413	5.19784	2.91001	4.38369	3.38531	2.62984
4933436H12Rik	1.13855	0.657201	1.27387	1.51448	1.92693	0.976944	1.15507	0.831431	1.72216	1.69265	1.84089
4933436I01Rik	1.3283	4.27181	1.55695	2.09697	1.20433	1.22118	1.73261	2.07858	1.5656	1.69265	1.84089
4933438K21Rik	20.8069	27.5548	24.6536	18.0561	15.018	15.0193	23.0899	27.943	26.1002	20.5103	14.6903
4933439C10Rik	4.55418	6.73631	5.23702	5.70842	5.90123	4.12637	4.18714	3.04858	3.13121	5.23184	4.56145
4933439K11Rik	1.70782	3.28601	1.84003	2.09697	1.0839	1.3433	1.15507	2.07858	2.03528	1.07714	1.97238
4933440J02Rik	2.08733	0.821502	0.707706	0.465994	0.481733	1.58753	1.877	0.69286	1.25248	1.23102	1.18343
4933440M02Rik	1.89758	4.10751	3.25545	2.21347	1.56563	3.29719	2.16576	2.91001	5.32305	2.15429	1.5779
4933440N22Rik	1.36625	1.8073	0.566164	1.04849	1.56563	2.19812	0.866306	0.69286	1.40904	1.91116	0.920443
5031410I06Rik	6.24492	14.8133	9.05155	9.93265	5.95542	10.3605	13.7107	12.1749	10.6085	6.78908	4.4155
5031425E22Rik	8.50683	5.91481	7.9716	9.4585	9.63104	9.03185	6.145	9.48525	8.52158	8.28785	12.0131
5031426D15Rik	11.0059	11.0081	9.20017	7.4559	4.81733	6.71649	5.77537	9.83861	9.8633	9.84817	6.4431
5031434C07Rik	3.79515	8.37932	7.9263	3.26195	4.09473	3.17507	5.77537	4.85002	3.75745	4.15469	2.23536
5031434O11Rik	3.79515	3.77891	2.72467	2.24609	2.55078	3.35825	2.45453	2.15341	1.87872	3.38531	3.71201
5031439G07Rik	37.9515	26.4524	32.4129	43.8034	36.973	34.6815	31.7645	27.2987	27.3981	23.851	32.4785
5033403F01Rik	0.808367	0.545477	0.968141	1.03684	0.481733	0.935424	2.32026	1.97742	0.854819	0.307755	0.410255
5033404E19Rik	1.13855	0.985802	1.13233	8.38788	5.78079	5.00684	1.877	2.07858	3.60089	2.7698	4.07625
5033406O09Rik	3.22588	3.15128	4.38777	4.82536	5.78079	4.7626	4.18714	2.54834	3.44433	4.30857	3.41879
5033417F24Rik	4.28473	7.22921	5.80319	4.02036	3.46848	4.0299	3.03207	2.25041	4.22713	4.00082	2.54174
5033421B08Rik	25.6173	36.961	25.0117	25.1637	26.3749	23.6909	29.1656	26.4672	25.8325	26.6208	21.0387
5033426O07Rik	5.50297	7.72211	4.38777	2.79596	5.78079	5.73955	4.04276	1.10858	4.22713	2.92367	1.31492
5330411J11Rik	5.88248	6.73631	4.38777	3.72795	3.73343	4.0299	2.88769	1.94001	2.66153	2.92367	3.2873
5330413P13Rik	12.524	22.6734	20.2404	11.3003	11.2003	12.3339	14.294	13.58	14.0904	14.7722	9.5989
5330416C01Rik	3.79515	4.43611	2.26466	1.74748	3.85386	4.27413	4.18714	4.01859	5.16649	4.61633	1.84089
5330425B07Rik	14.6113	16.2657	15.1449	10.0189	12.0433	9.15885	15.3047	11.0858	11.5855	12.1563	9.86189
5330434G04Rik	4.17467	5.25761	4.10469	1.98047	2.64953	2.56448	1.877	3.88001	4.07057	3.07755	1.5779
5330438D12Rik	1.51806	3.45031	1.98158	1.16498	1.0839	1.58753	0.433153	2.35572	2.50497	1.3849	0.788951
5330439A09Rik	3.03612	4.76471	4.52932	2.21347	2.64953	4.0299	4.04276	3.60287	2.3484	4.30857	0.920443
5330439B14Rik	1.70782	1.643	0.990788	1.51448	0.540745	0.61059	1.58823	1.10858	0.469681	0.769388	0.394476
5430400D12Rik	22.7083	17.7658	23.2708	23.5863	27.7394	24.3247	23.0856	28.834	27.6235	22.0753	25.1557
5430401F13Rik	1.01141	0.492901	1.55695	0.640741	0.722599	0	1.44384	0.970003	1.5656	0.923265	1.18343
5430401H09Rik	3.60539	6.22534	3.68007	4.15317	2.40866	2.80871	4.6203	5.4043	3.93123	4.30857	2.48914
5430403G16Rik	2.27709	0.657201	2.97236	1.16498	1.20433	2.07601	1.29946	2.21715	3.13121	1.3849	3.68177
5430403N17Rik	3.22588	3.94321	5.23702	3.49495	3.613	3.17507	4.33153	4.29573	4.22713	3.23143	3.68177
5430416N02Rik	1.13855	0.985802	2.26466	2.09697	2.40866	2.32024	2.59892	0.415716	1.09592	1.69265	1.18343
5430421F17Rik	5.88248	9.36512	6.36935	5.82492	5.90123	5.00684	3.60961	7.34431	7.82802	4.7702	3.2873
5430425K12Rik	1.51806	2.1359	2.68928	1.16498	0.722599	0.488472	1.58823	1.24715	2.03528	2.30816	1.44641
5430427M07Rik	1.70782	2.95741	0.566164	1.04849	1.32477	1.09906	2.02138	6.9286	4.07057	4.7702	5.25967
5430434I15Rik	2.27709	1.1501	2.83082	2.21347	1.8065	1.3433	1.29946	2.77144	2.97465	2.15429	0.788951
5430437J10Rik	2.65661	1.643	0.990788	0.815489	2.04736	1.83177	1.29946	0.69286	1.72216	1.23102	1.84089
5530401A14Rik	0.379515	1.643	1.13233	1.63098	0.722599	1.58753	1.29946	1.10858	0.782802	1.3849	0.657459
5530601H04Rik	5.12345	7.88642	6.08627	5.59192	6.02166	5.25108	5.34222	9.70003	9.23706	7.69388	6.4431
5730403I07Rik	0.948788	0.492901	0.707706	0.349495	1.56563	1.09906	1.29946	1.10858	2.19184	0.461633	0.394476
5730405A17Rik	7.93946	11.9331	11.9263	7.77976	9.2565	8.12329	9.36477	6.32442	8.40885	10.516	7.18866
5730408K05Rik	3.07787	2.79311	1.55695	2.74004	2.71095	3.09569	1.73261	1.85409	1.12567	2.99907	5.01247
5730409E04Rik	2.27709	3.12171	2.97236	2.56296	1.92693	3.05295	2.16576	2.77144	2.81809	3.07755	2.49835
5730409K12Rik	20.8449	24.3986	22.6961	18.677	18.3347	19.1127	14.9337	11.8867	16.8678	15.3693	10.8257
5730419F03Rik	7.5903	8.87222	7.50168	6.40741	4.93776	6.47226	10.2513	10.67	6.41897	10.6176	8.28399
5730420D15Rik	1.51806	0.985802	2.12312	0.465994	1.32477	0.122118	1.01069	0.415716	0.626241	0.307755	0.131492
5730455P16Rik	18.027	10.3509	13.1633	16.8923	17.4628	16.2417	17.9037	23.5572	20.3528	20.0041	19.3293
5730460C07Rik	4.55418	3.12171	3.39699	4.31044	3.13126	6.1059	6.35291	2.49429	2.81809	3.69306	2.10387
5730480H06Rik	3.22588	1.643	1.13233	0.931987	1.4452	1.70965	2.02138	2.09798	2.36876	3.10987	2.62984
5730488B01Rik	3.03612	4.92901	2.83082	3.72795	2.76996	4.15201	1.15507	0.69286	1.72216	1.69265	0.788951
5730507C01Rik	2.08733	2.95741	1.98158	2.21347	1.92693	1.33231	0.866306	2.21715	2.97465	2.46204	3.2873
5730552O08Rik	11.5752	20.2089	10.191	9.90236	7.82816	9.76944	11.9839	12.3329	9.8633	12.618	8.67846
5730596B20Rik	9.20893	6.64595	4.90723	9.23366	7.81009	6.83739	7.68991	8.24919	6.66634	6.26436	6.70871
5830411N06Rik	2.65661	3.28601	1.27387	4.31044	2.1678	3.78566	1.58823	0.970003	0.626241	0.769388	1.5779
5830416I19Rik	8.15957	11.6653	9.20017	7.4559	6.02166	7.32708	7.21922	8.03717	6.73209	7.69388	5.91713
5830417I10Rik	76.1155	43.4328	68.1492	79.2259	77.0327	80.9618	64.882	84.4568	73.4409	78.5791	95.4907
5830418P13Rik	2.65661	3.94321	2.54774	2.21347	1.68606	0.854826	2.31015	4.57287	4.07057	3.69306	0.394476
5830428M24Rik	0.379515	2.3002	1.84003	1.39798	2.28823	1.22118	1.58823	1.24715	1.40904	1.07714	0.262984
5830432E09Rik	2.46685	1.9716	3.96315	3.84445	2.40866	2.32024	2.59892	2.21715	2.19184	2.30816	1.84089
5830433I10Rik	20.4938	14.2941	21.5142	17.7078	15.6563	19.5389	15.3047	16.6286	17.3782	13.849	17.7514
5830444B04Rik	7.40054	6.9499	8.59579	9.43753	9.03249	6.63223	6.55505	4.85002	6.17004	7.77082	4.24982
5930403L14Rik	17.6475	18.073	19.9573	16.5428	9.51422	13.9215	9.52936	8.45289	10.333	9.84817	8.41548
5930403N24Rik	3.79515	5.25761	4.24623	2.91246	3.9743	2.6866	3.46522	3.04858	4.22713	3.53918	2.89282
5930430L01Rik	8.53909	22.5091	12.4556	13.6303	11.682	9.64733	11.6951	14.2729	17.6913	13.2335	13.6752
5930438M14Rik	2.84636	2.1359	2.26466	1.63098	1.20433	2.56448	1.73261	3.18715	2.03528	3.69306	1.70939
6030407O03Rik	2.08733	1.3144	1.13233	1.28148	1.32477	1.83177	1.29946	0.970003	0.626241	0.61551	0.657459
6030426L16Rik	11.5543	19.9378	12.3778	11.0301	10.3958	9.59237	11.9911	14.3547	11.6794	14.1306	7.63968
6030442K20Rik	3.03612	5.09331	4.09903	2.43365	2.8904	3.40831	4.39939	2.94327	3.85608	2.7698	2.80998
6030443J06Rik	11.765	15.7728	11.0402	9.78586	7.94859	12.456	10.8288	12.61	13.1511	12.1563	9.99338
6030458C11Rik	42.6954	28.5883	36.3761	57.2007	43.7172	45.3058	44.0372	47.5302	37.5745	38.7771	50.2299
6030466F02Rik	3.41564	6.24341	2.12312	2.21347	2.1678	4.7626	3.17645	0.554288	3.60089	2.30816	1.31492
6030469F06Rik	7.21079	6.57201	7.9263	3.84445	3.37213	3.17507	6.06414	3.32573	7.5149	4.00082	2.62984
6030498E09Rik	2.46685	2.3002	1.98158	1.28148	2.28823	1.09906	1.58823	2.21715	0.939362	1.69265	1.5779
6330403K07Rik	3.41564	1.9716	2.54774	3.49495	2.76996	5.00684	1.01069	0.970003	0.626241	0.769388	1.31492
6330407A03Rik	1.70782	2.1359	2.4062	2.44647	2.76996	2.80871	2.59892	2.35572	2.50497	2.15429	2.36685
6330409D20Rik	0	3.28601	1.41541	0.931987	0.963466	1.22118	1.01069	0.831431	0.15656	0.461633	1.05193
6330410L21Rik	6.83127	7.06491	9.48325	5.10612	5.13286	6.35014	6.93045	3.60287	7.20177	7.0876	3.11899
6330415B21Rik	4.74394	6.90061	7.07706	4.07744	3.37213	3.29719	4.04276	3.88001	5.94929	4.92408	4.07625
6330415G19Rik	7.02103	8.90672	9.6248	6.82681	6.26253	6.77145	7.07483	4.87912	8.47931	5.69347	4.88361
6330418K02Rik	0.996227	0.67856	0.921433	2.04921	2.69409	1.31521	2.40255	1.21666	1.29632	0.567808	1.82511
6330420H09Rik	1.89758	3.28601	3.25545	2.91246	1.4452	2.80871	4.18714	4.71144	3.44433	2.30816	1.84089
6330525I24Rik	10.8162	14.787	13.0218	8.27139	7.94859	9.15885	11.6951	10.1157	11.742	12.7718	11.7028
6330537M06Rik	2.46685	5.25761	2.84356	3.50544	4.58489	3.18362	2.02716	1.11135	1.25248	2.15582	1.71465
6330549D23Rik	3.03612	8.54362	3.71545	3.84328	3.85386	4.0299	3.32084	8.73003	4.22556	4.45783	3.94476
6430548M08Rik	57.6863	24.9736	40.6223	62.4431	63.4683	59.3494	43.3153	43.6502	41.0188	38.0078	57.8564
6430550D23Rik	5.50297	10.3509	6.65243	9.43637	6.62383	6.83861	6.20853	4.4343	3.91401	4.15469	4.33923
6430562O15Rik	1.70782	1.47377	2.12312	1.28148	1.56563	0.732708	1.73261	0.563988	1.40904	1.08638	1.19
6430571L13Rik	2.28089	1.86809	1.48335	1.99562	1.5295	2.56448	1.9102	0.970003	1.21647	1.54031	0.441813
6430573P05Rik	5.88248	10.8438	6.93551	5.35893	6.02166	5.86167	5.77537	4.85002	7.5149	6.30898	6.57459
6430584L05Rik	6.07224	7.55781	10.474	7.4559	5.17863	6.59437	7.3636	6.23574	6.73209	7.38612	4.33923
6430590A07Rik	11.5752	4.10751	12.3141	9.43637	12.1638	10.9906	11.9839	13.0258	12.5248	11.6947	13.9381
6430590A10Rik	3.22588	1.9716	2.83082	1.74748	0.602166	2.19812	1.15507	1.66286	2.03528	0.61551	1.31492
6430710C18Rik	2.65661	0.985802	2.54774	1.16498	0.963466	1.09906	2.7433	1.52429	2.66153	1.53878	4.73371
6530402F18Rik	7.5903	10.1866	9.6248	7.32309	5.90123	5.86167	6.35291	4.71144	3.13121	4.30857	4.20774
6530403H02Rik	4.55418	4.92901	6.51089	3.26195	4.21516	2.80871	3.46522	4.85002	5.63617	7.54	4.99669
6530409C15Rik	5.88248	5.42191	6.79397	5.35893	6.86469	5.98378	7.79675	8.03717	5.79273	3.53918	3.94476
6720432D03Rik	0.948788	1.8073	1.69849	1.16498	0.481733	1.22118	1.15507	1.10858	2.19184	2.15429	0.657459
6720468P15Rik	2.27709	3.61461	0.990788	1.51448	1.56563	2.6866	1.877	3.4643	1.72216	0.923265	0.657459
6720473M11Rik	5.31321	6.07911	6.65243	6.52391	5.66036	4.30222	4.76468	4.71144	6.26241	7.38612	3.02431
6720483E21Rik	1.51806	1.3144	0.566164	0.232997	0.240866	1.83177	0.288769	0.415716	0.626241	0.461633	0.920443
6720489N17Rik	15.1806	11.6653	11.3233	10.3684	9.03249	12.0897	13.2834	17.7372	11.1158	14.6184	8.67846
6820408C15Rik	6.64151	5.75051	4.8124	4.19394	4.21516	4.51837	4.76468	6.9286	4.85337	3.69306	2.89282
6820426E19Rik	1.70782	1.643	2.97236	1.86397	1.32477	1.70965	1.877	1.38572	1.87872	0.61551	1.31492
6820431F20Rik	97.5335	78.5257	109.655	102.5	109.487	97.3501	110.408	157.639	124.78	127.097	143.548
7420426K07Rik	1.89758	3.45031	3.1139	2.79596	1.56563	1.58753	2.02138	2.49429	2.66153	2.7698	1.5779
7420700N18Rik	4.36442	6.57201	4.10469	2.32997	2.40866	1.46542	1.15507	2.49429	2.03528	2.15429	1.18343
7420701I03Rik	1.3283	0.821502	3.1139	1.04849	1.56563	0.854826	1.15507	0.831431	2.50497	1.3849	1.31492
7530416G11Rik	3.60539	3.77891	1.41541	1.51448	1.8065	1.09906	1.73261	1.10858	1.5656	2.46204	1.44641
7630403G23Rik	2.84636	2.1359	3.53853	3.02896	1.92693	3.05295	3.46522	2.77144	3.13121	4.15469	2.49835
8030423F21Rik	4.55418	5.42191	5.94473	2.79596	5.29906	3.05295	3.46522	4.85002	5.00993	4.92408	3.55028
8030423J24Rik	6.07224	1.4787	3.53853	3.26195	3.613	3.29719	5.91976	0.831431	2.03528	2.00041	1.44641
8030431J09Rik	196.779	273.56	221.37	178.476	177.037	200.274	201.56	198.712	213.861	205.119	152.005
8030451A03Rik	15.3704	16.2657	15.2864	10.2519	12.1638	11.4791	16.6042	11.7786	14.5601	12.7718	10.1249
8030453O22Rik	2.08733	1.643	2.68928	1.16498	0.843032	0.976944	1.73261	1.24715	1.72216	0.923265	1.31492
8030462N17Rik	27.1353	20.7018	29.7236	33.5515	31.4331	33.6191	36.5292	50.5787	34.913	40.6237	48.5205
8030474K03Rik	0.948788	1.1501	1.27387	0.232997	0.481733	0.854826	0.288769	0.415716	0.15656	0.461633	0.131492
8430415O14Rik	0.569273	1.4787	0.283082	0.931987	0.843032	0.976944	0.288769	1.94001	0.782802	1.69265	0.525967
8430419K02Rik	6.45176	10.0223	4.10469	2.32997	3.37213	4.15201	6.20853	4.15716	4.69681	4.46245	2.76133
8430426J06Rik	2.65661	2.4645	3.82161	3.02896	0.963466	3.29719	2.7433	1.38572	2.97465	2.7698	0.920443
8430429K09Rik	6.45176	7.39351	10.2023	6.97126	10.3934	9.40797	10.2614	9.56146	7.67146	6.46286	9.75144
8430431K14Rik	7.40054	9.03652	9.34171	5.00943	4.33559	4.88472	5.34222	6.23574	5.32305	7.38612	5.91713
8430432A02Rik	0.75903	3.61461	2.97236	1.16498	1.4452	1.58753	2.16576	2.77144	2.3484	1.53878	1.18343
9030025P20Rik	53.8437	51.891	61.6638	45.6045	49.4788	47.9423	48.5175	61.7587	57.4592	60.2615	50.3995
9030607J07Rik	2.65661	2.3002	3.68007	1.98047	2.04736	3.05295	1.58823	2.49429	3.28777	2.00041	1.31492
9030607L20Rik	26.1865	23.1663	24.062	20.5037	22.6414	23.6909	23.2459	23.0029	25.5193	26.0053	19.5357
9030619P08Rik	1.51806	1.4787	1.41541	2.56296	1.8065	1.70965	1.877	1.80143	1.09592	2.15429	1.84089
9030622O22Rik	26.7558	44.0325	30.7144	28.4256	26.8566	25.0342	26.2779	24.3887	24.2668	28.1596	16.568
9030624G23Rik	4.09497	5.91481	2.54774	2.48025	2.6688	2.96503	2.7433	1.81668	2.53158	4.30857	2.11044
9130001E16Rik	4.74394	5.58621	5.80319	5.24243	2.40866	4.27413	2.59892	2.91001	3.44433	3.69306	2.49835
9130002K18Rik	62.2405	63.0913	44.4439	42.2889	42.8742	40.4211	56.1655	56.9531	59.2675	54.5388	44.2654
9130008F23Rik	9.48788	4.60041	7.07706	13.1643	11.0799	8.67038	5.91976	9.42289	10.1764	7.07837	9.99338
9130015G15Rik	2.27709	3.77891	5.5201	3.96095	1.56563	3.29719	1.877	2.07858	2.81809	2.61592	1.31492
9130019O22Rik	9.41387	12.4047	13.8894	12.9104	11.3569	11.3069	8.62552	5.90732	6.83855	5.04718	6.59958
9130019P16Rik	6.01342	10.3312	5.78762	7.97431	6.71776	6.75435	7.72023	4.541	8.33997	9.40961	5.63311
9130023H24Rik	7.77626	6.00025	7.81165	7.7984	9.69849	8.52628	7.98156	8.68707	6.53326	7.29534	6.54698
9130024F11Rik	5.57887	2.68631	3.84567	8.59525	6.47569	4.27535	6.19842	6.02372	5.15553	2.93291	3.11504
9130204K15Rik	2.84636	5.25761	6.65243	4.07744	2.76996	6.47226	2.59892	3.04858	1.87872	4.46245	3.41879
9130213A22Rik	5.31321	7.06491	4.52932	7.5724	5.29906	7.08285	2.7433	4.15716	6.73209	5.53959	4.07625
9130214F15Rik	9.86739	10.1866	10.3325	8.38788	10.7186	9.28097	8.95183	9.70003	6.73209	8.9249	5.91713
9130221F21Rik	6.64151	3.77891	6.51089	5.94142	3.85386	5.37319	7.50798	6.23574	3.13121	7.84776	4.20774
9130221H12Rik	0.713488	2.47765	2.41469	2.31948	0	0.711948	2.1802	1.10026	1.54055	4.65787	3.6318
9130227L01Rik	1.13855	3.61461	2.4062	1.51448	2.04736	1.22118	2.16576	1.10858	1.72216	0.923265	2.49835
9130230L23Rik	2.08733	2.1359	1.55695	2.21347	2.40866	1.3433	2.16576	3.4643	2.19184	3.69306	3.68177
9130401M01Rik	6.83127	4.76471	4.24623	7.92189	6.98513	6.35014	4.04276	4.71144	4.85337	6.46286	5.65415
9130409I23Rik	1.3283	5.25761	2.12312	1.39798	2.64953	1.3433	2.88769	1.80143	1.87872	2.30816	2.36685
9130410C08Rik	8.9186	8.87222	9.05863	5.82492	5.78079	5.25108	5.05345	9.14575	10.333	9.07878	5.25967
9230009I02Rik	2.08733	3.12171	3.1139	2.56296	1.92693	1.83177	2.59892	2.07858	3.75745	2.15429	1.70939
9230019H11Rik	1.70782	3.28601	2.26466	1.74748	2.40866	1.83177	2.31015	2.77144	4.1285	1.23102	1.18343
9230020A06Rik	3.60539	5.75051	4.24623	2.91246	2.64953	3.41931	6.49729	2.21715	3.44433	4.92408	1.84089
9230102K24Rik	1.70782	4.43611	0.990788	1.63098	1.32477	1.3433	1.15507	4.15716	0.782802	2.15429	2.23536
9230105E05Rik	8.9186	7.06491	13.0218	9.31987	10.1164	7.93767	7.07483	10.3929	8.2977	7.54	10.7823
9230112J17Rik	5.88248	9.85802	5.94473	3.72795	4.33559	5.12896	5.63099	4.4343	5.16649	3.07755	3.2873
9230114K14Rik	1.89758	4.10751	3.53853	1.39798	1.92693	2.07601	2.45453	4.4343	4.85337	4.30857	2.23536
9230116L04Rik	2.27709	2.4645	2.26466	1.86397	1.56563	2.07601	1.73261	0.970003	2.03528	2.00041	1.44641
9230116N13Rik	0.948788	1.4787	0.990788	1.04849	2.64953	2.6866	1.29946	3.18715	4.54025	1.69265	1.5779
9330020H09Rik	8.53909	11.0081	7.90507	5.50921	6.00119	7.20496	7.50798	6.03758	6.26241	7.69388	8.021
9330102E08Rik	12.524	21.6876	12.7387	9.08687	11.8025	10.5022	13.7165	8.45289	10.4895	8.00163	5.39117
9330104G04Rik	3.98491	4.92901	4.10469	2.67946	3.85386	6.1059	1.58823	1.94001	2.03528	3.53918	1.5779
9330111N05Rik	3.98491	4.27181	4.67086	4.54344	3.73343	3.41931	4.33153	4.29573	5.63617	2.7698	2.49835
9330117O12Rik	1.89758	3.77891	1.55695	1.51448	0.843032	0.976944	1.877	1.38572	1.5656	0.923265	2.10387
9330133O14Rik	6.262	6.07911	6.86757	9.08687	6.46967	5.49531	6.20853	4.4343	5.94929	4.23625	6.57985
9330136K24Rik	1.3283	1.9716	3.39699	2.21347	1.20433	1.46542	3.32084	0.277144	1.87872	2.61592	2.36685
9330151L19Rik	4.49725	6.40771	8.63401	8.9331	7.41628	6.97782	6.78895	10.67	8.92394	6.1551	7.10056
9330154J02Rik	24.6685	26.9453	24.062	16.7758	17.8241	19.9052	25.4116	23.4187	23.7972	19.8502	15.2531
9330158H04Rik	3.22588	2.4645	3.1139	2.09697	3.613	1.46542	4.47591	2.21715	3.13121	2.30816	1.70939
9330159F19Rik	10.0571	17.5801	13.3049	9.20337	8.30989	10.9906	13.2834	11.6276	8.74076	15.4462	9.07294
9330159H11Rik	74.5747	87.9007	69.2136	45.9004	46.9689	51.9002	73.7804	71.226	63.8766	66.629	45.8907
9330159M07Rik	2.12339	6.74288	2.95679	4.00638	2.9181	3.05295	4.42105	3.05551	3.94845	2.97753	3.2873
9330162012Rik	5.12345	6.07911	5.94473	4.89293	7.22599	5.00684	5.19784	6.9286	5.94929	6.46286	5.65415
9330162B11Rik	11.5752	10.6795	11.4648	6.9899	6.26253	7.69344	10.2513	6.79002	9.55018	10.6176	6.70608
9330175E14Rik	0.948788	2.3002	1.41541	1.04849	0.3613	0.854826	1.44384	0.554288	1.25248	0.923265	1.5779
9330175M20Rik	12.524	14.4584	11.1817	8.15489	7.94859	7.08285	12.5614	8.73003	11.1158	10.9253	7.10056
9330178D15Rik	7.02103	6.24341	4.8124	3.96095	2.64953	2.19812	6.20853	4.85002	3.44433	5.38572	3.55028
9330182O14Rik	3.03612	5.25761	1.69849	1.39798	0.843032	2.07601	3.60961	3.88001	3.60089	3.84694	1.5779
9330188P03Rik	1.3283	1.3144	2.26466	2.91246	2.8904	1.58753	1.73261	3.60287	1.87872	0.923265	1.31492
9330198I05Rik	3.60539	3.61461	3.53853	2.21347	4.45603	3.17507	4.90907	3.60287	3.75745	3.69306	1.84089
9330198N18Rik	1.89758	1.1501	1.84003	3.02896	3.01083	2.80871	2.16576	0.554288	1.87872	0.769388	1.05193
9330199G10Rik	5.12345	13.8012	5.94473	4.07744	3.85386	5.12896	5.77537	5.12716	5.63617	3.69306	4.07625
9430015G10Rik	10.2469	11.8296	9.6248	17.7078	16.3789	14.7763	12.8502	12.4715	12.8379	13.2335	16.568
9430018G01Rik	9.86739	9.69372	9.05863	7.2229	9.15292	7.81555	7.94114	12.1943	8.92394	8.30939	6.4431
9430021M05Rik	2.46685	5.75051	3.68007	2.09697	3.01083	1.22118	3.46522	1.80143	1.09592	1.84653	2.49835
9430024E24Rik	7.78006	7.22921	7.50168	6.52391	8.43032	7.57132	5.19784	4.15716	8.45426	8.77102	4.33923
9430037G07Rik	3.79515	4.60041	5.23702	3.96095	5.29906	5.25108	4.33153	6.51288	4.85337	5.07796	6.04862
9430038I01Rik	10.2469	13.144	8.49247	9.43637	10.4777	7.32708	8.37429	6.9286	9.8633	6.30898	7.23205
9430041J12Rik	3.60539	1.9716	4.26888	2.11095	0.481733	2.44236	3.75399	4.15716	1.87872	2.92367	2.36685
9430053O09Rik	64.138	78.0426	54.0687	42.7549	37.0934	44.6952	59.4863	59.3088	58.397	49.3947	43.2608
9430060I03Rik	5.2411	6.07911	6.22781	4.60868	4.69689	4.94944	1.49871	2.91001	3.91401	2.7698	1.18343
9430062P05Rik	4.36442	7.06491	5.66164	5.00943	6.02166	4.7626	5.77537	6.65145	7.5149	6.46286	4.07625
9430078G10Rik	1.16132	1.9716	2.14152	1.65894	1.65234	1.60097	1.74705	0.976932	2.06503	1.54647	1.19395
9430078K24Rik	1.51806	0.492901	2.4062	1.04849	0.843032	1.70965	1.15507	0.69286	1.25248	0.923265	1.18343
9430083A17Rik	0	6.79053	0	3.8992	3.80448	4.57821	2.18309	0.408787	0	3.97774	1.50427
9430083M05Rik	2.08733	5.09331	4.8124	2.56296	2.1678	2.44236	2.31015	1.66286	4.54025	4.15469	3.02431
9430085M18Rik	4.36442	8.21502	4.95394	3.49495	3.37213	4.39625	6.49729	6.23574	6.41897	3.84694	4.47072
9430091E24Rik	6.64151	3.12171	6.79397	6.64041	5.90123	4.88472	7.07483	6.79002	8.61082	6.30898	6.96907
9430097D07Rik	3.52	4.60041	4.95394	1.90941	2.48695	2.20667	2.02138	2.49429	2.66153	3.07755	1.31492
9530003J23Rik	1.3283	0.492901	0.849247	0.465994	0.722599	0.61059	1.58823	0.138572	0.939362	0.923265	0.131492
9530014B07Rik	0.948788	0.328601	1.84003	1.63098	1.32477	1.22118	2.45453	0.138572	1.09592	0.61551	0.262984
9530018F02Rik	7.26771	6.40771	5.18748	6.42722	5.34362	6.42219	4.57121	5.92672	3.32378	4.61479	3.62655
9530020I12Rik	4.36442	3.28601	3.39699	4.07744	2.04736	3.90778	2.88769	2.77144	2.66153	3.07755	2.36685
9530026P05Rik	0.189758	1.3144	0.424623	0.232997	0.240866	0.854826	0.144384	1.66286	1.5656	1.07714	0.525967
9530027J09Rik	1.0949	3.48317	0.866232	1.14867	1.10076	1.89283	1.57812	1.78758	1.76757	2.06042	1.73306
9530036M11Rik	37.3822	38.6106	29.1575	27.3771	24.0866	31.3843	40.7164	32.0101	31.6252	34.9302	29.7172
9530036O11Rik	3.03612	2.4645	2.83082	1.74748	3.01083	2.32024	2.7433	2.49429	2.66153	1.07714	1.5779
9530051G07Rik	3.79515	8.70792	6.93551	3.96095	3.73343	2.93083	4.33153	5.54288	5.47961	7.07837	3.1558
9530052C20Rik	5.31321	5.91481	4.38777	3.37845	2.40866	3.78566	2.45453	2.77144	1.72216	4.00082	4.47072
9530053A07Rik	8.73074	3.78384	7.22143	6.75807	5.4207	6.72016	3.46522	4.02551	5.01776	3.08063	2.89414
9530057J20Rik	8.51442	10.4446	6.32123	6.574	6.16257	6.7458	6.95499	2.59268	5.43108	2.92214	4.60616
9530059O14Rik	6.83127	11.6653	7.9263	5.00943	4.57646	5.73955	4.6203	7.48288	8.45426	5.23184	3.2873
9530068E07Rik	35.4847	15.2799	26.8928	52.5408	42.3925	44.451	39.5613	50.8559	49.0034	47.2404	57.3304
9530077C05Rik	32.069	38.7749	33.6868	23.8822	25.8931	28.6977	29.0212	30.763	27.2415	25.6976	17.7514
9530080O11Rik	3.22588	0.492901	2.12312	1.28148	0.843032	2.32635	2.88769	3.32573	1.40904	1.84653	1.05193
9530082P21Rik	3.85967	10.001	4.48119	5.56163	2.90364	4.50493	2.6841	2.26149	4.35238	2.07735	3.38066
9530091C08Rik	21.9568	29.6168	24.8263	15.8112	13.5548	16.3064	22.2337	19.5123	16.1351	18.61	12.2748
9630001P10Rik	2.65661	1.1501	0.707706	1.39798	1.8065	1.09906	1.44384	1.38572	0.782802	1.3849	0.525967
9630002D21Rik	9.86739	6.90061	10.3325	5.94142	5.78079	4.64049	10.3957	10.3929	7.20177	7.84776	7.75802
9630009A06Rik	95.2583	92.994	87.897	66.0546	65.5157	69.4852	90.8177	82.1731	92.8403	85.8637	57.0675
9630013K17Rik	2.84636	2.1359	2.4062	3.14546	3.2517	2.19812	2.02138	1.66286	0.782802	1.07714	1.5779
9630028B13Rik	12.7138	9.52942	11.8895	14.6788	10.9594	14.6542	16.6042	10.3929	15.656	16.311	15.516
9630028H03Rik	3.79515	4.92901	4.10469	2.91246	2.76996	5.00684	3.75399	5.26573	4.22713	4.61633	3.02431
9630028I04Rik	7.21079	9.85802	8.77555	7.4559	5.66036	4.88472	3.46522	5.12716	4.69681	4.61633	4.60221
9830107B12Rik	8.15957	7.72211	10.3325	6.05792	7.58729	8.18191	8.66306	6.9286	5.63617	9.38653	5.78564
9830132P13Rik	4.74394	11.3367	5.80319	5.94142	4.33559	5.49531	9.52936	6.79002	8.45426	3.38531	7.10056
9830166K06Rik	2.84636	12.1582	4.10469	3.49495	4.69689	5.00684	2.31015	4.4343	4.07057	4.15469	1.97238
9930012K11Rik	4.36442	5.91481	8.35093	4.77643	5.41949	7.93767	3.75399	5.95859	7.98458	3.53918	4.47072
9930014A18Rik	12.9491	16.1441	17.3515	13.4975	14.6266	14.8837	16.6894	19.0938	15.5997	17.4759	13.4805
9930021J03Rik	66.2254	57.5051	79.6876	82.0149	93.2153	82.5518	75.0798	120.558	100.199	106.176	132.281
9930104L06Rik	9.48788	8.70792	9.90788	11.6498	9.99596	10.1358	7.94114	10.9472	7.35833	5.53959	9.07294
9930111J21Rik1	13.9358	10.2934	10.7274	7.29513	9.60816	10.1102	15.3784	14.2175	12.9898	12.4579	5.91582
9930111J21Rik2	3.31127	6.62952	6.7133	3.70581	3.80689	7.53713	7.38959	6.66115	5.32775	6.09663	4.63772
A030001D20Rik	3.79515	5.09331	3.1139	4.42694	4.19469	3.8687	3.17645	3.60287	3.74179	4.00082	2.62984
A030010E16Rik	0.948788	3.61461	3.82161	4.54344	3.01083	4.15201	2.88769	2.07858	2.3484	1.84653	0.657459
A130010J15Rik	15.3704	15.9338	11.8824	19.1057	16.7354	18.4313	14.8716	22.1646	19.2522	17.8498	15.637
A130051J06Rik	13.283	18.7302	16.8434	12.6471	11.5616	13.5551	11.1176	15.5201	12.9945	13.5412	9.46741
A130077B15Rik	5.98685	3.61461	4.52932	3.61145	3.49256	3.66354	5.34222	4.1239	3.60089	7.29841	3.24259
A1bg	1.13855	3.45031	1.84003	1.51448	0.963466	1.70965	2.45453	0.970003	1.40904	2.00041	0.657459
A1cf	62.0507	48.3043	66.5243	66.8701	62.1435	66.7986	81.5771	92.2889	96.128	88.018	106.114
A230001M10Rik	2.08733	1.3144	1.84003	1.98047	1.68606	2.56448	2.59892	3.04858	3.60089	2.61592	1.70939
A230006K03Rik	23.3402	16.9229	16.4188	14.0963	13.9703	15.1426	18.77	17.0443	14.8732	20.4657	14.7271
A230009B12Rik	8.9186	15.6085	6.93551	6.40741	4.57646	9.28097	8.80744	5.68145	6.10585	6.77061	4.60221
A230028O05Rik	7.40054	12.6511	9.34171	9.20337	9.63466	6.35014	11.5507	11.3629	11.1158	11.3869	6.31161
A230045G11Rik	15.9662	16.1014	19.5327	19.2409	18.6671	20.6379	17.6149	25.3587	21.9184	18.1576	22.4851
A230054N11Rik	9.67763	12.4868	11.7479	8.73738	8.30989	8.05979	11.9839	7.8986	11.8986	6.46286	6.31161
A230056J06Rik	8.34933	23.002	10.474	8.27139	8.79162	11.357	11.8395	11.64	11.5855	9.84817	5.39117
A230057D06Rik	1.3283	2.95741	0.283082	1.74748	2.1678	0.366354	0.577537	0.831431	1.40904	1.84653	0.657459
A230072C01Rik	1.3283	3.12171	1.41541	1.28148	1.20433	1.95389	1.29946	2.07858	1.5656	1.69265	1.44641
A230072E10Rik	4.74394	5.75051	5.09548	3.61145	4.33559	4.15201	5.00869	6.17754	5.75672	3.07755	5.12818
A230072I06Rik	20.1143	27.9311	19.8158	18.7562	15.295	20.6379	16.893	15.2429	20.5094	12.7718	11.8343
A230077H06Rik	5.12345	6.57201	4.52932	3.61145	4.33559	3.90778	4.6203	4.29573	5.79273	3.69306	1.70939
A230083G16Rik	1.13855	3.77891	2.26466	0.815489	1.20433	0.61059	0.288769	1.52429	1.09592	0.923265	1.18343
A230087F16Rik	10.0571	13.8012	12.7387	8.85388	11.2003	9.28097	10.6844	7.06717	9.8633	8.9249	7.10056
A230098N10Rik	13.0933	12.385	12.8109	8.38788	8.67119	9.91354	14.294	14.0096	14.8732	11.7793	7.70016
A230103J11Rik	4.74394	6.40771	5.66164	5.70842	3.73343	6.1059	2.59892	1.80143	4.54025	4.30857	3.68177
A230107N01Rik	6.83127	8.37932	9.20017	5.59192	6.38296	6.83861	6.93045	6.09716	5.16649	6.30898	3.81326
A230108P19Rik	1.51806	4.27181	2.26466	2.21347	2.1678	2.32024	1.44384	3.4643	3.91401	1.84653	0.525967
A26c3	1.13855	0.657201	0.849247	0.931987	0	0.854826	1.01069	1.94001	0.313121	1.69265	0.394476
A2m	3.41564	6.57201	3.68007	2.32997	2.8904	3.17507	5.05345	3.4643	4.54025	5.84735	2.89282
A2ml1	3.03612	5.75051	4.67086	2.21347	3.13126	4.64049	3.60961	2.77144	3.13121	1.84653	2.36685
A330001L22Rik	9.67763	12.4868	11.0402	12.8148	7.82816	10.6243	8.37429	7.48288	12.0551	7.69388	6.57459
A330008L17Rik	5.50297	7.72211	4.67086	3.96095	3.49256	6.22802	5.91976	6.23574	4.07057	6.1551	3.1558
A330009N23Rik	0.89186	1.9716	0.215142	1.16498	1.56563	0.192947	0.913953	1.38572	1.72216	0.923265	0.131492
A330015K06Rik	4.9337	7.55781	6.79397	4.89293	5.05819	5.61743	5.34222	3.4643	4.38369	6.46286	4.33923
A330023F24Rik	23.3402	23.002	32.9791	31.6876	36.0095	39.9326	26.8555	32.4258	21.7619	24.1588	32.2155
A330032B11Rik	3.41564	2.4645	2.4062	2.67946	2.28823	2.56448	2.31015	3.4643	2.97465	1.69265	2.23536
A330033J07Rik	2.46685	4.60041	3.82161	1.51448	2.5291	1.46542	2.45453	4.71144	2.81809	2.92367	2.89282
A330035P11Rik	5.31321	4.76471	6.79397	5.70842	4.81733	4.27413	4.76468	5.68145	8.61082	3.53918	4.47072
A330049N07Rik	2.46685	2.79311	2.97236	2.91246	2.76996	1.58753	2.88769	3.18715	2.50497	3.53918	2.62984
A330069E16Rik	1.13855	0.985802	1.13233	1.86397	2.04736	0.976944	0.866306	1.80143	0.313121	1.3849	0.788951
A330069K06Rik	8.72885	5.75051	8.63401	4.65994	5.41949	5.86167	7.79675	7.20574	8.76738	7.84776	4.8652
A330074K22Rik	3.98491	3.94321	6.93551	6.40741	3.2517	5.73955	3.03207	1.10858	3.60089	1.69265	2.49835
A330076C08Rik	3.03612	2.62881	2.12312	1.86397	2.40866	0.854826	2.88769	3.4643	1.87872	3.38531	1.5779
A330093E20Rik	3.39476	1.50828	4.10469	1.51448	2.40866	3.44251	5.05778	3.32573	2.97465	2.42049	0.788951
A330094K24Rik	1.51806	3.45031	1.55695	1.63098	1.0839	1.09906	2.02138	0.970003	2.03528	1.23102	1.31492
A3galt2	6.64151	6.40771	10.3325	6.8734	5.90123	4.64049	3.17645	3.60287	5.32305	3.07755	2.49835
A430005L14Rik	10.0571	5.75051	7.2186	16.7758	13.609	12.3339	7.3636	7.06717	4.69681	6.77061	10.3879
A430010J10Rik	17.6475	23.1663	13.3049	9.08687	9.75509	11.357	16.171	11.9172	14.7167	11.5408	8.021
A430033K04Rik	17.8372	13.4726	17.9757	20.7367	20.3532	18.5619	20.3582	28.6844	18.6307	26.1592	24.4575
A430035B10Rik	0.75903	3.28601	1.13233	1.28148	1.56563	1.58753	1.73261	2.35572	3.60089	1.3849	1.31492
A430046D13Rik	4.36442	10.0223	7.78476	6.9899	7.22599	5.12896	5.63099	6.79002	5.47961	6.61674	6.83758
A430057M04Rik	9.86739	8.87222	7.07706	6.29091	6.98513	6.59437	6.64168	3.74144	3.60089	6.00123	4.07625
A430060F13Rik	1.3283	3.50453	2.17407	2.32997	2.64953	1.83177	1.58823	1.38572	0.939362	1.84653	0.873106
A430078I02Rik	7.21079	10.3509	7.50168	5.47542	4.69689	5.00684	5.05345	3.04858	5.79273	5.07796	3.81326
A430085M09Rik	3.41564	3.28601	2.12312	1.39798	2.04736	1.83177	2.59892	3.18715	1.72216	2.46204	2.76133
A430088P11Rik	8.23548	6.43729	8.72318	9.87207	7.61138	11.6049	8.05809	7.17941	6.82446	4.44398	9.56866
A430090L17Rik	1.13855	0.985802	2.54774	0.69899	0.481733	1.09906	0.866306	1.24715	2.3484	2.15429	1.18343
A430093F15Rik	0.569273	2.1359	0.707706	0.815489	2.5291	2.07601	1.15507	2.91001	1.25248	3.38531	0.788951
A430105J06Rik	12.7138	21.6876	16.7019	14.0299	10.6066	13.8152	15.7523	18.3372	14.2595	14.8261	11.3122
A430108G06Rik	1.86342	4.68913	2.50669	1.53428	2.82898	3.01387	2.2524	2.29614	2.30613	1.43722	1.07692
A4galt	3.60539	5.42191	4.95394	3.37845	4.09473	5.37319	2.31015	1.94001	3.13121	1.69265	1.84089
A4gnt	8.53909	11.501	7.2186	7.68889	8.91206	6.83861	15.5935	14.5501	9.55018	8.61714	13.6752
A530001N23Rik	7.40054	8.21502	8.63401	6.64041	5.17863	7.08285	7.50798	4.4343	6.88865	6.46286	3.68177
A530006G24Rik	0.75903	1.4787	1.27387	0.116498	0.3613	0.366354	2.16576	0.415716	1.87872	1.3849	0.920443
A530013C23Rik	3.03612	3.12171	2.54774	2.67946	2.8904	3.78566	1.73261	1.66286	1.5656	2.15429	2.89282
A530016L24Rik	3.22588	3.12171	3.39699	2.91246	2.5291	3.66354	3.03207	1.94001	1.5656	1.23102	1.44641
A530020G20Rik	13.4728	15.7728	16.4188	19.5717	15.295	15.3869	16.7486	15.3815	17.0651	12.9257	13.2807
A530032D15Rik	19.2699	43.4081	26.3861	21.8586	18.3456	17.3053	27.8777	21.1516	22.0406	26.6824	16.4825
A530040E14Rik	8.44042	9.90567	6.74868	6.46683	7.40062	6.16818	9.59001	9.38548	9.99794	7.39074	5.50951
A530046M15Rik	1.51806	1.643	1.27387	1.16498	1.20433	1.22118	0.577537	2.21715	1.40904	2.92367	1.31492
A530058N18Rik	1.13855	1.4787	2.26466	0.931987	1.0839	1.58753	1.29946	1.80143	2.66153	1.84653	1.44641
A530064D06Rik	5.12345	5.09331	4.24623	3.37845	3.73343	5.00684	3.60961	2.91001	3.60089	5.38572	2.49835
A530065N20Rik	4.36442	7.55781	4.8124	3.37845	4.33559	5.73955	4.47591	4.01859	7.04521	6.92449	5.52266
A530072M11Rik	2.46685	4.43611	4.38777	2.32997	3.73343	2.32024	3.32084	3.74144	2.97465	4.61633	3.41879
A530088E08Rik	2.46685	1.8073	1.55695	1.61467	0.938175	2.55105	0.859087	1.92199	1.5656	2.15429	1.18343
A630001G21Rik	1.70782	4.76471	3.1139	3.96095	4.93776	4.27413	2.02138	2.91001	2.19184	2.7698	3.02431
A630001O12Rik	9.83134	11.1724	11.6064	6.8536	9.16617	7.33197	9.79503	6.09716	9.62689	5.93352	6.10254
A630010A05Rik	1.3283	0.985802	0.990788	0.931987	0.602166	0.488472	0.288769	1.80143	0.15656	0.307755	0
A630012P03Rik	1.89758	1.1501	2.12312	2.44647	1.0839	1.46542	1.44384	0.415716	0.626241	2.00041	0.657459
A630019I02Rik	8.64915	9.27804	9.864	6.70448	7.5608	8.10742	4.68816	5.22555	4.5199	6.409	5.44508
A630023A22Rik	0.379515	1.643	1.27387	0.931987	0.843032	0.244236	0.433153	0.69286	0.939362	0.923265	0.525967
A630026N12Rik	10.0571	10.6795	8.77555	9.55287	11.682	8.7925	6.20853	18.0143	11.742	12.1563	13.2807
A630034I12Rik	32.6383	39.2678	42.0377	34.4835	38.5386	39.8105	34.0747	35.4744	40.7057	31.5449	33.2674
A630039O03Rik	69.8308	82.9717	75.1583	49.2788	52.3884	54.7089	72.3365	59.0316	60.902	54.3188	37.2122
A630072L19Rik	10.0571	17.6064	16.607	15.1658	11.4604	11.622	12.456	9.83861	8.985	8.34324	6.04862
A630072M18Rik	7.60548	3.58175	9.63612	5.13874	4.73543	6.08148	1.1493	2.03701	3.20636	3.08063	3.32148
A630075F10Rik	4.55418	8.66684	7.36014	4.48635	3.37213	3.78566	5.13575	4.15716	4.69681	5.0041	2.49835
A630089N07Rik	7.21079	8.37932	6.36935	10.0189	7.70772	7.57132	6.64168	15.5201	9.0805	8.9249	14.0696
A630095N17Rik	0	1.76623	1.37578	0.651226	0.979122	0.82796	0.0779675	0.724731	1.08496	0.597045	0
A730004F24Rik	0.75903	2.1359	0.566164	0.69899	1.32477	0.976944	1.29946	2.07858	0.469681	0.461633	0.394476
A730006G06Rik	2.65661	5.25761	3.1139	1.28148	1.4452	1.58753	1.01069	1.52429	2.19184	2.7698	2.62984
A730008H23Rik	17.0118	10.9013	17.3883	26.2867	24.8767	28.3631	18.4437	30.6188	20.5031	21.6675	36.1418
A730009L09Rik	17.6475	17.0872	17.268	13.2808	11.3207	13.433	19.0587	19.1229	16.4388	13.2335	11.8343
A730017L22Rik	3.22588	3.77891	1.27387	2.71674	2.28823	3.05295	3.32084	4.01859	3.87017	1.88038	3.02431
A730018C14Rik	5.50297	7.72211	4.67086	3.37845	2.8904	3.90778	3.03207	3.18715	4.22713	3.07755	1.97238
A730020E08Rik	4.17467	8.21502	2.97236	1.98047	2.28823	4.51837	3.03207	5.95859	3.75745	4.15469	4.47072
A730020M07Rik	9.10836	13.3083	10.3325	7.5724	6.50339	7.69344	10.8288	7.34431	7.35833	6.92449	4.33923
A730032A03Rik	3.03612	1.643	1.69849	2.21347	1.20433	0.61059	1.877	1.94001	1.5656	1.3849	0.788951
A730035I17Rik	0.645176	1.61836	1.22008	0.71297	0.251705	0.205158	0.220908	0.526573	0.962846	0.635514	0.941482
A730036I17Rik	7.78006	11.6653	9.48325	6.9899	7.34642	10.8685	8.22991	5.54288	9.23706	10.1559	4.99669
A730043L09Rik	0.948788	6.07911	0.990788	1.28148	1.32477	2.44236	2.02138	1.24715	1.40904	2.15429	1.84089
A730046J19Rik	4.74394	7.55781	6.51089	3.26195	4.57646	3.66354	5.91976	4.4343	6.73209	5.07796	3.02431
A730049H05Rik	2.65661	1.4787	3.53853	0.582492	1.0839	1.22118	2.7433	1.52429	2.66153	2.46204	2.36685
A730056A06Rik	3.03612	7.06491	4.95394	2.44647	2.83018	4.64049	4.04276	2.77144	4.22713	2.46204	1.31492
A730060N03Rik	22.3914	37.7151	32.5545	26.0071	24.2841	23.4467	20.3582	16.6397	27.3981	16.6188	16.1735
A730081D07Rik	8.81044	10.5152	8.69204	5.98452	5.70251	3.90778	5.05345	3.9396	4.60757	6.20281	5.30175
A730082K24Rik	2.84636	2.1359	1.13233	1.98047	1.92693	2.6866	2.31015	2.35572	3.44433	2.15429	2.23536
A730094K22Rik	20.6836	21.8519	20.0988	15.2613	14.5724	14.8984	19.925	18.5686	19.2569	18.1576	13.8066
A730099G02Rik	5.12345	9.69372	6.36935	4.54344	3.85386	5.37319	10.2513	7.20574	4.54025	6.30898	4.47072
A830009L08Rik	4.36442	3.77891	2.4062	2.21347	1.56563	1.70965	1.877	1.10858	1.87872	1.07714	0.788951
A830011K09Rik	3.79515	2.79311	3.39699	2.21347	2.40866	2.6866	2.7433	4.29573	1.72216	2.7698	1.18343
A830012C17Rik	3.22588	1.3144	2.83082	2.09697	1.4452	1.46542	2.45453	1.80143	3.44433	2.7698	1.44641
A830018L16Rik	12.1445	21.5233	15.1449	10.6014	11.9229	9.28097	14.0053	15.3815	12.3683	16.311	10.3879
A830019L24Rik	5.69273	6.24341	6.93551	4.54344	4.81733	7.08285	7.65237	6.9286	6.57553	4.15469	6.70608
A830021F12Rik	18.5962	15.6085	17.268	14.3293	15.6563	13.433	15.8823	16.2129	15.8126	16.0033	10.6508
A830021M18Rik	1.13855	3.28601	1.69849	2.09697	1.4452	2.32024	1.58823	1.24715	1.5656	2.7698	2.23536
A830031A19Rik	31.1202	43.7039	24.4866	21.6687	22.6414	20.1495	33.064	28.1301	30.8424	30.7755	21.3017
A830035O19Rik	1.49149	2.45958	2.15142	2.86004	1.57527	1.74507	1.19695	0.981089	0.731137	0.167727	1.14792
A830036E02Rik	16.2812	16.3824	14.2957	10.161	7.82816	8.30403	14.0053	8.8686	12.3683	9.51271	7.23205
A830049F12Rik	2.27709	0.985802	2.4062	2.58044	1.56563	2.93938	1.01069	1.38572	1.87872	1.69265	1.98816
A830082K12Rik	4.74394	3.28601	4.38777	2.79596	3.01083	2.32024	4.33153	2.77144	2.3484	3.23143	1.05193
A830082N09Rik	17.2679	26.1238	21.7973	15.8438	15.0541	16.9744	26.4223	22.3101	25.8325	23.2355	13.8066
A830092H15Rik	12.6967	7.5266	8.45425	6.53672	4.82215	7.14024	10.0434	8.9559	8.93803	5.63346	6.20773
A930001C03Rik	1.22014	1.643	2.12312	2.18201	2.26896	1.09906	1.73261	0.415716	1.5656	2.61592	2.23536
A930002C04Rik	2.65661	7.06491	6.79397	3.02896	3.613	3.78566	4.6203	2.49429	3.28777	7.07837	2.49835
A930003A15Rik	3.22588	2.79311	1.69849	2.67946	3.73343	3.05295	1.73261	3.04858	2.50497	2.00041	1.18343
A930004D18Rik	7.56184	3.76412	3.75367	3.94347	3.47329	5.70291	3.89838	2.58159	3.28777	3.07755	2.87704
A930005G22Rik	1.51806	0.328601	1.13233	0.116498	0.843032	0.61059	0.721922	1.10858	1.5656	2.61592	0.394476
A930005H10Rik	1.70782	2.3002	1.41541	2.21347	0.843032	1.22118	0.866306	1.80143	0.782802	0.769388	1.44641
A930006I01Rik	3.03612	3.94321	1.84003	1.39798	1.8065	1.58753	3.32084	2.63287	2.03528	2.00041	1.97238
A930007A09Rik	12.524	20.2089	16.8434	9.90236	11.8025	15.3869	14.294	11.0858	14.0904	11.6947	10.6508
A930007I19Rik	7.40054	6.57201	6.51089	3.84445	4.21516	4.88472	4.76468	5.4043	5.47961	5.84735	4.60221
A930009A15Rik	45.5418	45.8398	47.9824	39.8424	40.2247	42.0086	46.3474	50.163	45.4025	41.8547	36.2917
A930011G23Rik	18.4065	13.3083	17.6926	9.08687	10.5981	11.9676	15.3047	14.2729	13.7773	13.3873	8.94145
A930012L18Rik	8.86547	6.90061	10.1089	6.03695	8.35204	9.26265	11.1176	12.7431	10.0199	8.00163	3.2873
A930013F10Rik	11.0059	11.0081	10.7571	8.27139	8.43032	11.1127	10.2513	10.2543	8.92394	9.54041	12.4917
A930014E01Rik	0.75903	2.79311	1.55695	1.16498	1.68606	2.07601	1.73261	1.52429	1.87872	2.61592	1.18343
A930015D03Rik	1.14993	0.998946	1.44089	0.612782	1.556	0.246678	1.12187	1.93031	0.55892	0.553959	1.44115
A930016O22Rik	2.84636	3.12171	2.4062	3.37845	3.2517	3.17507	2.45453	1.38572	4.22713	0.923265	1.18343
A930017K11Rik	1.20496	0.38282	2.01838	1.69039	1.56443	3.517	1.01069	0.579231	0.77967	1.53878	0
A930017M01Rik	10.2469	9.36512	10.0494	5.94142	7.22599	6.59437	10.5401	8.59146	8.76738	8.46327	4.47072
A930019D19Rik	1.3283	0.492901	1.55695	1.28148	0.722599	0.732708	0.577537	0.831431	1.09592	0.461633	1.05193
A930024E05Rik	4.36442	5.42191	5.09548	3.72795	3.613	5.73955	3.89838	5.26573	6.41897	3.84694	3.94476
A930027H12Rik	1.51806	2.3002	0.707706	0.116498	0.722599	0.976944	0.433153	1.52429	1.09592	1.07714	0.131492
A930028N01Rik	7.02103	7.39351	7.9263	4.89293	6.96586	6.47226	6.78606	5.12716	7.82802	7.84776	3.26626
A930031H19Rik	0.379515	3.12171	1.41541	0.582492	0.843032	0.854826	1.29946	0.69286	1.72216	1.53878	0.131492
A930033C23Rik	2.46685	5.25761	2.4062	3.96095	2.76996	2.80871	2.59892	1.94001	1.40904	2.30816	1.5779
A930033H14Rik	4.17467	11.0081	10.0494	6.40741	4.81733	7.4492	6.64168	6.09716	9.39362	6.00123	5.39117
A930035F09Rik	0.948788	1.9716	2.83082	1.74748	2.40866	1.3433	2.16576	3.4643	1.87872	1.07714	2.62984
A930037H05Rik	6.262	9.69372	8.41603	7.14252	5.31231	7.39547	9.43696	6.55861	5.38724	7.00143	5.25967
A930038B10Rik	5.25818	9.1581	8.67081	3.96095	5.17863	4.39625	5.46639	3.67077	5.88823	4.46245	3.1558
AA386476	15.8694	14.0773	16.2942	11.0755	14.7675	16.2441	13.3122	15.078	15.9613	15.7709	13.0624
AA387200	2.65661	3.45031	0.849247	0.931987	1.32477	1.83177	0.721922	0.554288	1.40904	2.92367	1.18343
AA387883	4.55418	5.25761	3.39699	3.61145	3.9743	3.29719	2.7433	2.77144	2.81809	3.69306	1.97238
AA388235	2.84636	2.62881	3.25545	2.44647	2.64953	2.6866	3.75399	1.94001	3.60089	1.53878	1.70939
AA414768	1.13855	3.45031	0.707706	2.44647	1.8065	1.83177	3.32084	2.35572	1.25248	2.15429	1.84089
AA467197	59.0146	13.9655	116.913	123.954	135.969	108.441	72.9141	111.273	113.819	125.872	152.531
AA536875	1.13855	2.62881	2.12312	1.74748	1.92693	0.976944	2.7433	1.94001	1.87872	2.00041	1.44641
AA543186	1.51806	4.27181	1.84003	3.26195	2.04736	2.80871	0.577537	2.21715	3.44433	3.07755	1.44641
AA543401	2.27709	0.821502	1.13233	3.96095	1.56563	1.46542	1.73261	0.277144	0.15656	0	0.394476
AA619741	9.48788	8.05072	6.36935	8.50438	6.86469	5.98378	8.22991	3.04858	3.75745	3.07755	2.49835
AA623943	1.3283	1.69394	1.27387	0.582492	1.0839	1.46542	1.44384	0.415716	1.5656	0.923265	1.44641
AA792892	6.262	4.43611	5.66164	5.70842	4.93776	4.13858	4.90907	3.88001	6.73209	4.34704	3.68177
AA986860	27.3251	20.5375	18.038	23.2717	24.8092	25.9892	23.2459	21.8944	24.2559	23.0816	30.6047
AB010352	32.069	25.4665	30.0067	25.9791	23.7253	28.0871	30.3207	36.8601	28.0243	31.8527	34.3194
AB124611	2.08733	1.643	2.26466	1.74748	1.92693	2.32024	1.15507	1.10858	2.81809	2.30816	1.05193
AF067061	0.75903	0.985802	0.990788	0.815489	1.0839	0.366354	1.44384	0.831431	1.09592	0.923265	0.788951
AF366264	7.78006	11.3367	8.63401	5.59192	6.74426	6.59437	7.79675	7.62146	8.2977	9.07878	6.96907
AI115009	2.84636	2.79311	1.27387	3.02896	1.8065	1.58753	1.01069	1.10858	1.09592	1.23102	1.84089
AI182371	5.31321	4.10751	2.97236	3.72795	4.21516	4.0299	3.89838	5.54288	6.26241	5.69347	4.60221
AI197445	14.4216	22.5091	12.8802	7.1064	11.8025	11.1127	17.1817	10.1157	13.6207	12.618	11.1768
AI225912	19.7348	11.9939	18.825	16.5428	17.3424	18.4398	19.2031	24.9429	18.0044	18.0037	17.8829
AI314278	8.34933	6.40771	9.48325	5.82492	5.05819	6.35014	7.79675	8.31431	6.41897	10.6176	6.4431
AI413582	2.65661	1.1501	2.12312	3.84445	2.76996	2.56448	1.58823	0.415716	1.25248	0.923265	1.05193
AI429214	4.55418	6.24341	6.36935	5.12593	4.81733	4.27413	4.18714	6.9286	4.69681	6.77061	4.20774
AI463229	6.83127	6.24341	6.08627	6.64041	6.50339	5.86167	6.06414	6.79002	6.73209	6.61674	5.39117
AI467606	0.379515	1.3144	1.84003	1.28148	0.722599	0.732708	1.15507	0.831431	0.782802	1.53878	1.5779
AI504432	6.07224	12.1582	5.23702	4.77643	3.613	5.37319	4.18714	7.06717	7.04521	6.77061	5.12818
AI506816	11.0059	10.1866	13.0218	12.1158	14.0907	9.03674	12.7058	12.7486	10.1764	11.3869	14.8586
AI507597	1.22773	0.1643	1.98158	1.51448	0.963466	1.95389	1.01069	1.38572	0.782802	0.61551	1.18343
AI593442	18.027	16.7586	19.9573	16.4263	12.5251	15.8753	16.7486	11.9172	17.3782	13.6951	9.5989
AI597479	21.6324	14.6227	15.1449	19.6882	18.6671	18.0735	19.925	31.8715	25.6759	24.3127	27.7448
AI606473	2.46685	8.05072	5.37856	3.02896	4.09473	3.90778	4.76468	2.91001	3.75745	2.46204	1.18343
AI661453	49.9062	12.8154	39.3484	83.0633	85.3871	81.8191	35.5185	18.1529	25.5193	25.3898	36.6862
AI662270	0.379515	1.3144	0.707706	0.69899	0.602166	0.854826	0.866306	1.66286	0.469681	1.69265	1.31492
AI837181	7.5903	2.1359	2.97236	8.50438	6.62383	5.00684	3.75399	1.38572	2.81809	2.15429	4.20774
AI847159	1.51806	4.43611	2.26466	1.51448	0.722599	1.22118	0.866306	1.52429	2.19184	1.53878	1.84089
AI854703	7.40054	13.8012	11.0402	10.1354	8.06902	9.76944	6.64168	4.71144	5.16649	5.23184	6.4431
AI987944	13.6739	15.2799	12.181	12.032	17.3484	12.9262	16.9969	29.1528	21.1717	16.5311	26.0801
AU015228	10.8162	11.501	9.76634	9.20337	8.67119	7.81555	8.95183	5.86991	5.20406	6.30898	4.99669
AU015836	4.9337	6.90061	5.5201	3.14546	3.613	2.56448	4.33153	5.12716	4.22713	4.30857	2.89282
AU018091	3.22588	8.37932	1.98158	1.39798	2.8904	1.95389	4.18714	2.21715	2.3484	2.46204	2.23536
AU019990	4.74394	3.77891	5.94473	3.61145	3.73343	2.32024	2.88769	2.63287	3.75745	3.53918	3.2873
AU020206	6.07224	6.73631	5.23702	8.97038	10.839	9.03674	9.52936	10.1157	8.92394	7.07837	10.9138
AU022252	22.7709	29.4098	28.5913	23.5327	28.4222	26.0111	24.2566	25.9129	23.7972	27.8518	26.1669
AU022754	4.36442	2.79311	4.8124	4.42694	2.8904	5.86167	2.7433	2.63287	2.97465	2.7698	2.36685
AU022793	1.13855	2.3002	1.55695	1.16498	1.56563	1.46542	1.15507	0.970003	0.15656	1.69265	1.05193
AU023762	2.46685	3.94321	2.26466	0.931987	1.92693	2.93083	3.03207	1.66286	3.13121	3.23143	2.49835
AU040320	85.2011	33.5173	72.6106	126.051	115.857	115.646	84.6092	70.1174	76.558	79.0931	116.239
AU040972	1.3283	1.9716	2.12312	1.16498	0.963466	1.95389	1.29946	2.07858	2.19184	0.61551	0.657459
AU041133	9.48788	6.73631	7.36014	7.92189	8.79162	6.83861	9.2406	10.5315	9.39362	11.5408	9.7304
AU041480	3.60539	4.27181	6.79397	4.19394	5.29906	3.29719	6.49729	6.79002	3.60089	5.07796	4.07625
AV039307	1.51806	1.1501	1.13233	0.931987	0.914088	1.09906	0.882188	0.845289	2.03528	1.09407	0.942797
AV099323	3.03612	5.75051	4.8124	2.91246	3.613	4.0299	4.76468	3.4643	3.75745	3.84694	3.68177
AV320801	1.41559	5.54021	4.46845	3.53573	0	0	5.78259	2.36681	2.43608	1.18024	4.51674
AW011738	6.64151	3.94321	3.82161	2.09697	1.8065	2.44236	1.877	2.77144	1.72216	2.61592	2.10387
AW046200	0.189758	2.3002	1.27387	1.04849	1.4452	0.122118	0.433153	1.10858	1.5656	0.61551	0.525967
AW047730	1.89758	5.42191	4.52932	3.02896	1.56563	2.6866	1.29946	0.138572	4.38369	1.84653	0.394476
AW112010	6.83127	7.06491	4.24623	5.47542	8.30989	4.7626	8.80744	11.0858	7.35833	9.69429	11.5713
AW121686	3.22588	6.24341	6.03248	6.29091	4.69689	4.7626	2.7433	1.01712	2.97465	2.15429	3.02431
AW146154	7.38916	9.85802	6.64394	10.1027	7.21997	8.07811	8.99225	15.8831	10.6101	7.62771	14.0249
AW209491	26.5661	17.7444	21.6558	20.9697	24.2071	24.79	24.9785	33.2573	27.5546	23.6971	34.0564
AW549542	3.98491	2.3002	1.84003	3.61145	2.76996	2.32024	1.44384	1.10858	2.03528	2.30816	0.788951
AW549877	25.2378	16.2657	25.7605	29.9401	30.7105	24.4236	29.31	43.0959	37.8876	40.7776	45.2332
AW551984	2.46685	5.75051	3.25545	4.65994	3.37213	3.66354	5.34222	5.12716	5.16649	2.46204	2.76133
AW554918	44.593	57.1765	48.4071	42.8714	38.5386	43.1077	53.2778	51.4102	47.2812	47.702	44.0498
AY036118	402.476	154.607	211.746	565.134	431.633	390.045	268.699	261.347	246.113	278.672	497.96
AY074887	1.89758	2.62881	1.69849	0.931987	2.04736	1.95389	2.16576	1.24715	0.626241	1.84653	2.23536
AY358078	1.3283	0.985802	0.424623	0.69899	0.240866	0.854826	0.721922	1.24715	0.469681	1.23102	0.525967
AY512915	6.64151	6.40771	5.5201	4.54344	4.33559	5.00684	9.38498	4.85002	5.16649	5.38572	3.41879
AY512931	4.9337	3.28601	3.25545	5.47542	4.45603	4.27413	6.20853	4.85002	6.57553	5.07796	3.55028
AY702102	2.46685	6.07911	4.10469	3.02896	1.8065	2.19812	3.89838	1.24715	3.44433	3.07755	2.49835
AY702103	16.3191	23.6592	20.2404	11.3003	14.3315	14.4099	21.3689	16.4901	22.2316	11.0792	10.9138
Aaas	14.9908	7.06491	12.3141	21.0862	19.5102	17.9514	14.5828	9.70003	11.8986	12.1563	21.6962
Aacs	61.1019	18.073	44.3024	83.9953	79.1246	58.0061	41.8714	20.5086	25.2062	23.3894	45.2332
Aadac	2.65661	0.985802	11.7479	10.9508	7.10556	6.1059	4.76468	4.15716	7.82802	5.84735	10.7823
Aadacl2	3.22588	1.3144	0.707706	0.931987	0.240866	1.3433	1.58823	1.66286	0.626241	1.84653	1.5779
Aadacl2fm1	3.98491	3.45031	4.52932	2.17386	1.0839	2.80871	2.7433	4.4343	4.07057	2.15429	1.5779
Aadacl3	11.765	16.43	13.871	5.35893	8.06902	10.7464	12.4171	7.48288	13.1511	11.3869	6.18012
Aadacl4fm1	0.948788	2.1359	0.849247	0.582492	1.4452	1.22118	2.02138	2.35572	2.97465	2.61592	0.262984
Aadacl4fm2	2.46685	0.821502	2.26466	1.04849	1.4452	1.58753	1.877	1.80143	2.19184	2.15429	0.920443
Aadacl4fm4	1.51806	2.79311	1.41541	0.582492	0.722599	1.09906	1.877	2.21715	1.40904	0.923265	0.131492
Aadacl4fm5	1.51806	0.985802	1.98158	0.69899	1.4452	0.854826	1.29946	1.80143	0.626241	3.07755	0.657459
Aagab	43.834	36.639	43.8777	55.5697	58.7714	49.702	44.6148	39.3544	42.5844	38.6233	59.6973
Aak1	103.608	65.5558	106.014	146.322	142.954	144.71	104.823	123.01	96.7543	111.561	137.409
Aamdc	17.4577	10.6795	12.3141	11.1838	15.8972	15.509	21.6576	22.1715	19.57	26.7747	29.4542
Aamp	64.88	14.1298	45.4347	95.517	92.2458	78.7539	35.3583	14.9658	20.9587	31.311	39.178
Aanat	2.65661	4.10751	2.26466	3.14546	3.73343	3.54142	2.88769	2.77144	2.19184	3.38531	2.62984
Aar2	15.5601	8.21502	11.6064	18.2902	16.0176	15.9975	18.1924	14.6886	18.3176	15.08	20.3812
Aard	2.27709	2.95741	1.13233	1.51448	1.0839	1.46542	2.31015	1.94001	1.25248	0.769388	0.262984
Aars	127.432	72.6207	100.534	170.168	185.465	160.657	136.703	137.086	131.198	143.36	200.613
Aars2	11.1957	2.3002	4.95394	13.6303	7.70772	6.96073	5.77537	3.88001	3.44433	3.53918	4.60221
Aarsd1	16.3191	9.03652	15.9941	23.7657	19.8715	17.4629	19.0587	14.5501	15.1864	15.8494	22.6166
Aasdh	19.7348	14.9513	20.0988	20.6202	16.6198	20.7601	24.6897	23.4187	16.5954	18.6192	24.063
Aasdhppt	20.6836	10.8438	10.3325	14.6788	12.1638	12.456	14.4384	19.1229	14.8732	15.3878	26.2984
Aatf	76.4723	85.9291	87.6139	75.258	76.8364	83.6509	89.5183	91.1803	89.3959	92.0188	92.9647
Aatk	5.31321	3.12171	6.36935	6.64041	5.17863	4.7626	1.73261	2.21715	2.81809	1.84653	2.23536
Abat	24.4787	31.71	42.4623	66.5206	65.6361	82.4297	39.7057	42.403	37.1048	41.8547	42.6034
Abca1	7.40054	10.6795	8.77555	4.65994	7.70772	7.20496	6.20853	6.65145	7.67146	8.30939	4.60221
Abca12	40.2286	13.3083	55.4841	35.8815	39.8634	42.2528	92.6947	122.359	156.247	132.181	182.379
Abca13	17.0782	20.3732	16.5603	13.3973	14.0907	15.0205	15.3047	15.2429	14.4035	17.0804	10.3879
Abca14	1.13855	2.1359	1.69849	2.21347	1.4452	1.09906	2.45453	1.80143	2.50497	2.00041	2.49835
Abca15	2.08733	6.07911	1.41541	1.39798	1.0839	0.61059	0.721922	0.831431	0.626241	1.3849	0.788951
Abca17	2.84636	5.09331	3.1139	2.44647	1.92693	4.15201	3.17645	2.35572	4.69681	4.46245	1.97238
Abca2	17.6475	7.72211	15.9941	30.6391	24.0866	20.1495	15.5935	8.45289	10.0199	8.46327	16.042
Abca3	113.039	36.639	89.3422	137.305	148.572	133.335	101.358	80.7334	93.5385	92.6343	133.216
Abca4	4.74394	7.06491	7.9263	5.47542	4.33559	5.49531	8.08552	4.38719	6.10585	5.53959	3.70018
Abca5	10.8162	7.39351	7.2186	6.8734	5.78079	6.47226	8.51867	9.42289	10.8027	6.77061	8.15249
Abca6	2.65661	6.73631	4.67086	2.79596	2.1678	3.54142	2.7433	5.12716	2.66153	3.38531	4.73371
Abca7	24.6685	5.25761	10.191	29.0081	23.364	25.7669	14.4384	9.83861	8.92394	9.69429	18.9348
Abca8a	0.75903	1.9716	0.849247	1.04849	0.481733	1.3433	1.73261	1.80143	1.5656	0.923265	0.788951
Abca8b	11.0059	8.05072	8.77555	7.92189	7.46686	6.35014	8.37429	15.5201	8.92394	11.5408	12.0972
Abca9	3.22588	8.70792	6.65243	4.65994	4.69689	5.86167	6.35291	4.01859	4.54025	3.53918	3.81326
Abcb10	22.3914	16.1014	20.9481	23.0667	24.8092	26.1333	23.9678	26.4672	25.989	28.6212	29.8486
Abcb11	3.41564	5.25761	3.96315	3.14546	2.76996	1.3433	5.34222	4.15716	4.07057	4.00082	3.02431
Abcb1a	430.922	232.232	393.724	665.46	663.135	722.793	553.902	712.498	716.063	776.86	1072.14
Abcb1b	1.34538	3.21043	2.02545	2.65849	1.62946	4.0531	1.40053	1.42452	1.13976	2.06811	1.22945
Abcb6	16.6987	4.76471	12.3141	16.3098	16.138	15.2648	12.4171	11.9172	12.8379	14.0029	19.5923
Abcb7	41.1774	27.6025	41.6131	61.0452	51.5454	54.831	43.7484	83.0046	64.816	70.1682	84.9437
Abcb8	29.9817	10.8438	15.428	32.736	33.2396	26.9881	17.3261	10.9472	17.0651	17.2343	21.8276
Abcb9	6.07224	7.72211	6.93551	7.92189	6.26253	6.71649	6.93045	2.07858	4.54025	6.1551	2.62984
Abcc1	76.0928	52.7404	71.3367	94.4802	105.259	105.632	78.4007	79.5403	74.2096	76.3233	108.612
Abcc10	25.8336	17.2778	22.3847	31.5408	24.4768	27.385	16.8395	15.9552	21.8824	21.3182	17.1413
Abcc12	0.948788	2.4645	1.41541	1.98047	0.3613	1.22118	1.29946	1.80143	0.782802	2.30816	1.44641
Abcc2	1.89758	1.4787	2.68928	1.86397	3.73343	3.90778	3.89838	1.94001	3.75745	2.00041	4.99669
Abcc3	103.608	37.1319	107.996	169.389	156.684	165.184	119.534	94.9218	101.434	112.638	159.072
Abcc4	50.6653	39.5964	44.3024	70.365	79.7268	69.4852	49.235	63.1888	58.397	56.4731	68.7702
Abcc5	44.0237	35.9818	43.4531	37.862	39.2612	41.1538	45.1923	50.8559	53.8567	46.6249	55.2266
Abcc6	2.65661	0.985802	1.98158	3.26195	2.1678	2.56448	2.31015	1.24715	1.25248	0.461633	1.97238
Abcc8	9.48788	6.07911	5.94473	8.50438	8.30989	6.71649	6.20853	4.57287	2.98717	4.7702	5.12818
Abcc9	4.17467	4.10751	3.82161	2.21347	3.43355	2.44236	3.17645	5.4043	3.60089	2.92367	1.31492
Abcd1	11.0059	4.92901	6.65243	12.5818	12.4046	11.2349	7.3636	6.65145	5.63617	7.23225	14.3326
Abcd2	12.1445	15.7728	8.91709	7.80539	8.06902	8.7925	8.37429	6.65145	10.6461	9.84817	6.31161
Abcd3	186.721	85.9291	162.772	209.581	223.885	192.58	231.015	342.273	281.652	302.216	409.597
Abcd4	8.15957	2.3002	6.65243	13.3973	10.839	10.2579	8.51867	5.95859	8.2977	6.92449	9.5989
Abce1	112.526	67.6917	95.2572	138.75	131.995	119.187	142.219	220.468	164.545	178.344	237.211
Abcf1	110.249	45.6755	84.6416	132.459	130.79	107.342	99.7696	115.43	102.39	106.329	161.866
Abcf2	58.4453	57.0122	42.6039	64.6566	62.3844	57.0291	55.2992	67.4845	58.397	63.2437	88.6255
Abcf3	28.6534	37.9534	30.856	38.328	38.8999	35.7806	41.7271	29.1001	32.408	30.16	43.2608
Abcg1	6.83127	6.40771	7.50168	5.12593	7.58729	6.83861	4.47591	4.71144	5.00993	4.15469	3.94476
Abcg2	20.1143	13.144	32.696	36.8135	37.816	42.4971	27.2886	38.523	32.408	33.8531	57.199
Abcg3	2.46685	1.4787	1.41541	1.74748	1.0839	1.70965	2.7433	1.38572	1.40904	2.61592	0.525967
Abcg4	12.3342	20.0446	17.8342	13.2808	14.9337	10.5022	11.6951	5.95859	11.4289	9.07878	6.83758
Abcg5	4.74394	11.0081	2.83082	21.7852	19.9919	44.9394	6.64168	5.26573	4.69681	1.84653	9.46741
Abcg8	5.50297	8.37932	4.95394	14.5623	15.6563	25.7669	12.2727	2.49429	4.38369	2.30816	6.31161
Abhd1	2.68886	2.00118	4.5279	4.12171	4.02969	3.48036	3.53742	1.27486	1.48106	2.27739	4.51412
Abhd10	18.5962	15.2799	21.0896	15.6108	17.5832	21.9812	16.0267	25.0815	22.7012	20.7735	24.9835
Abhd11	17.8372	14.787	17.9757	36.697	23.2436	23.6909	18.048	19.1229	19.57	17.2343	25.5094
Abhd11os	9.48788	1.8073	5.66164	25.6296	17.8241	21.9812	4.47591	2.07858	2.50497	2.00041	4.73371
Abhd12	15.7499	6.57201	9.76634	18.4067	17.3424	17.9514	16.0267	23.2801	18.7872	26.6208	29.5857
Abhd12b	2.84636	2.3002	2.12312	1.98047	1.68606	2.44236	2.59892	1.66286	2.03528	2.61592	1.70939
Abhd13	41.3671	37.1319	47.1332	48.6963	55.7606	48.4809	58.7644	85.3603	60.2757	70.7837	83.7603
Abhd14a	5.69273	2.1359	7.07706	7.1064	7.22599	9.64733	4.18714	3.88001	3.28777	4.30857	6.04862
Abhd14b	19.1655	13.4726	25.3359	28.5421	24.9297	23.9351	21.9464	29.9315	28.6505	27.5441	39.7105
Abhd15	4.74394	6.07911	5.5201	4.65994	5.05819	4.88472	3.75399	3.4643	5.63617	5.53959	3.81326
Abhd16a	24.0992	8.87222	10.6156	31.3381	21.3167	21.4928	12.5614	3.60287	5.32305	8.46327	8.80995
Abhd16b	1.3283	2.4645	1.55695	0.931987	1.8065	1.70965	1.73261	0.138572	0.313121	0.769388	1.31492
Abhd17a	15.9396	7.39351	13.871	22.2512	16.3789	18.9283	8.08552	7.20574	7.35833	7.84776	8.28399
Abhd17b	16.8884	5.75051	13.871	21.4357	24.0866	21.737	25.8448	36.0287	28.3374	31.5449	38.0011
Abhd17c	39.6593	13.4726	37.0838	48.3468	57.4466	49.9463	42.3046	39.9087	49.7862	45.8555	75.0818
Abhd18	13.8314	8.70792	14.4372	13.812	13.8125	14.4099	13.8594	18.9844	21.6053	17.0804	18.4075
Abhd2	302.642	113.203	298.039	390.345	421.622	428.732	375.095	435.658	448.84	442.653	599.412
Abhd3	5.12345	6.07911	4.95394	3.84445	3.37213	5.00684	5.19784	6.79002	5.32305	5.07796	5.78564
Abhd4	40.9876	21.359	37.0838	48.2303	48.2937	43.1077	50.3901	36.9987	44.4631	46.3172	69.9537
Abhd5	14.0421	15.2799	18.4003	18.1737	18.065	20.8822	21.802	25.9129	23.3275	22.0045	21.9591
Abhd6	67.7434	71.9635	76.0076	56.8512	53.5928	62.6466	76.9568	85.4989	77.3408	68.3216	84.5493
Abhd8	1.51806	1.4787	0.283082	3.37845	1.8065	1.09906	1.01069	0.138572	0.15656	0.61551	0.131492
Abi1	67.3639	43.7039	61.1458	80.0344	88.8797	83.0403	78.9017	110.026	98.1633	96.9429	132.613
Abi2	12.7327	21.1619	11.0827	8.86902	7.67039	11.2056	8.79589	16.0466	15.6247	11.1438	14.3905
Abi3	24.5281	32.6432	30.1115	21.7316	22.2825	26.6181	23.0048	21.2043	23.0723	17.6544	17.6449
Abi3bp	0.948788	0.821502	0.707706	1.74748	0.722599	0.244236	0.721922	0.831431	1.40904	1.23102	2.10387
Abitram	14.9908	13.6369	15.1449	12.7589	14.6928	14.7201	14.4384	19.1229	19.1004	16.0033	21.0387
Abl1	87.4782	32.1519	75.4188	116.094	104.833	100.992	74.0691	61.1102	60.5888	62.2912	87.045
Abl2	61.4814	47.3185	64.6843	63.9576	74.3073	67.287	57.6093	61.3874	56.2052	66.1674	72.0575
Ablim1	161.863	89.3794	172.397	236.841	271.336	281.238	192.176	235.157	215.584	229.893	309.269
Ablim2	11.5752	3.61461	7.2186	12.3488	8.18946	8.91462	5.05345	4.15716	2.3484	2.46204	5.78564
Ablim3	4.9337	7.06491	4.10469	2.79596	3.13126	4.27413	2.59892	3.4643	3.60089	2.00041	1.97238
Abo	3.79515	9.20082	7.78476	5.47542	7.10556	6.83861	6.93045	5.95859	7.35833	8.61714	6.31161
Abr	115.373	59.641	111.251	138.4	139.703	138.604	124.171	148.826	138.712	141.106	188.691
Abra	3.03612	4.76471	3.39699	3.49495	2.76996	1.09906	3.03207	1.66286	1.25248	2.46204	1.5779
Abracl	21.8221	31.5457	22.505	28.8916	34.5643	26.3775	31.4758	47.3916	31.4686	38.931	51.1503
Abraxas1	11.0059	10.3509	10.3325	13.2808	9.15292	12.456	10.2513	19.4001	12.6814	15.08	16.6995
Abraxas2	25.9569	32.0386	32.3506	30.2896	33.307	31.305	34.5439	42.6247	37.8187	40.5483	46.2115
Abt1	12.3342	20.3732	15.428	22.7172	17.5832	16.9744	16.4598	16.7672	16.752	13.6951	11.0453
Abtb1	6.262	0.821502	2.83082	9.66937	5.53993	6.47226	4.04276	1.24715	1.72216	2.15429	4.73371
Abtb2	8.15957	2.62881	5.94473	6.64041	6.14209	7.32708	6.20853	4.01859	3.44433	7.84776	6.18012
Acaa1a	20.2357	7.51674	12.9015	37.9377	22.2103	25.8365	14.4962	6.77062	6.89022	9.67121	18.4075
Acaa1b	2.91468	0.862577	1.31633	4.11822	0.79245	2.84169	2.10801	1.26655	2.5034	1.2541	4.34055
Acaa2	68.5025	38.4463	57.6072	74.326	79.6063	62.1581	96.1599	69.9788	75.3055	81.8629	123.471
Acaca	108.731	54.8763	102.9	134.09	133.801	124.927	136.732	193.724	136.521	150.8	217.882
Acacb	26.5661	6.24341	14.7203	23.5327	21.7984	15.9975	22.524	12.4715	17.8479	16.6188	27.0873
Acad10	8.85029	2.1359	9.17894	11.086	10.6632	9.42263	8.31509	5.54426	5.97747	5.23338	14.0578
Acad11	47.4394	22.8377	46.1424	76.3064	77.4385	81.697	70.4595	59.4473	63.72	68.9372	89.6774
Acad12	3.10443	2.1359	2.42743	5.34029	6.55879	4.49883	4.96826	1.52291	2.63334	6.15356	5.27151
Acad8	11.0059	12.1582	15.8526	19.5717	17.7037	15.7532	15.1604	18.8458	17.8479	21.8506	26.0354
Acad9	32.4485	29.7384	26.6097	35.765	41.6699	31.2622	42.3046	49.6087	41.0188	39.5465	53.2542
Acadl	71.9181	42.0609	73.0352	104.383	98.5144	92.1991	84.7536	101.435	123.213	130.796	146.745
Acadm	55.0297	41.7323	65.2505	73.2775	73.2234	81.5749	83.5985	89.5175	93.7796	95.558	127.416
Acads	89.3758	9.20082	33.2622	115.683	69.9717	66.0659	38.9838	10.5315	14.7167	20.7735	26.6928
Acadsb	16.8884	15.9371	15.2864	15.4943	16.2585	15.509	13.139	19.4001	18.0044	18.4653	24.1945
Acadvl	70.2103	35.9818	62.5612	84.1118	89.1206	73.6372	96.8819	90.0717	97.6936	103.56	149.769
Acan	6.07224	12.1582	7.50168	7.1064	8.91206	7.4492	7.94114	4.98859	7.82802	6.92449	3.68177
Acap2	123.342	103.509	158.951	173.583	177.398	187.329	140.775	163.653	166.11	154.185	192.767
Acap3	5.69273	3.45031	3.96315	8.15489	4.57646	6.96073	5.05345	0.970003	1.25248	1.23102	4.07625
Acat1	93.5505	66.7059	78.9799	104.499	105.74	89.6346	112.764	130.119	115.542	131.411	150.953
Acat2	38.4923	27.4201	40.7851	54.4036	45.1661	46.2693	41.7025	51.0734	34.1709	48.0036	71.3001
Acat3	1.01141	1.61836	1.00636	0.644236	1.42352	1.59242	2.72164	1.20142	1.41844	1.50646	1.07166
Acbd3	69.4513	43.0467	86.6232	97.0432	99.5983	96.7175	78.4007	134.138	97.8502	108.638	137.803
Acbd4	6.07224	4.27181	2.68928	7.3394	6.38296	6.59437	4.33153	2.49429	3.75745	2.92367	1.44641
Acbd5	40.7979	22.0162	35.8099	44.7354	50.5819	45.1837	57.465	79.6788	69.5128	65.398	84.4178
Acbd6	8.15957	8.70792	6.79397	10.1354	8.91206	6.35014	8.51867	9.97718	8.76738	9.07878	9.5989
Accs	16.8884	16.2657	18.825	15.8438	16.0176	13.0666	14.5828	13.0258	12.9945	13.5412	11.5713
Accsl	0.75903	2.4645	1.98158	0.69899	0.722599	1.22118	0.866306	0.69286	1.25248	0.61551	0.525967
Acd	8.72885	3.94321	8.06784	10.6014	12.7659	10.0137	5.19784	5.12716	5.16649	7.84776	10.9138
Ace	7.78006	4.92901	38.9266	43.2209	45.042	41.8865	9.38498	8.45289	7.5149	10.002	8.54697
Ace2	1.3283	4.10751	6.65243	12.2323	11.4412	8.18191	4.18714	8.17574	9.0805	3.69306	5.12818
Ace3	1.70782	3.45031	2.68928	1.53894	2.48454	2.44236	3.03207	1.24715	1.09592	2.15429	1.18343
Acer1	11.3855	7.72211	12.031	10.8343	11.0799	10.8685	14.8716	18.0143	14.5601	13.2335	16.6995
Acer2	26.1865	28.9169	21.5142	16.7758	19.8715	25.889	23.5346	28.9615	26.9284	25.6976	22.3536
Acer3	15.1806	11.9939	14.7203	11.4168	12.2842	9.64733	13.4277	23.0029	15.3429	16.4649	21.1702
Ache	7.02103	9.03652	7.50168	16.0768	7.82816	8.54826	6.64168	7.06717	5.16649	6.00123	5.91713
Acin1	177.926	111.036	151.497	230.99	220.195	227.836	178.433	203.407	183.612	196.612	271.52
Ackr2	16.1294	24.4807	16.5603	12.5818	11.8025	16.9744	12.7058	7.76003	9.39362	12.3102	8.67846
Ackr3	3.60539	2.3002	3.1139	3.14546	2.5291	4.15201	3.75399	2.07858	2.81809	2.15429	1.97238
Ackr4	5.50297	5.42191	4.24623	6.17441	6.50339	3.78566	4.90907	3.04858	5.00993	5.23184	3.55028
Acly	196.589	118.953	174.237	274.354	289.16	232.879	195.208	192.754	146.697	173.882	235.502
Acmsd	2.08733	4.60041	3.68007	2.79596	2.8904	3.41931	3.75399	2.49429	3.28777	2.00041	2.62984
Acnat1	74.2388	38.0635	50.2358	57.9405	57.9284	55.5063	73.1667	93.852	82.5198	78.5853	99.3855
Acnat2	6.21835	9.58364	8.50379	3.92017	7.22599	5.30847	7.54408	5.3655	6.71957	8.20167	6.72844
Aco1	57.117	35.4889	63.835	80.3839	82.858	72.6602	82.5878	74.6903	80.7851	79.0931	118.211
Aco2	319.172	132.426	269.494	479.624	457.887	464.293	318.367	284.904	280.713	292.675	435.632
Acod1	3.03612	3.28601	4.95394	3.26195	2.28823	2.19812	4.90907	3.60287	2.03528	2.15429	2.62984
Acot1	4.44981	5.61907	4.24199	2.97071	4.57044	3.86381	3.80453	3.6195	3.5868	3.95465	3.37408
Acot10	2.46685	4.43611	2.26466	2.21347	1.32477	2.6866	2.45453	1.94001	1.72216	2.30816	1.70939
Acot11	34.7256	20.5375	30.4313	40.7744	40.9473	35.7806	31.187	26.3287	29.1202	24.4511	35.5028
Acot12	0.948788	1.3144	1.69849	1.28148	0.843032	0.732708	1.73261	2.49429	1.09592	0.769388	0.131492
Acot13	25.807	17.5801	22.0804	33.5515	30.1083	27.8429	36.6736	44.2044	36.1654	50.0102	53.6487
Acot2	6.93564	3.25315	6.51514	7.16465	6.99115	7.85952	9.04568	9.12912	6.58962	7.74004	13.3254
Acot3	3.60539	5.58621	5.80319	3.26195	2.8904	4.51837	2.45453	4.4343	3.44433	3.38531	2.23536
Acot4	7.40054	7.88642	11.7479	7.92189	8.06902	10.38	7.65237	9.70003	8.92394	9.84817	9.07294
Acot5	2.65661	1.1501	2.12312	2.32997	1.8065	2.32024	2.02138	1.80143	2.3484	1.53878	1.84089
Acot6	3.41564	8.87222	5.09548	3.61145	3.73343	5.25108	6.64168	5.4043	3.91401	5.07796	1.70939
Acot7	83.6831	55.8621	61.8535	126.284	110.196	100.137	72.7697	67.6231	71.3915	75.7078	104.536
Acot8	12.9547	7.39351	8.05935	20.2008	11.7495	12.4316	6.5897	8.50416	6.29842	7.51846	9.35564
Acot9	18.2167	12.1582	13.871	13.5138	12.5251	12.3339	15.4491	27.2987	22.5447	21.2351	26.2984
Acox1	144.216	70.1562	159.375	213.891	213.648	241.916	187.7	192.061	213.861	221.122	315.58
Acox2	7.78006	3.94321	5.5201	7.92189	10.3573	8.67038	13.8609	11.2243	13.7773	11.2331	14.5956
Acox3	40.9876	29.0812	38.3576	50.4799	50.9432	47.7482	41.4614	38.2555	36.0089	35.3918	45.1162
Acoxl	6.45176	9.52942	8.91709	5.82492	6.74426	9.15885	4.76468	2.91001	4.22713	3.07755	3.81326
Acp1	28.0424	16.43	26.4682	33.4269	34.4391	30.6394	25.9892	31.5944	31.9383	32.9298	45.6198
Acp2	20.3401	17.5818	26.4215	21.4182	25.0441	24.7973	25.5618	23.129	23.2226	22.6969	29.7711
Acp5	37.572	12.6511	28.0251	75.8404	69.2491	64.7226	28.5881	22.5872	29.1202	29.8523	46.4166
Acp6	14.0421	7.88642	17.5511	24.1152	22.2801	20.6379	18.9143	17.3215	18.161	18.9269	31.2951
Acp7	8.72885	15.7728	12.3141	8.15489	9.63466	5.61743	5.19784	4.15716	8.14114	6.46286	3.41879
Acpp	15.9396	14.6227	17.6926	19.6882	19.3897	17.8292	18.1924	15.6586	16.1257	17.3882	21.8276
Acr	10.8162	12.3225	9.05863	10.2519	9.39379	9.64733	6.35291	3.60287	6.41897	5.53959	4.20774
Acrbp	7.02103	4.27181	3.96315	6.64041	6.38296	8.30403	4.18714	3.04858	2.03528	2.15429	4.33923
Acsbg1	0.948788	4.43611	1.84003	1.16498	2.04736	0.854826	1.01069	1.38572	0.939362	0.307755	2.62984
Acsbg3	0.75903	2.1359	1.27387	1.28148	0.602166	0.732708	0.577537	1.10858	1.40904	0.923265	0.131492
Acsf2	145.734	60.1339	90.1617	167.758	143.315	153.869	158.101	157.002	147.949	154.339	226.429
Acsf3	15.1806	7.06491	9.05863	18.6397	19.1489	14.8984	9.81813	8.03717	8.45426	4.30857	10.5193
Acsl1	38.1413	33.0244	34.6776	43.8034	48.2937	38.7114	46.7805	37.1373	44.3066	44.4706	47.9945
Acsl3	131.692	54.8763	132.341	162.981	163.428	169.53	210.525	287.814	232.805	236.818	334.827
Acsl4	46.1111	15.6085	36.093	34.4835	43.5968	39.9326	47.2137	79.2631	61.3716	67.2445	81.3935
Acsl5	85.5806	64.0771	86.3401	113.003	132.356	106.121	118.106	170.443	161.101	139.105	193.687
Acsl6	6.83127	9.36512	5.66164	3.49495	3.9743	4.15201	5.77537	4.71144	3.75745	6.61674	4.60221
Acsm2	14.6113	12.4868	13.7295	11.0673	9.15292	10.0137	13.5721	12.8872	10.6461	14.9261	8.021
Acsm3	17.4653	14.6178	34.2926	26.91	41.5398	30.0679	16.1263	32.0115	21.848	23.0386	15.9118
Acsm5	0.948788	1.8073	0.707706	0.931987	0.963466	0.122118	1.877	1.94001	2.3484	1.3849	0.525967
Acss1	39.0901	16.1014	32.1298	39.9589	50.1002	35.2921	49.3794	50.4402	45.8722	58.7812	78.2376
Acss2	41.9364	24.9736	64.5427	53.9388	65.6361	56.1743	65.1173	63.8817	43.0541	58.3196	86.2587
Acss3	7.21079	6.07911	5.5201	4.54344	3.85386	4.15201	4.18714	7.20574	5.00993	5.38572	4.8652
Acta1	63.1893	49.6187	33.6868	92.2667	79.245	125.415	32.6309	12.61	15.656	19.3886	23.8
Acta2	3.22588	4.27181	3.53853	2.09697	2.64953	2.80871	2.31015	2.63287	3.13121	3.07755	4.33923
Actb	2261.4	1143.24	1817.7	3109.32	3162.26	3208.28	2224.31	2103.03	2237.45	2292.39	3189.57
Actbl2	9.86739	10.3509	8.63401	5.00943	8.79162	7.57132	11.8395	5.68145	7.67146	6.00123	3.68177
Acte1	0.189758	0.657201	0.566164	0.931987	0.963466	2.19812	1.44384	0.554288	0.313121	2.00041	0.394476
Actg1	1614.84	634.199	1400.97	2461.61	2463.22	2665.59	1594.29	1560.6	1473.23	1623.41	2254.95
Actl11	6.83127	15.2799	9.48325	9.66937	7.22599	7.08285	7.79675	2.63287	9.23706	4.92408	4.60221
Actl6a	35.1051	24.645	28.0251	38.6775	45.042	42.4971	34.941	48.9159	36.4786	40.9314	57.9879
Actl7a	6.45176	4.76471	8.20938	5.24243	5.05819	5.37319	6.20853	3.60287	4.38369	4.46245	2.76133
Actl9	3.22588	1.4787	1.98158	1.74748	2.04736	1.3433	2.59892	1.52429	2.97465	1.07714	0.657459
Actn1	147.062	64.8986	116.913	171.602	168.486	134.574	122.582	102.82	91.7443	100.328	153.582
Actn4	403.419	156.236	271.038	558.016	525.805	549.52	317.062	203.694	249.241	241.731	364.49
Actr10	24.289	20.8661	22.505	29.5906	27.0975	25.5227	27.7218	30.0701	29.903	32.7759	36.4232
Actr1a	57.6863	38.6106	47.8409	75.8404	78.2816	68.5082	66.9943	62.0802	68.5734	64.167	89.6774
Actr1b	71.3488	40.7465	57.8903	79.2189	86.1097	75.7132	58.9088	52.2416	54.0133	62.9359	88.3625
Actr2	234.92	115.01	223.21	277.266	301.083	299.922	289.635	456.317	355.392	382.847	469.689
Actr3	326.952	207.183	340.689	420.676	456.442	438.77	434.741	671.658	532.305	611.509	726.492
Actr3b	1.3283	1.4787	1.41541	1.74748	0.843032	0.61059	1.29946	0.69286	0.313121	0.923265	1.05193
Actr5	2.46685	2.62881	3.96315	6.05792	3.37213	6.1059	3.46522	1.94001	1.5656	3.38531	3.41879
Actr6	3.60539	1.9716	6.08627	5.24243	4.09473	4.64049	4.6203	5.26573	4.38369	5.38572	8.54697
Actr8	23.7197	25.6308	23.6374	31.1051	28.0609	26.9881	26.8555	24.6658	28.0243	34.3147	32.873
Actrt1	1.89758	1.8073	1.69849	0.582492	1.32477	0.366354	1.01069	0.415716	1.40904	0.923265	0.131492
Actrt2	2.84636	0.821502	1.69849	1.98047	1.32477	2.07601	1.01069	0.831431	1.25248	0	0.657459
Actrt3	4.17467	3.94321	4.67086	3.26195	3.01083	3.54142	2.7433	3.32573	4.07057	3.53918	2.36685
Acvr1	15.1806	10.0223	16.8434	15.2613	18.1854	15.9975	18.1924	19.2615	14.247	16.1571	20.7757
Acvr1b	62.62	22.3448	58.598	85.7428	78.2816	68.0197	59.4863	50.7173	53.5436	59.3967	84.1548
Acvr1c	19.7348	32.3672	24.965	21.0862	20.8349	20.0274	22.9571	32.5644	25.9405	24.7266	30.7126
Acvr2a	30.0747	17.4388	28.5418	32.2328	32.4254	35.7207	39.4198	58.0852	46.0679	52.4938	65.433
Acvr2b	27.7046	27.4382	25.3359	28.0761	25.7727	20.8822	20.3582	23.9729	22.7012	18.1576	28.4022
Acvrl1	4.55418	3.45031	4.24623	6.9899	7.94859	6.35014	4.76468	3.4643	5.94929	5.53959	6.57459
Acy1	6.262	6.07911	6.93551	11.1838	10.839	10.6243	7.07483	2.77144	3.75745	4.15469	10.9138
Acy3	5.31321	3.28601	4.95394	10.8343	9.63466	10.1358	4.18714	3.4643	3.75745	4.92408	6.83758
Acyp1	12.524	11.1724	11.6064	11.8828	14.452	10.5022	11.9839	6.79002	11.5855	8.00163	9.20443
Acyp2	4.36442	4.43611	6.79397	3.37845	4.69689	3.54142	4.47591	4.57287	5.00993	5.07796	2.36685
Ada	3.22588	5.09331	6.79397	8.38788	17.5832	11.1127	5.34222	2.77144	4.54025	3.07755	3.94476
Adal	16.6379	18.2948	12.9298	19.8373	15.7165	16.1049	18.0163	28.9255	23.4073	20.2826	20.4772
Adam10	133.969	52.7404	129.793	155.991	171.376	163.76	154.491	257.328	221.063	231.278	300.853
Adam11	3.79515	2.3002	2.97236	4.31044	1.32477	2.19812	3.03207	1.80143	1.5656	2.00041	1.5779
Adam12	18.2167	23.3306	19.8158	11.6498	10.7186	13.6772	15.016	10.67	15.1864	13.0796	11.0453
Adam15	18.027	2.95741	10.0494	22.4842	15.4154	14.8984	7.50798	6.51288	4.85337	6.61674	8.67846
Adam17	28.8431	17.2515	32.9791	37.5125	43.1151	37.0018	29.4544	48.3616	40.236	42.9318	43.1293
Adam19	8.9186	14.787	11.3233	11.0673	8.30989	8.7925	11.262	6.09716	9.39362	12.3102	4.73371
Adam1a	9.13493	11.3154	10.0891	6.79652	7.94498	6.75191	6.9189	6.36322	5.79899	6.30283	4.92831
Adam1b	21.0365	37.9747	27.4193	19.1826	17.346	14.863	20.8029	17.6097	21.7556	16.3172	12.5601
Adam20	5.89387	4.23073	3.77915	4.18113	3.89601	1.64737	4.99281	3.58763	3.91401	4.27934	3.57132
Adam21	6.83127	6.57201	4.8124	4.42694	4.33559	5.37319	5.19784	6.9286	2.97465	7.54	3.2873
Adam22	17.4577	23.8235	17.6926	15.1448	16.4993	16.9744	19.6363	20.2315	18.7872	25.2359	19.0663
Adam23	4.36442	4.92901	4.67086	4.07744	5.41949	3.90778	4.04276	4.71144	2.66153	5.38572	3.02431
Adam24	7.21079	8.37932	8.49247	5.70842	3.73343	5.61743	10.2513	5.95859	7.5149	6.92449	4.8652
Adam25	1.85014	2.41029	3.41963	1.65195	1.88358	1.96244	2.88047	1.74046	3.22045	2.37587	2.19591
Adam26a	3.60919	3.10199	3.63619	2.09115	2.02689	3.05539	4.23046	3.18023	3.94375	4.21471	1.48586
Adam26b	2.2733	3.80027	4.29011	2.21929	2.3087	2.80627	5.2989	3.33265	4.82362	4.40244	1.66995
Adam28	3.98491	4.43611	2.97236	1.51448	1.32477	3.29719	3.03207	2.91001	3.75745	3.23143	2.49835
Adam29	3.41564	1.643	2.97236	2.32997	1.68606	0.976944	3.03207	4.01859	2.81809	4.46245	1.84089
Adam30	10.6264	15.2799	10.6156	7.92189	10.4777	10.8685	9.96252	9.42289	13.6207	9.23265	6.70608
Adam33	13.6625	18.8945	14.2957	12.4653	12.2842	12.456	10.5401	13.58	10.6461	12.3102	9.20443
Adam34	7.02103	6.40607	4.52932	1.74748	2.04736	2.80871	4.47591	5.26573	3.44433	2.46204	1.5779
Adam34l	4.17467	4.92901	2.83082	4.19394	2.8904	4.51837	4.33153	3.60287	6.41897	6.61674	2.36685
Adam39	3.07217	7.16021	4.12451	1.97115	2.77237	2.37397	4.25501	1.73908	2.57229	3.80847	0.675868
Adam4	6.85214	4.63163	8.20938	5.67697	6.62383	9.15885	6.56082	8.46397	7.12349	8.92644	6.0197
Adam5	1.51806	1.3144	0.283082	0.582492	0.602166	1.46542	0.866306	0.554288	0.313121	0.923265	0.525967
Adam6a	4.25247	3.12499	8.20938	3.3004	3.9743	3.66354	6.73697	5.07312	5.31522	4.46245	3.41879
Adam6b	4.09687	5.41862	6.79397	1.47603	3.2517	3.54142	3.08116	2.96405	5.33088	3.53918	2.10387
Adam7	1.13855	3.77891	3.25545	0.582492	0.963466	1.58753	1.73261	1.94001	1.72216	2.46204	1.31492
Adam8	4.17467	4.10751	2.97236	4.07744	5.17863	3.17507	2.88769	1.80143	1.40904	2.30816	3.2873
Adam9	62.9995	36.639	50.6717	64.8896	83.0989	74.492	78.8338	108.64	97.8502	100.482	124.786
Adamdec1	0.569273	0.985802	0.849247	0.582492	0.602166	0.366354	1.58823	1.10858	0.469681	0.461633	0.920443
Adamts1	8.34933	9.85802	7.64322	7.5724	7.22599	6.83861	8.66306	5.12716	6.73209	7.38612	4.73371
Adamts10	5.88248	4.27181	6.08627	3.14546	3.9743	3.90778	3.60961	1.94001	4.54025	2.46204	2.10387
Adamts12	12.524	14.9513	11.0402	10.0189	6.26253	9.76944	10.2513	10.1157	11.8986	10.7714	8.54697
Adamts13	0.948788	0.985802	0.849247	0.582492	1.20433	1.70965	0.721922	1.24715	0.626241	0.61551	0.657459
Adamts14	3.98491	4.27181	7.64322	4.42694	7.94859	5.98378	4.76468	2.21715	7.35833	3.69306	3.1558
Adamts15	12.7138	14.787	15.0034	15.0283	14.8133	12.5782	11.6951	4.71144	10.0199	7.38612	4.33923
Adamts16	10.8162	18.2373	10.474	10.9508	11.4412	11.4791	15.016	9.83861	10.0199	11.3869	9.7304
Adamts17	15.321	21.5233	13.7946	13.1969	15.4973	13.5124	14.3171	9.78733	12.1193	12.4502	9.65282
Adamts18	11.765	20.2089	13.1633	9.78586	7.82816	9.28097	10.2513	10.8086	9.55018	8.9249	9.20443
Adamts19	24.289	35.4889	30.1483	18.6397	17.7037	19.7831	27.433	23.8344	22.8578	26.9286	16.568
Adamts2	6.07224	18.8945	10.7571	6.52391	6.02166	8.30403	8.22991	6.65145	10.8027	6.77061	4.8652
Adamts20	11.5752	13.4726	12.031	8.38788	10.1164	9.03674	9.67375	7.34431	8.45426	8.77102	5.91713
Adamts3	14.8011	13.3083	13.4464	9.66937	9.03249	12.9445	12.2727	13.3029	12.2117	12.0025	5.12818
Adamts4	9.86739	13.9655	12.5972	11.7663	10.839	9.52521	6.20853	8.73003	8.2977	8.46327	6.4431
Adamts5	7.78006	9.74629	9.6248	5.82375	5.61339	8.12207	7.65237	7.20574	8.61082	8.9726	6.18012
Adamts6	6.45176	5.42191	6.08627	5.12593	4.57646	6.96073	8.37429	6.9286	5.32305	7.69388	5.39117
Adamts7	12.9035	19.8803	13.0218	8.97038	10.839	11.4791	7.79675	12.7486	9.8633	10.9253	5.65415
Adamts8	6.07224	15.6085	5.5201	8.97038	5.17863	7.20496	5.77537	8.59146	6.41897	7.69388	4.8652
Adamts9	5.88248	8.37932	6.08627	5.59192	5.90123	5.25108	4.6203	8.17574	4.85337	8.00163	5.56211
Adamtsl1	15.9396	16.1014	14.2957	13.0478	10.839	10.38	10.6844	7.20574	10.4895	12.1563	10.9138
Adamtsl3	4.17467	5.75051	7.50168	4.65994	3.49256	6.22802	7.50798	4.29573	4.85337	4.30857	2.36685
Adamtsl4	8.34933	6.24341	6.08627	6.29091	5.05819	5.73955	4.04276	2.63287	3.60089	4.15469	3.81326
Adamtsl5	9.29812	3.45031	10.3325	17.4748	8.79162	12.2118	4.90907	6.65145	6.41897	6.61674	8.15249
Adap1	17.6475	5.75051	16.4188	21.7852	21.7984	18.8062	14.1497	5.82002	13.7773	10.6176	19.4608
Adap2	16.3191	20.7018	19.5327	15.6108	16.138	20.5158	23.3903	17.8758	19.2569	19.6963	14.2011
Adar	56.358	33.5173	46.567	63.9576	69.1287	56.0522	52.1227	57.7845	52.2911	52.1645	68.2443
Adarb1	59.9634	95.9514	61.995	45.0849	50.7024	48.3587	58.4756	51.2716	53.5436	56.3192	36.2917
Adarb2	23.1504	16.43	18.2588	16.0768	13.1272	14.7763	22.524	14.8272	18.6307	16.6188	10.1249
Adat1	34.3461	38.6106	35.6684	27.4936	25.0501	28.4535	32.3421	28.823	30.9989	30.0061	23.4055
Adat2	2.84636	3.94321	2.54774	3.79668	4.61982	3.29719	3.46522	3.18715	2.03528	1.53878	3.41879
Adat3	0.948788	0.1643	0.283082	3.02896	1.92693	0.732708	0.288769	0	0.313121	0	0
Adck1	6.83127	6.40771	8.75998	9.08687	8.21957	9.76944	7.07483	7.81546	7.98458	7.54	7.62653
Adck2	10.0571	8.70792	15.0034	20.0377	18.065	17.3408	15.5935	11.64	11.4289	10.9253	14.7271
Adck5	15.3704	2.95741	4.38777	18.7562	13.4885	13.433	7.50798	4.4343	4.85337	7.69388	9.46741
Adcy1	22.3914	35.4889	25.902	22.2512	22.4006	25.2784	23.5346	13.3029	20.1963	19.0808	16.4365
Adcy10	13.3722	13.4726	10.6156	8.38788	9.39379	9.52521	10.3957	6.9286	10.8027	10.9253	5.91713
Adcy2	2.84636	5.09331	3.25545	3.84445	5.17863	3.90778	3.03207	3.88001	2.81809	5.07796	2.49835
Adcy3	1.13855	1.4787	1.84003	2.21347	0.963466	2.32024	0.721922	1.80143	1.09592	0.153878	2.23536
Adcy5	4.55418	2.4645	5.23702	4.19394	3.73343	4.88472	4.6203	1.94001	2.50497	3.38531	2.36685
Adcy6	169.378	73.2779	147.344	228.686	194.379	198.686	129.026	125.685	122.587	119.101	175.987
Adcy7	7.40054	7.22921	5.5201	5.24243	7.58729	8.42614	6.06414	6.09716	4.85337	4.92408	4.60221
Adcy8	2.27709	2.4645	2.4062	2.56296	2.1678	2.19812	2.16576	2.07858	0.782802	1.3849	1.5779
Adcy9	45.5418	44.1968	40.1977	42.8714	40.9473	39.9326	46.7805	32.5644	37.8876	38.1616	48.5205
Adcyap1	9.86739	15.4442	11.3233	8.03839	8.18946	11.1127	10.8288	9.70003	10.4895	11.3869	8.80995
Adcyap1r1	8.72885	13.8012	11.4648	7.5724	9.51422	9.52521	13.139	7.48288	8.61082	9.07878	5.91713
Add1	144.595	65.0629	144.23	207.6	194.981	184.52	144.529	173.215	183.645	165.265	244.049
Add2	19.3553	25.4665	21.5142	13.3973	15.4154	14.2878	20.647	12.0558	15.656	13.6951	7.36354
Add3	58.0658	38.1177	67.7982	89.2378	83.8215	66.7986	78.2563	80.926	80.3154	92.9421	152.925
Adgb	4.36442	9.20082	7.2186	3.96095	3.13126	4.51837	4.6203	5.68145	4.85337	4.46245	4.33923
Adgra1	3.22588	3.12171	4.52932	2.91246	4.33559	2.93083	3.46522	2.07858	4.07057	2.46204	2.89282
Adgra2	3.60539	5.42191	4.67086	8.03839	6.50339	6.22802	2.59892	0.970003	1.09592	2.30816	1.84089
Adgra3	65.4663	28.7526	70.629	96.8102	98.0326	98.305	70.0264	70.8102	70.139	63.0898	102.038
Adgrb1	2.08733	0.657201	0.566164	4.19394	2.1678	2.44236	0	0	0.626241	0.153878	0.394476
Adgrb2	3.03612	8.37932	6.79397	6.52391	4.33559	5.61743	2.7433	1.52429	2.81809	2.61592	1.84089
Adgrb3	3.79515	6.24341	6.93551	3.26195	3.9743	4.39625	4.6203	5.54288	6.73209	6.46286	7.62653
Adgrd1	7.02103	7.55781	7.50168	5.94142	4.81733	10.7464	6.78606	7.20574	7.20177	4.92408	8.021
Adgrd2-ps	15.3817	14.4699	13.7054	15.1529	11.5435	15.9132	11.7803	7.09765	9.70674	10.1867	6.66795
Adgre4	1.51806	3.45031	0.707706	0.582492	0.722599	1.3433	2.02138	1.52429	0.782802	2.46204	1.05193
Adgre5	5.69273	4.27181	1.58385	7.1064	11.682	5.49531	5.34222	4.29573	4.69681	4.15469	6.18012
Adgrf1	6.262	9.85802	7.64322	6.75691	10.3573	6.47226	5.91976	10.9472	8.14114	9.23265	5.25967
Adgrf2	14.0421	12.6511	14.2957	7.68889	8.79162	9.89156	13.5721	9.83861	9.8633	9.69429	6.04862
Adgrf3	5.31321	10.8438	6.08627	5.12593	5.53993	5.73955	4.47591	0.69286	4.54025	2.92367	2.89282
Adgrf4	9.86739	7.72211	8.69204	7.12621	4.68967	7.74595	9.2406	5.39322	7.20177	9.90356	7.49504
Adgrf5	28.4636	27.4382	28.1667	20.1542	20.7145	22.3476	27.1442	30.6244	27.5546	30.9294	31.6895
Adgrg1	40.944	42.723	41.8905	45.333	41.9047	43.2102	36.9508	26.718	33.183	32.9775	41.1977
Adgrg2	3.98491	3.94321	3.1139	2.44647	2.04736	3.29719	3.32084	4.15716	2.66153	3.23143	2.23536
Adgrg3	6.83127	13.9655	12.3141	9.78586	8.79162	9.15885	5.91976	6.65145	11.4289	10.6176	7.88951
Adgrg4	10.4367	17.5801	11.1817	9.78586	9.75509	8.42614	10.3957	12.61	12.2117	10.6176	4.73371
Adgrg5	6.07224	5.25761	5.66164	4.19394	2.64953	4.88472	4.76468	1.66286	5.63617	2.15429	2.89282
Adgrg6	4.17467	7.39351	4.8124	4.65994	4.57646	5.49531	6.49729	6.37431	5.47961	4.30857	3.41879
Adgrg7	136.815	57.1765	154.421	162.865	193.897	188.917	156.079	266.058	245.487	224.354	274.686
Adgrl1	14.1426	9.68222	9.17045	13.3414	13.067	12.191	7.79675	4.85002	7.35833	8.00163	7.01246
Adgrl2	49.1472	22.6734	51.804	83.9953	79.0042	70.7063	56.3099	55.2902	52.2911	50.1641	65.7459
Adgrl3	21.0631	23.4949	21.2312	16.7758	16.4993	19.5389	25.9892	25.0815	24.7365	18.6192	14.2011
Adgrl4	5.31321	2.95741	2.4062	2.09697	2.5291	1.09906	2.45453	2.07858	2.03528	3.84694	0.920443
Adgrv1	18.4065	13.3083	15.1449	9.55287	9.99596	11.7233	12.9946	16.3515	13.9339	12.7718	9.5989
Adh1	561.682	488.301	758.802	1114.19	1214.21	942.263	569.596	472.669	416.45	497.025	649.833
Adh4	3.79515	5.25761	4.52932	2.79596	2.64953	2.93083	4.47591	2.77144	4.69681	1.53878	1.05193
Adh5	57.876	37.1319	46.7086	65.5886	56.0014	61.4254	70.8927	76.6303	77.8105	98.1739	123.602
Adh6-ps1	13.283	13.6369	15.7111	12.4653	7.22599	11.357	15.1604	11.3629	15.8126	12.7718	8.021
Adh6a	3.41564	1.8073	8.77555	9.43637	9.39379	8.67038	3.17645	4.01859	4.69681	1.84653	4.73371
Adh6b	5.50297	8.37932	6.22781	2.09697	4.93776	6.22802	5.19784	2.21715	3.44433	3.84694	2.89282
Adh7	0.75903	1.1501	0.566164	1.63098	1.20433	0.976944	0.721922	0.554288	0.782802	0.61551	0.788951
Adhfe1	3.79515	1.4787	2.54774	2.21347	2.28823	1.70965	3.60961	3.60287	3.13121	2.61592	4.60221
Adi1	15.1806	11.8296	13.3049	17.5913	12.1638	13.6772	16.4598	26.0515	17.3782	22.3122	26.1669
Adipoq	0.75903	1.643	1.41541	1.28148	1.0839	0.854826	0.577537	1.24715	1.09592	1.53878	0.262984
Adipor1	73.0567	28.0954	66.5243	104.849	84.1828	74.492	64.251	75.6603	68.73	73.7074	104.668
Adipor2	125.24	80.1786	115.356	154.011	163.307	146.053	129.657	177.649	137.93	167.111	212.491
Adk	61.1019	29.2455	46.9917	54.5212	65.5157	62.8908	77.8231	110.719	81.7245	90.48	113.872
Adm	9.48788	3.28601	12.1725	19.3387	19.1489	18.0735	4.76468	4.57287	4.69681	4.92408	7.88951
Adm2	2.84636	1.1501	1.98158	5.24243	3.613	3.05295	1.877	2.91001	1.5656	3.07755	4.73371
Adnp	22.9455	0	12.3141	19.7325	8.23643	10.4887	10.9241	13.6285	5.93677	9.97434	45.4633
Adnp2	31.1202	20.7018	27.7421	40.6579	33.1191	33.094	25.7004	26.7444	27.5546	24.7743	34.5824
Ado	13.357	5.72587	8.48114	16.9831	21.5347	19.0993	14.9322	22.1618	19.0784	21.2136	26.1787
Adora1	17.7727	21.0304	25.81	27.8408	25.2223	22.4905	12.7058	6.50457	9.0805	8.85565	11.0453
Adora2a	1.51806	0.328601	1.69849	1.74748	2.8904	2.19812	0.288769	0.277144	0.15656	0.461633	1.18343
Adora2b	7.40054	6.24341	3.82161	2.79596	5.05819	4.0299	7.07483	2.21715	5.00993	3.38531	2.62984
Adora3	5.69273	3.94321	4.52932	4.89293	4.21516	3.8919	2.62202	0.515488	2.86505	2.83443	3.41747
Adpgk	14.6113	6.90061	12.5972	18.4067	17.9445	15.8753	13.8609	22.7258	16.4388	17.0804	22.8796
Adprh	10.8162	4.76471	4.8124	20.7367	16.4993	11.2349	5.77537	4.85002	6.57553	7.84776	8.80995
Adprhl1	1.70782	0.985802	1.55695	2.32997	0.481733	1.3433	2.31015	0.970003	0.469681	0.461633	1.18343
Adprhl2	6.64151	2.95741	2.4062	8.85388	8.06902	7.08285	2.88769	2.07858	1.25248	1.69265	1.97238
Adprm	3.60539	4.43611	5.5201	4.31044	5.66036	5.49531	6.06414	8.45289	8.76738	8.46327	9.5989
Adra1a	48.3882	58.9838	48.6901	30.4061	32.7578	37.7345	42.3046	40.7401	46.8115	35.6996	23.1426
Adra1b	5.12345	6.07911	4.8124	5.82492	4.57646	5.00684	3.32084	4.4343	3.28777	3.38531	2.36685
Adra1d	2.08733	0.657201	0.990788	1.28148	1.92693	0.732708	1.01069	0.277144	0.939362	0.307755	0.262984
Adra2a	20.1143	6.73631	18.5419	18.1737	13.3681	11.8454	18.6256	23.4187	23.484	21.389	29.1912
Adra2b	4.55418	6.24341	4.10469	4.77643	4.21516	4.39625	3.32084	2.21715	3.91401	2.15429	2.49835
Adra2c	0.948788	1.3144	2.68928	1.63098	1.92693	2.44236	1.15507	0.831431	0.626241	0.769388	0.788951
Adrb1	1.89758	0.821502	0.990788	1.86397	0.963466	1.22118	0.433153	0.277144	0.626241	0.307755	0.788951
Adrb2	3.22588	3.94321	4.38777	2.21347	3.73343	3.29719	4.33153	3.18715	5.00993	2.00041	2.89282
Adrb3	5.12345	6.90061	5.80319	6.29091	6.38296	2.80871	5.77537	4.85002	4.38369	3.07755	3.55028
Adrm1	27.3251	11.6653	14.1541	43.3374	29.1448	30.041	16.171	14.8272	11.4289	15.8494	18.8033
Adsl	38.1413	24.9736	29.5821	45.5509	46.2463	41.398	36.9624	27.2987	26.3021	33.8531	39.842
Adss	63.1893	33.5173	66.6659	77.2384	90.6862	78.0334	91.1065	126.239	101.764	111.869	140.302
Adtrp	17.2679	6.73631	20.8065	22.1347	19.9919	22.714	29.7432	35.3358	33.6605	31.2371	37.2122
Aebp1	2.27709	3.94321	2.4062	4.77643	2.40866	3.05295	3.60961	1.80143	2.19184	1.53878	2.49835
Aebp2	44.2135	24.3164	35.9514	51.3758	53.7132	54.0983	43.7484	64.8517	45.2459	55.3959	58.3824
Aen	32.2588	24.9736	35.5268	45.3179	33.4804	34.3152	32.0533	33.2573	32.8777	29.3906	32.61
Afap1	18.786	13.3083	17.4096	19.8047	24.2071	22.8361	16.4598	18.2915	14.5601	22.7739	24.589
Afap1l1	27.1353	11.6653	13.0218	39.3765	29.2653	29.6747	22.3796	18.1529	13.6207	19.6963	27.3503
Afap1l2	0.948788	1.1501	2.12312	0.931987	1.20433	1.09906	1.15507	1.10858	0.313121	0.153878	0.525967
Afdn	272.871	104.495	258.737	335.632	348.293	345.838	301.041	408.51	320.949	327.298	484.284
Aff1	91.8426	39.2678	70.4875	104.616	105.74	94.5194	84.1761	86.746	77.3408	75.2461	113.74
Aff2	17.0782	13.9655	16.1357	10.2519	10.2368	11.8454	18.048	13.8572	15.0298	14.9261	8.021
Aff3	11.3855	23.9878	13.1633	12.5818	9.87552	10.5022	9.81813	11.2243	12.9945	9.07878	7.10056
Aff4	143.077	63.7485	145.504	190.475	190.525	192.092	180.047	267.998	224.507	206.35	301.905
Afg1l	15.7499	6.40771	13.3049	20.8532	16.8606	18.6841	22.2352	22.8644	25.0497	24.4665	31.821
Afg3l1	34.5359	15.1156	29.1575	41.5899	46.6076	42.9856	38.1175	25.2201	29.4333	41.3931	47.4686
Afg3l2	81.9753	51.5903	83.6508	132.808	136.571	124.316	111.753	149.103	121.178	125.718	186.324
Afm	2.84636	3.12171	4.8124	5.82492	5.29906	3.90778	3.03207	6.79002	6.73209	8.30939	7.49504
Afmid	18.2623	20.0446	17.6926	16.6604	18.908	16.1196	17.1817	15.9358	16.1257	18.4653	19.1978
Aftph	53.7014	38.7749	64.5427	74.2095	79.245	71.5612	75.6574	115.985	86.1082	95.2502	120.578
Aga	14.4216	11.3367	13.4464	22.7172	20.1123	21.4928	14.4384	20.2315	17.5348	14.7722	19.8553
Agap1	66.2254	35.9818	59.8719	96.3442	97.1896	74.1257	60.0639	52.5188	57.1445	59.7045	72.715
Agap3	16.1294	2.4645	9.05863	27.4936	25.4114	21.1264	8.66306	9.42289	9.23706	12.618	17.3569
Agbl1	1.89758	1.3144	3.82161	0.931987	0.602166	1.95389	2.02138	0.69286	1.25248	0.923265	1.18343
Agbl2	5.50297	7.88642	9.34171	5.24243	5.90123	7.93767	8.95183	5.12716	10.333	8.00163	5.91713
Agbl3	18.2167	20.2089	18.825	16.1933	16.9811	17.2186	23.1015	14.4115	14.5601	18.0037	12.2287
Agbl4	7.21079	6.24341	8.91709	4.31044	5.29906	5.61743	9.38498	6.65145	6.88865	5.84735	6.31161
Agbl5	19.1655	14.4584	15.0034	23.2997	18.4263	17.9514	17.6149	13.1643	13.3076	9.38653	19.7238
Agfg1	40.7979	36.1461	47.6994	58.0162	55.6401	49.8242	49.5238	59.3088	59.6495	57.5502	78.2376
Agfg2	9.48788	5.75051	9.6248	13.6303	7.82816	8.91462	6.49729	7.62146	9.0805	7.23225	10.9138
Aggf1	50.096	28.2597	41.7546	61.0452	56.8445	54.4646	48.08	65.2674	51.5083	59.7045	86.5216
Agk	29.4845	26.0695	24.2035	21.833	20.8121	24.0463	26.6635	25.5845	27.5499	27.661	19.0269
Agl	42.8852	23.002	46.9917	51.4923	52.0271	48.1145	41.5827	58.2002	51.0387	48.4714	63.905
Agmo	6.45176	4.76471	6.08627	5.82492	5.78079	4.88472	6.64168	7.62146	7.20177	7.38612	9.5989
Ago1	46.4982	34.5031	41.9188	61.3946	60.5791	48.2061	50.4681	65.2674	51.1263	55.3959	64.2417
Ago2	107.367	38.282	87.5545	133.442	130.052	113.5	89.9514	107.255	96.9108	89.7106	128.566
Ago3	53.3143	49.6187	58.2923	54.2882	53.8324	53.7625	58.2533	68.8702	59.2487	60.7816	66.7242
Ago4	19.545	14.6227	20.8065	13.1643	23.2436	18.9283	22.524	18.9844	21.6053	18.3114	15.9105
Agpat1	48.6387	16.4547	48.1565	98.391	74.612	81.6298	36.7054	24.3803	26.7937	28.712	48.94
Agpat2	21.2528	12.4868	17.8342	30.6391	29.0244	32.9719	22.8127	14.8272	18.7872	15.8494	29.0597
Agpat3	51.4243	24.1521	39.2069	72.462	58.1692	55.5637	38.695	30.0701	39.1401	35.5457	51.0188
Agpat4	19.3553	15.1156	21.0896	34.6	27.8201	38.9557	19.925	9.00717	13.9339	12.0025	26.2984
Agpat5	33.3973	23.002	27.1759	43.4539	35.2869	34.1931	36.2405	52.103	36.7917	35.5457	62.3271
Agps	53.3219	36.9676	50.5302	54.1717	57.8079	57.3955	54.866	89.1017	64.816	76.631	88.8885
Agr2	289.57	297.219	184.287	246.627	432.716	202.35	398.068	686.208	296.838	444.245	443.259
Agrn	62.1456	29.3276	44.0122	72.886	57.3659	53.7393	41.9205	29.4368	37.6872	31.4926	47.2214
Agt	2.08733	0.821502	1.13233	2.09697	2.28823	3.05295	1.01069	0.138572	0.313121	0.153878	0.788951
Agtpbp1	22.2016	22.3448	20.9481	20.1542	19.5102	17.9514	16.6042	21.7558	22.8578	23.5433	25.2464
Agtr1a	5.88248	8.70792	5.23702	4.54344	2.28823	2.07601	4.33153	3.4643	2.81809	3.07755	3.41879
Agtr1b	4.55418	9.03652	5.23702	2.67946	3.613	1.70965	3.03207	3.04858	2.66153	2.7698	4.20774
Agtr2	3.22588	2.3002	1.84003	1.04849	1.92693	2.6866	2.88769	4.29573	2.03528	2.46204	2.10387
Agtrap	21.2528	23.4949	21.5142	28.8916	29.6266	28.0871	23.5346	19.9544	24.1103	26.0053	30.9006
Agxt2	5.69273	3.45031	6.65243	3.72795	3.85386	5.12896	6.06414	4.57287	5.47961	4.7702	3.2873
Ahctf1	94.8788	51.5903	91.1525	99.4896	104.175	97.206	98.6145	157.141	126.344	134.951	175.41
Ahcy	134.031	68.7597	107.006	193.779	179.968	159.744	108.483	137.26	124.708	143.028	156.598
Ahcyl1	142.887	77.714	160.366	240.686	229.907	233.978	178.603	227.812	189.281	213.89	285.732
Ahcyl2	212.718	121.418	274.024	395.629	373.222	389.557	309.56	358.486	320.636	354.38	466.796
Ahdc1	27.1353	14.787	27.459	41.8229	30.2287	28.3314	17.9037	15.7972	17.5348	15.2339	20.5127
Ahi1	1.70782	4.27181	3.39699	3.37845	4.45603	4.15201	2.45453	3.32573	2.97465	2.92367	3.94476
Ahnak	1232.85	557.307	1912.22	1992.47	2160.45	2197.27	1672.26	2428.75	2105.89	2280	2860.08
Ahnak2	11.9547	21.1947	15.1449	18.8727	16.4993	15.509	10.3957	14.6886	16.2823	13.5412	11.5713
Ahr	14.8011	5.75051	14.8618	17.4748	17.4628	19.4168	15.7379	24.2501	19.57	20.7735	27.4818
Ahrr	8.34933	9.36512	13.3049	6.8734	7.58729	7.32708	10.6844	6.09716	10.9592	8.77102	8.28399
Ahsa1	39.4449	40.9946	35.1744	58.8061	53.6446	47.5039	51.8614	53.3405	48.9674	47.5589	75.2133
Ahsa2	16.7025	12.9124	17.3006	19.1442	13.7414	17.3493	20.351	26.621	22.2143	24.0264	26.5732
Ahsg	1.89758	1.4787	1.69849	0.582492	0.963466	0.854826	0.866306	1.10858	0.626241	1.07714	1.44641
Aicda	1.3283	5.42191	3.82161	3.61145	1.0839	2.80871	3.17645	1.80143	3.75745	1.84653	1.18343
Aida	14.6113	12.8154	13.0006	19.2059	14.0907	21.1264	16.6042	26.1901	18.9438	21.0812	30.7691
Aif1l	3.79515	6.07911	7.36014	5.00943	4.57646	5.37319	3.89838	5.26573	3.91401	3.84694	4.33923
Aifm1	70.2103	43.7039	69.7798	86.4418	82.015	85.9711	97.6038	120.142	111.314	110.638	146.613
Aifm2	18.4729	15.0285	14.9114	17.2022	17.1617	13.7847	13.2386	9.23443	9.16191	8.46327	9.45163
Aifm3	6.83127	5.91481	4.67086	5.70842	5.41949	5.49531	4.76468	3.32573	2.97465	2.61592	3.2873
Aig1	21.0631	17.4158	24.6282	30.8721	29.2653	30.6516	27.7218	34.9201	28.6505	28.7751	39.0531
Aim2	56.7375	47.4828	58.598	67.2196	72.019	72.7824	69.4489	106.839	84.386	83.7094	99.0134
Aimp1	39.8491	41.0751	38.0746	46.4829	53.5928	44.0846	46.7805	70.256	58.8667	55.0882	77.3172
Aimp2	8.93948	4.76471	6.72179	14.8372	11.7904	10.6511	4.04276	4.01859	2.97465	3.62689	8.21693
Aip	9.10836	6.07911	5.80319	14.8407	12.8864	11.357	6.93045	4.5119	4.22713	4.30857	6.7429
Aipl1	26.9456	37.6248	30.0067	25.6296	20.4736	26.0111	28.0106	16.9058	24.2668	17.8498	15.3845
Airn	5.50297	1.9716	6.65243	4.65994	6.62383	4.88472	4.33153	8.45289	4.22713	5.69347	4.99669
Ajap1	1.3283	3.61461	1.69849	1.28148	1.4452	1.95389	1.877	0.831431	2.3484	2.61592	1.31492
Ajm1	3.60539	4.10751	4.95394	6.40741	3.13126	4.39625	2.45453	0.69286	2.66153	1.53878	1.44641
Ajuba	6.64151	9.20082	4.67086	5.82492	6.26253	6.47226	3.75399	4.57287	5.63617	4.15469	5.65415
Ak1	1.89758	1.4787	0.566164	1.86397	1.32477	1.22118	1.01069	0.69286	0.782802	0.923265	0.920443
Ak2	88.2373	36.3104	56.8995	118.712	106.222	92.4434	70.1708	86.1917	68.4169	80.9396	101.117
Ak3	109.122	80.5072	143.653	175.408	181.407	183.736	139.22	198.806	148.987	171.838	197.317
Ak4	91.0836	38.4463	93.4171	95.4122	85.0258	110.15	91.2509	165.178	163.292	140.952	165.417
Ak5	4.74394	3.77891	5.23702	4.31044	2.28823	2.6866	6.06414	3.04858	5.00993	3.84694	3.1558
Ak6	9.55429	9.18932	6.7232	11.7326	9.72257	7.91081	11.4237	14.0401	15.8674	17.0066	16.8007
Ak7	5.88248	8.21502	6.51089	5.59192	2.8904	6.35014	5.91976	3.04858	5.79273	6.61674	3.02431
Ak9	1.51806	1.9716	1.69849	0.69899	0.722599	1.3433	1.58823	1.10858	2.03528	0.61551	1.05193
Akain1	8.53909	14.6227	12.5972	5.70842	5.29906	9.03674	12.4171	9.28432	12.8379	7.07837	4.99669
Akap1	79.6982	44.0325	59.1642	87.1408	79.9676	71.6833	65.5505	49.0545	64.0332	61.8588	94.1482
Akap10	58.0658	43.8682	70.2044	58.1327	58.0488	67.4092	63.9622	92.566	72.8005	72.938	91.2553
Akap11	104.936	57.0122	93.4171	114.052	123.805	115.89	119.55	161.298	158.126	154.801	190.269
Akap12	22.9607	26.2881	23.3543	22.2512	17.1015	23.2024	19.6363	13.1643	13.6207	13.3873	11.3083
Akap13	177.993	107.781	182.588	233.672	223.163	222.747	198.095	264.811	230.646	208.143	287.31
Akap14	0.948788	0.492901	1.69849	2.09697	1.32477	0.366354	1.29946	1.80143	0.15656	0.307755	1.18343
Akap17b	5.50297	8.21502	5.94473	5.35893	5.53993	5.00684	7.94114	8.45289	6.10585	7.23225	5.12818
Akap3	6.262	12.6511	8.77555	6.64041	4.57646	4.7626	9.09621	5.54288	6.88865	5.23184	2.76133
Akap4	3.22588	3.28601	2.97236	2.32997	1.8065	2.56448	3.17645	0.970003	2.3484	4.15469	1.05193
Akap5	24.8582	32.0386	24.3451	22.3677	16.8606	20.2716	21.802	15.9358	18.161	17.0804	14.7271
Akap6	48.9574	49.783	48.9732	33.5515	34.203	32.6055	48.9463	32.0101	39.4532	33.2376	28.9282
Akap7	94.4993	104.659	89.7371	82.1314	88.1571	86.4596	98.6145	119.033	101.451	108.33	114.924
Akap8	59.5839	27.9311	68.3644	91.3347	75.5116	78.5219	66.8499	82.0346	65.2857	62.0127	97.567
Akap8l	21.0631	16.1014	18.2588	29.0081	24.2071	26.9881	21.9464	24.8044	20.0397	21.5429	34.7138
Akap9	372.115	207.511	375.084	428.365	443.917	404.211	426.367	587.129	470.151	499.794	675.211
Akip1	7.40054	6.73631	5.23702	7.80539	9.03249	8.54826	5.77537	9.97718	7.20177	12.4641	13.0177
Akirin1	18.9795	12.96	18.7429	21.911	26.4544	27.4118	23.1289	33.4125	27.4043	29.4291	30.1432
Akirin2	18.9758	11.8296	22.3635	19.8047	20.8349	18.9283	28.0106	31.8715	28.3374	24.7743	32.4785
Akna	8.9186	10.0223	9.48325	11.5333	10.4777	12.8224	8.37429	4.15716	6.57553	5.69347	7.16631
Aknad1	15.7499	23.3306	18.4003	12.3488	14.5724	15.2648	17.3261	16.4901	16.752	18.3114	9.99338
Aknaos	17.2679	35.3246	22.6466	18.9892	20.4736	22.5918	16.3154	13.0258	15.0298	15.08	13.6094
Akp3	2.08733	5.42191	2.97236	2.91246	3.2517	2.32024	1.29946	1.24715	2.50497	1.84653	3.68177
Akr1a1	144.405	109.26	124.556	193.737	197.149	167.79	141.785	150.489	139.808	146.03	224.062
Akr1b10	3.03612	3.61461	3.53853	5.35893	4.57646	5.73955	1.73261	4.4343	4.85337	3.69306	7.36354
Akr1b3	23.3022	16.1064	20.1286	32.9819	33.1167	24.7985	25.1575	21.5549	20.1509	20.6811	31.374
Akr1b8	34.9154	29.5741	30.1483	43.9199	52.6293	42.8634	40.7164	46.4216	41.3319	53.2416	60.2233
Akr1c12	84.5028	52.9901	83.3323	101.619	94.5256	93.7305	113.001	154.964	138.822	136.756	200.432
Akr1c13	116.261	89.1296	99.3972	133.941	124.061	133.043	160.607	243.015	202.479	225.78	293.846
Akr1c14	18.027	10.0223	23.4958	32.503	36.0095	38.5893	30.4651	35.0587	27.2415	29.3906	43.2608
Akr1c19	95.448	25.1379	74.4506	98.0916	71.0556	92.6876	130.379	188.874	214.331	179.575	242.997
Akr1d1	10.6264	15.2799	11.6064	8.62088	10.5981	8.67038	10.2513	9.00717	13.6207	10.002	6.04862
Akr1e1	22.7709	20.8661	23.9204	28.6586	34.3235	28.8199	34.2191	35.8901	39.7663	40.7776	46.1536
Akr7a5	18.027	5.58621	7.64322	24.8142	22.4006	17.7071	10.5401	3.32573	4.69681	7.54	7.88951
Akt1	67.1742	20.8661	44.0193	103.218	90.5658	74.3699	46.4917	25.9129	29.903	34.7763	52.7282
Akt1s1	11.5752	10.0223	7.78476	15.9603	11.8025	12.3339	9.52936	6.09716	7.82802	7.23225	11.9658
Akt2	28.6534	20.5375	24.7697	35.066	33.7213	35.4142	26.1336	23.2801	21.2922	21.6967	30.6376
Akt3	18.4065	20.9121	20.2404	14.1813	13.185	15.8277	20.7148	17.9215	19.2569	20.3919	9.93158
Aktip	41.5892	31.5457	38.8658	44.2904	44.8084	39.7397	53.5781	67.2586	52.2802	57.4964	66.7847
Alad	29.9817	18.8945	20.8065	45.2014	35.0461	32.8498	20.7913	14.1343	15.4995	15.2339	18.5404
Alas1	64.5176	35.6532	48.2655	77.9374	74.1868	72.1718	59.6307	48.3616	52.6043	53.2416	78.1062
Alb	0.189758	0.985802	1.13233	1.74748	1.56563	0.122118	0.144384	0.277144	0	0.153878	0.131492
Albfm1	2.08733	1.9716	2.44866	2.09697	1.4452	0.854826	2.7433	1.66286	1.87872	2.15429	0.920443
Alcam	30.9305	17.4158	33.1206	40.8909	47.9324	44.8173	31.3314	60.9716	56.0486	43.3935	58.2509
Aldh16a1	17.0782	1.9716	5.66164	24.5812	17.2858	14.7763	5.4866	1.24715	1.87872	1.69265	3.94476
Aldh18a1	71.1591	29.5741	48.6901	81.8984	83.2193	70.8285	75.6574	77.1846	77.0277	76.3233	111.242
Aldh1a1	41.1774	28.9169	58.0319	58.0162	46.9689	42.375	75.8018	93.8132	96.2846	94.0192	120.052
Aldh1a3	6.83127	9.03652	12.8802	7.1064	9.51422	9.03674	7.3636	7.34431	7.5149	8.9249	9.46741
Aldh1a7	10.4367	5.25761	17.5511	20.5037	13.1272	17.7071	21.5133	26.0515	20.1963	32.9298	34.4509
Aldh1b1	145.354	42.5538	60.4381	137.235	108.992	99.282	96.8819	67.0688	63.0938	73.2457	115.45
Aldh1l1	2.27709	10.3509	44.3024	61.8606	71.0556	60.5705	1.44384	0	2.66153	3.23143	4.73371
Aldh1l2	44.4033	42.7181	40.7638	53.8223	53.7132	46.8933	41.0051	70.3945	55.1092	62.3204	61.5382
Aldh2	45.5418	24.3164	48.5486	117.197	99.9596	93.1761	39.2725	22.4486	33.817	38.0078	49.8354
Aldh3a2	65.6561	46.497	64.5427	73.86	67.9243	74.2478	75.0798	105.869	103.643	100.636	130.703
Aldh3b1	6.262	3.28601	2.31278	5.58377	4.4199	5.31702	3.14325	0.970003	2.03528	1.69265	2.62984
Aldh3b2	2.46685	7.88642	4.30143	2.97187	5.77116	5.17903	3.5403	1.94001	1.75974	2.30816	3.94476
Aldh3b3	3.41564	5.91481	6.03107	4.25103	3.74306	5.32313	2.95699	4.4343	4.8158	2.92367	1.70939
Aldh4a1	8.72885	5.25761	10.7571	14.2128	14.3315	11.4791	7.21922	5.82002	5.79273	8.00163	8.021
Aldh5a1	34.1564	26.4524	37.0838	39.493	37.4547	38.1008	36.9624	42.8187	36.322	38.3155	54.9636
Aldh6a1	18.2566	8.96587	19.4039	19.5717	19.1091	13.7505	26.9667	29.416	23.7439	30.28	32.0446
Aldh7a1	11.3855	12.4868	12.8802	12.9313	13.0068	14.6542	11.4064	10.9472	13.3076	12.0025	11.3083
Aldh8a1	1.89758	4.43611	2.97236	1.98047	0.722599	2.19812	4.33153	1.52429	2.19184	3.84694	1.5779
Aldh9a1	57.3068	29.9027	44.1608	60.6957	69.49	63.8677	66.5612	73.7203	72.9571	77.7082	97.304
Aldoa	687.681	176.13	665.102	1114.66	961.057	898.422	618.831	356.961	466.08	533.647	770.542
Aldoart1	6.64151	6.24341	5.23702	4.31044	5.29906	5.73955	7.07483	4.98859	6.26241	7.38612	3.41879
Aldoart2	4.74394	1.3144	2.4062	3.84445	3.613	3.05295	1.877	1.24715	1.09592	1.69265	1.44641
Aldob	98.2944	148.692	86.4816	115.799	116.7	186.963	159.833	154.646	168.459	134.181	177.777
Aldoc	29.9817	11.1724	45.2932	55.8027	60.2166	50.5569	28.7325	24.8044	22.075	24.7743	43.5238
Alg1	7.78006	1.36041	3.8485	5.86336	8.91567	6.06072	5.02602	3.40055	3.85608	5.29493	6.32344
Alg10b	40.6081	23.8235	36.6591	41.4734	47.0894	41.1538	49.0907	67.9002	52.9174	61.2433	68.6387
Alg11	29.2227	27.1096	33.4037	36.1145	34.6848	32.3613	38.8394	52.6573	40.7057	39.8543	47.4686
Alg12	10.0571	5.75051	6.36935	13.7468	16.0176	10.9906	13.2834	12.0558	14.4035	10.002	22.3536
Alg13	4.36442	1.643	3.53853	7.5724	5.78079	4.64049	4.47591	6.79002	4.54025	3.23143	6.83758
Alg14	14.2318	19.2231	11.1817	15.0283	15.5359	9.89156	16.4598	21.2015	17.3782	15.8494	17.0939
Alg2	11.765	18.5659	10.7571	15.9603	19.1489	14.7763	16.6042	22.3101	15.1864	19.3886	21.3017
Alg3	4.74394	3.45031	4.38777	10.4849	7.10556	6.71649	7.65237	6.09716	5.94929	3.84694	9.99338
Alg5	19.7348	14.4584	15.7111	24.4647	24.6888	21.1264	21.2245	32.2873	27.3981	29.5445	33.3989
Alg6	10.4367	8.21502	13.871	17.7078	15.0541	13.7993	15.5935	24.8044	20.9791	20.158	25.5094
Alg8	9.10836	8.37932	8.91709	11.1838	14.3315	9.28097	10.1069	15.2429	15.3429	16.7727	18.6718
Alg9	31.4998	17.5801	25.0528	33.3185	35.7687	31.1401	37.8287	38.523	36.9482	42.1625	54.7006
Alk	5.88248	8.05072	9.76634	6.52391	5.17863	3.90778	3.17645	5.26573	3.44433	4.30857	3.94476
Alkbh1	16.3116	14.2941	16.4188	20.2591	20.7145	16.1037	19.6363	24.6658	16.9085	21.0812	29.7172
Alkbh2	2.84636	0.492901	0.849247	1.98047	3.13126	1.58753	1.29946	0.970003	1.40904	1.23102	2.36685
Alkbh3	55.9785	62.927	66.0997	53.9388	58.2897	55.5637	55.0104	64.2974	63.5635	63.5514	61.9327
Alkbh3os1	3.79515	9.03652	3.82161	4.19394	3.613	3.90778	5.19784	3.32573	6.10585	2.46204	1.84089
Alkbh4	6.64151	3.77891	2.26466	6.29091	4.57646	5.00684	4.47591	3.18715	2.66153	3.23143	3.94476
Alkbh5	141.732	53.8905	155.118	192.601	191.508	177.589	165.609	233.072	211.356	202.497	263.487
Alkbh6	1.51806	3.28601	1.69849	3.26195	2.28823	3.41931	2.16576	1.94001	1.5656	1.3849	2.49835
Alkbh7	3.98491	1.1501	3.25545	3.84445	3.01083	3.54142	4.18714	1.24715	2.97465	2.00041	3.81326
Alkbh8	28.4636	26.4524	22.7881	24.5812	27.6996	25.889	28.5881	41.7101	25.3628	32.1604	34.4509
Alms1	63.305	57.1486	68.6857	66.5765	63.6959	60.5009	75.7382	85.2287	70.5461	84.5003	82.9188
Alox12	1.51806	1.8073	2.12312	1.39798	1.32477	1.3433	0.433153	1.94001	1.25248	1.07714	0.657459
Alox12b	0.75903	0.985802	1.41541	3.02896	3.2517	3.90778	2.7433	1.66286	2.50497	3.84694	3.1558
Alox15	39.6593	43.8682	41.0469	32.3866	32.2761	32.2392	35.3742	29.6544	41.9582	33.8531	22.8796
Alox5	2.46685	2.1359	1.45787	1.39798	1.86069	2.07601	1.19117	1.52429	0.491599	1.07714	1.58053
Alox5ap	1.3283	5.42191	1.55695	1.04849	0.843032	1.22118	0.433153	0.831431	4.07057	2.30816	1.97238
Alox8	2.27709	3.94321	4.8124	3.14546	3.37213	3.17507	2.88769	4.15716	4.07057	2.30816	2.23536
Aloxe3	10.8162	16.1014	15.428	13.1643	12.7659	12.3339	10.2513	10.67	13.6207	9.54041	10.9138
Alpi	5.31321	7.06491	6.08627	3.61145	6.14209	3.90778	6.49729	3.88001	11.8986	8.15551	7.62653
Alpk1	26.7558	36.3104	37.933	29.0081	30.1083	29.9189	32.0533	36.583	27.3981	32.0065	29.8486
Alpk2	13.8523	24.8093	18.825	12.3488	12.6455	15.509	10.0001	6.37431	10.8027	10.0605	10.5193
Alpk3	12.1445	14.787	13.871	13.1643	7.70772	11.357	6.93045	5.82002	6.10585	6.61674	5.52266
Alpl	0.948788	1.4787	1.27387	1.98047	2.1678	2.44236	0.433153	0.138572	0.469681	0.923265	0.657459
Als2	23.473	12.3767	18.6834	23.09	23.8458	21.8591	20.3423	17.5986	20.666	24.9282	23.2254
Als2cl	42.5057	18.4016	26.8928	38.794	36.0095	38.5893	29.7432	22.1715	29.4333	28.929	40.4995
Alx1	5.69273	7.88642	5.66164	5.12593	3.37213	4.39625	5.34222	4.85002	2.97465	5.07796	2.62984
Alx3	2.27709	0.985802	1.27387	1.63098	2.04736	0.61059	2.45453	0.831431	2.03528	1.07714	1.31492
Alx4	11.765	16.43	14.5787	12.8148	9.63466	12.2118	11.9839	4.4343	11.2723	7.84776	5.39117
Alyref	25.807	25.1379	24.9112	41.5899	40.7064	34.0709	28.8769	21.2015	20.9791	22.9278	32.2155
Alyref2	2.08733	0.821502	0.990788	2.32997	1.8065	2.93083	0.577537	0.831431	0.626241	0.461633	0.788951
Amacr	7.96982	7.72211	4.67086	8.38788	7.82816	7.20496	7.07483	7.48288	8.45426	6.46286	9.86189
Ambra1	40.9876	21.5233	38.9238	50.9098	49.0163	43.9625	38.2618	41.0173	34.1301	36.9306	55.884
Amd1	47.206	35.6532	45.8692	66.8817	73.899	58.0793	62.0853	100.431	75.293	74.3275	91.9575
Amd2	8.01346	11.501	8.6241	6.97825	6.79123	9.08558	6.64168	9.87186	8.93646	8.76641	9.42271
Amdhd1	0.948788	1.1501	0.566164	0.465994	2.64953	0.488472	1.29946	0.69286	1.09592	1.23102	1.31492
Amdhd2	7.02103	2.3002	3.53853	13.2808	8.55076	8.67038	3.60961	0.277144	4.38369	3.07755	3.02431
Amer1	22.3914	20.7018	21.2312	26.0956	26.8566	27.8429	30.6095	35.8901	30.3727	30.7755	31.1636
Amer2	24.289	28.0954	26.3266	21.2027	19.1489	26.9881	18.77	18.9844	18.9438	18.7731	16.305
Amer3	5.88248	9.36512	7.07706	5.94142	6.14209	7.32708	4.6203	4.71144	3.13121	2.61592	2.23536
Amfr	76.2825	36.9676	71.3367	84.2283	95.3831	81.0864	96.8819	107.948	99.5724	106.791	137.803
Amigo1	12.7138	11.8296	14.4372	16.8923	16.138	12.0897	13.8609	17.0443	17.0651	12.7718	16.4365
Amigo2	7.5903	9.69372	11.3233	5.70842	6.14209	7.4492	7.50798	5.4043	4.38369	4.92408	7.10056
Amigo3	4.45551	4.18473	2.83082	8.38788	4.82937	4.7626	1.78748	0.816189	2.36719	1.73266	1.73832
Ammecr1	16.3191	12.9797	17.4096	25.9791	26.2544	19.1725	23.2459	37.553	24.8931	34.1608	32.4785
Ammecr1l	56.7432	35.732	56.959	65.7051	61.8003	59.0465	68.2259	91.5752	70.9422	75.9571	87.0844
Amn1	3.22588	3.61461	4.38777	7.4559	5.29906	2.80871	4.33153	8.8686	5.47961	8.30939	7.62653
Amot	61.1019	26.1238	48.2655	66.2876	57.6875	47.626	50.9677	59.7245	53.8567	59.7045	80.3415
Amotl1	31.6895	36.639	34.9607	30.2896	38.4182	27.4766	28.1549	27.1601	29.1202	28.929	18.6718
Amotl2	6.45176	4.10751	6.22781	8.97038	6.62383	4.64049	7.94114	5.95859	4.85337	6.1551	4.20774
Ampd2	11.3855	2.3002	9.48325	19.6498	15.8972	10.38	7.07483	7.34431	8.2977	6.00123	8.94145
Ampd3	50.058	22.6734	45.2252	55.6641	62.5048	53.6965	63.9622	51.6374	49.102	51.7029	77.2988
Amph	20.8733	16.5943	17.9757	11.3003	11.2003	14.2878	17.6149	18.9844	17.3782	16.7727	17.7514
Amt	4.36442	5.09331	3.96315	3.72795	3.613	3.05295	4.04276	4.71144	4.85337	4.92408	5.91713
Amy2a2	3.60539	5.42191	4.34107	3.40641	2.80971	2.68293	3.80164	3.6486	4.07057	3.33453	2.76922
Amy2a3	3.60539	5.42191	4.34107	3.40641	2.80971	2.68293	3.80164	3.6486	4.07057	3.33453	2.76922
Amy2a4	3.60539	5.42191	4.34107	3.40641	2.80971	2.68293	3.80164	3.6486	4.07057	3.33453	2.76922
Amz1	1.3283	4.10751	1.55695	1.16498	1.8065	1.22118	0.866306	0.138572	0.939362	1.3849	1.31492
Amz2	13.0933	12.6511	15.7111	18.7562	23.4845	18.3177	18.1924	29.1001	17.8479	23.5433	34.7138
Anapc1	96.7763	50.7688	101.343	127.449	133.922	134.696	125.47	173.076	132.45	153.724	193.819
Anapc10	10.4367	11.0081	16.9849	10.6014	11.9229	12.8224	13.139	17.4601	12.5248	15.2339	11.4398
Anapc11	11.9547	10.1866	9.48325	18.1737	11.8025	13.6772	8.95183	6.65145	7.20177	8.15551	7.49504
Anapc13	19.9245	18.2373	19.5327	23.4162	25.8931	22.714	23.9678	14.2729	17.5348	18.4653	30.3746
Anapc15	12.4519	26.9453	16.3225	23.0329	22.8823	22.5918	16.4468	12.0696	15.1864	15.2339	19.3293
Anapc16	18.2167	25.4665	21.3727	22.7172	29.5061	19.9052	22.3796	27.0215	21.6053	24.9282	29.7172
Anapc2	54.8399	35.8175	45.0101	73.5105	67.3222	61.3033	49.3794	44.7587	44.9328	54.3188	75.2133
Anapc4	20.8733	19.5517	26.6097	36.93	35.5278	30.8959	27.5774	50.3016	39.6098	37.3923	52.4652
Anapc5	74.5747	59.1481	78.4138	108.809	94.4196	95.4963	81.8659	93.9518	74.8358	87.8641	114.003
Anapc7	23.3402	11.0081	23.7789	28.6586	31.1922	22.1034	24.8341	23.8344	17.5348	21.5429	31.4266
Ang	11.4936	12.6281	7.66728	13.515	10.4705	8.68748	12.895	13.3265	10.2876	9.99589	18.9125
Ang4	6.64151	5.42191	2.26466	2.09697	6.14209	3.17507	4.76468	8.73003	4.54025	8.00163	2.62984
Ang5	1.13855	0.328601	1.41541	1.28148	0.843032	0.854826	1.44384	0.970003	1.40904	0.769388	1.18343
Ang6	1.70782	2.4645	2.83082	1.86397	0.602166	0.732708	1.58823	1.52429	2.03528	2.00041	1.31492
Angel1	29.6193	35.364	31.3443	32.8502	25.9883	28.1763	26.9955	17.3423	22.6386	25.376	15.8645
Angel2	21.4426	17.9087	21.0896	28.6586	33.36	28.8199	28.4437	42.1259	35.0695	36.9306	49.9669
Angpt1	5.50297	9.03652	3.39699	4.65994	4.33559	6.35014	5.19784	6.65145	6.57553	6.46286	4.20774
Angpt2	7.78006	7.88642	9.76634	10.1354	10.3573	13.6772	11.6951	10.67	8.92394	13.2335	16.9624
Angpt4	1.70782	1.4787	1.41541	1.39798	1.32477	1.83177	0.721922	0.277144	0.313121	0.307755	0
Angptl1	7.96982	16.9229	8.63401	6.75691	5.41949	6.1059	7.94114	6.51288	4.38369	5.53959	3.81326
Angptl2	5.88248	2.4645	5.80319	4.89293	5.41949	6.35014	4.04276	1.94001	3.28777	3.84694	2.89282
Angptl3	0.75903	1.1501	1.41541	1.16498	1.0839	0.488472	0.577537	0.277144	0.939362	1.69265	0.657459
Angptl4	3.41564	2.79311	2.26466	2.79596	2.8904	3.41931	2.45453	1.52429	0.626241	1.3849	1.44641
Angptl6	1.51806	0.657201	1.41258	2.70859	1.8065	0.974502	0.307539	0.764917	0.828204	0.923265	1.93556
Angptl7	2.84636	5.25761	1.98158	3.84445	2.8904	2.19812	2.16576	2.21715	2.3484	2.46204	3.1558
Ank	78.3699	26.2881	60.0134	71.6465	61.7822	71.8054	84.7536	87.1617	72.644	95.558	132.018
Ank1	13.4728	13.6369	16.1357	15.1448	12.0433	12.8566	8.08552	7.78636	7.91882	7.65079	7.23205
Ank2	109.445	143.469	131.107	83.1228	81.8934	87.7955	119.373	84.1824	99.1747	96.5305	76.164
Ank3	301.145	293.276	283.507	267.48	274.708	292.228	302.341	292.387	304.51	287.136	312.951
Ankar	1.70782	1.8073	1.27387	0.465994	0.963466	0.244236	2.31015	1.38572	1.09592	1.3849	1.5779
Ankdd1a	20.4938	31.3814	26.1851	18.8727	18.4263	19.9052	19.6363	19.4001	22.8578	23.5433	17.4884
Ankdd1b	4.20313	2.49408	3.98438	1.48768	2.93857	2.9638	1.03379	3.44767	4.14728	1.70804	1.47402
Ankef1	2.70594	1.3144	1.41541	2.13076	0.843032	1.09906	1.29946	1.24715	0.626241	0.307755	0.525967
Ankfn1	3.22588	7.72211	3.53853	4.19394	2.5291	3.66354	3.60961	2.77144	3.28777	3.84694	2.49835
Ankfy1	96.3968	45.6755	92.4263	119.411	123.926	108.67	111.176	156.032	120.551	135.566	180.67
Ankhd1	144.975	69.499	153.289	182.32	185.106	171.82	177.304	297.93	210.104	210.197	304.798
Ankib1	64.138	28.9169	52.2287	62.2101	67.3222	61.6696	71.3258	104.068	82.3507	89.8645	116.896
Ankk1	2.84636	5.58621	4.67086	2.44647	4.21516	3.29719	2.16576	0.831431	2.50497	2.61592	1.84089
Ankle1	10.0571	12.6511	12.1725	13.1643	8.55076	9.03674	9.67375	6.23574	12.3683	8.9249	6.70608
Ankle2	33.5871	24.4807	26.6097	43.2209	40.7064	37.4902	39.8501	55.7059	46.0287	50.7796	60.4862
Ankmy1	2.65661	6.24341	2.68928	2.71325	2.40866	4.27413	3.60961	1.70998	2.3484	2.7698	0.262984
Ankmy2	19.7348	20.0446	23.2127	28.0761	27.9405	26.1333	27.1442	34.0887	28.6505	28.7751	41.0255
Ankra2	14.9908	11.6653	16.1357	9.31987	15.4154	15.3869	14.7272	21.6172	18.6307	20.158	20.9072
Ankrd1	3.41564	3.94321	2.12312	1.98047	0.602166	2.56448	1.73261	3.74144	2.97465	2.00041	1.31492
Ankrd10	51.9936	47.6471	62.2781	69.433	80.2085	74.6141	62.9516	76.2146	66.6947	72.6302	78.6321
Ankrd11	362.816	124.704	297.803	503.856	454.876	450.249	311.004	387.447	327.211	318.219	477.841
Ankrd12	62.2405	53.2333	72.1902	63.4916	75.7537	64.6017	74.5023	119.593	80.472	84.9404	105.325
Ankrd13a	160.155	64.2414	140.692	202.474	205.82	199.541	161.855	136.493	153.273	147.876	215.384
Ankrd13b	9.10836	4.10751	3.68007	12.9313	6.38296	7.20496	2.88769	2.91001	2.81809	1.53878	3.02431
Ankrd13c	46.6804	36.1461	48.5486	59.5307	56.724	54.831	65.2617	91.7346	79.8458	75.5539	101.775
Ankrd16	18.2167	21.0304	26.0436	26.4719	23.4845	24.79	24.4009	33.5344	24.7365	26.7747	31.1636
Ankrd17	237.956	130.619	239.063	291.595	300.842	270.491	276.352	424.169	343.337	336.376	463.772
Ankrd22	6.83127	1.9716	4.38777	6.75691	9.63466	5.00684	5.77537	7.62146	6.26241	5.53959	9.46741
Ankrd23	2.65661	2.3002	4.24623	4.65994	3.13126	3.05295	3.32084	2.35572	1.87872	2.15429	2.49835
Ankrd24	16.8884	23.6592	23.0712	23.8822	28.4222	22.1034	20.9357	17.7372	20.8225	16.311	17.2254
Ankrd26	23.5299	14.9513	20.5235	23.1832	26.2544	24.9121	22.2352	28.2687	25.6759	29.2367	31.4266
Ankrd27	26.5661	15.2799	25.3359	33.3185	32.8783	29.0641	30.1763	32.0101	31.3121	32.4682	42.0774
Ankrd28	63.1741	38.9342	58.8953	69.5192	79.5377	73.018	75.5635	109.825	80.7131	93.3314	109.917
Ankrd29	5.31321	7.22921	2.97236	2.09697	4.09473	3.29719	2.16576	5.54288	5.79273	3.84694	2.10387
Ankrd31	4.55418	8.21502	4.95394	2.67946	2.76996	4.7626	3.75399	6.79002	4.54025	3.23143	4.07625
Ankrd33	0.569273	2.1359	0.849247	0.465994	1.8065	0.366354	0.721922	0	0.15656	0.153878	0.131492
Ankrd33b	62.2405	85.7648	72.186	56.6182	51.6658	55.9301	58.7644	61.9416	66.6947	56.7808	46.8111
Ankrd34a	2.27709	1.643	3.68148	4.8242	3.21797	4.51837	1.26914	1.52429	2.13861	2.7698	1.97238
Ankrd34b	6.07224	8.21502	6.51089	6.05792	5.05819	4.0299	4.6203	4.85002	5.32305	3.53918	2.49835
Ankrd34c	11.9547	9.20082	8.63401	8.27139	9.63466	7.08285	7.21922	8.8686	10.0199	9.84817	4.8652
Ankrd35	6.45176	7.88642	5.66164	7.3394	7.70772	6.96073	4.33153	4.15716	4.38369	4.46245	4.73371
Ankrd36	11.765	12.8154	11.0402	8.27139	7.10556	7.81555	10.9732	13.7186	9.0805	11.5408	8.80995
Ankrd37	40.2286	9.36512	48.2655	48.2303	49.498	45.4279	39.1281	53.2116	44.15	55.7037	73.1095
Ankrd39	3.60539	1.643	3.39699	2.56296	3.49256	1.70965	2.31015	1.24715	2.66153	2.00041	1.97238
Ankrd40	45.1623	29.9027	33.2622	49.9778	49.2572	51.6559	40.8608	48.3616	45.7156	48.3176	68.6387
Ankrd42	17.2679	22.6734	14.7203	12.6983	12.0433	10.0137	15.5935	15.1043	16.4388	15.3878	10.6508
Ankrd44	44.2135	46.9899	49.1148	38.9105	44.3194	45.3058	48.08	51.6873	57.4576	54.1649	56.0155
Ankrd45	7.40054	6.73631	5.80319	6.75691	5.17863	3.90778	7.21922	5.82002	5.79273	5.07796	7.88951
Ankrd46	18.5962	10.8438	18.2588	20.0377	17.1015	18.9283	18.1924	19.8158	19.8832	17.3882	25.3779
Ankrd49	14.9908	13.8012	11.8895	18.7562	19.8715	15.9975	19.2031	23.0029	22.3881	22.1584	25.3779
Ankrd50	56.7375	20.0446	42.3208	69.5495	59.3736	63.0129	48.08	49.4702	60.4323	55.2421	81.3935
Ankrd52	61.6712	19.3874	38.4992	70.2485	69.0082	62.036	53.5666	45.8673	41.9582	41.3931	66.0089
Ankrd53	1.70782	1.1501	1.84003	0.931987	0.722599	0.732708	0.288769	0.554288	0.313121	2.00041	0.788951
Ankrd54	7.96982	6.57201	5.80319	9.20337	11.5616	8.54826	4.76468	5.95859	5.16649	6.1551	9.5989
Ankrd55	10.0571	12.6511	11.7479	8.73738	7.22599	8.21122	11.4064	9.56146	11.742	13.5412	6.18801
Ankrd6	3.60539	8.05072	4.67086	4.07744	3.13126	3.05295	4.18714	2.07858	2.3484	2.46204	3.02431
Ankrd61	6.83127	3.77891	6.79397	5.94142	3.49256	4.27413	5.63099	3.74144	5.63617	4.30857	2.89282
Ankrd63	4.36442	7.72211	8.06784	6.29091	5.53993	3.66354	4.33153	1.94001	3.91401	3.53918	2.10387
Ankrd65	5.50297	0.1643	3.25545	3.02896	1.56563	2.6866	1.73261	0.831431	1.09592	1.23102	1.18343
Ankrd66	1.51806	0.821502	2.97236	1.63098	0.843032	1.58753	2.45453	1.80143	1.72216	1.07714	1.18343
Ankrd7	23.5299	21.1947	25.6189	20.0377	15.6563	18.8062	24.1122	24.6658	28.494	22.7739	19.5923
Ankrd9	2.84636	1.1501	2.12312	8.85388	3.613	5.49531	1.29946	0.415716	1.40904	0.461633	1.97238
Anks1	46.4906	19.5517	30.9975	55.2202	48.2937	51.5338	33.7859	15.2429	18.9438	19.8502	30.1116
Anks1b	39.6593	50.4402	45.1516	33.3185	32.3965	38.7114	42.8821	35.4744	37.5745	28.929	24.589
Anks3	15.1806	15.7728	22.0804	18.5232	19.5102	19.5389	19.2031	20.3701	15.0298	16.311	16.6995
Anks4b	98.4842	60.1339	114.507	126.284	141.148	131.521	133.7	193.585	172.843	148.646	228.138
Anks6	13.8523	5.58621	5.94473	11.5333	11.3207	8.91462	9.67375	4.71144	5.32305	5.38572	9.46741
Ankub1	3.41564	1.643	2.26466	1.28148	2.1678	1.70965	1.877	2.35572	1.87872	2.7698	1.97238
Ankzf1	23.9626	11.3071	19.3359	33.4898	28.8546	28.169	17.4358	24.0935	22.4429	24.8651	35.1701
Anln	44.4033	33.1887	43.7362	64.7731	60.2166	60.2042	54.866	76.9074	58.397	66.3212	81.9194
Ano1	7.40054	15.9371	8.63401	13.3973	23.8458	20.3937	8.80744	8.73003	7.67146	9.38653	6.31161
Ano10	27.3251	15.2799	35.1022	37.163	36.6117	33.094	33.064	46.8373	44.7763	50.9335	51.9393
Ano2	4.36442	3.45031	4.10469	3.37845	3.2517	2.6866	4.47591	2.21715	1.87872	1.23102	1.31492
Ano3	7.78006	7.39351	7.36014	5.47542	7.70772	5.98378	8.08552	7.20574	7.67146	9.38653	3.2873
Ano4	3.22208	4.03357	4.02968	3.16876	1.95824	1.74751	4.26511	3.14697	4.04239	1.64033	3.76067
Ano5	7.96982	7.39351	7.64322	3.72795	5.17863	5.73955	6.20853	7.62146	6.26241	7.07837	4.73371
Ano6	17.4577	24.1521	30.0067	34.3018	35.4074	32.8498	18.1924	22.5872	23.6406	17.3882	17.7514
Ano7	17.0782	14.1298	9.05863	11.5333	14.5724	12.5782	11.9839	23.6958	11.742	13.6951	17.6199
Ano8	3.41564	1.643	4.8124	7.2229	6.98513	6.22802	3.60961	2.21715	2.81809	2.92367	6.31161
Ano9	42.1262	28.0954	45.0101	58.5987	59.9757	52.2665	54.1441	63.4659	66.8513	60.9355	97.9614
Anp32a	126.948	91.351	117.479	152.846	172.46	138.116	139.186	203.285	170.651	194.501	250.886
Anp32b	184.444	159.207	172.68	239.987	259.534	232.146	240.255	366.8	283.844	314.372	411.438
Anp32e	85.2011	61.9412	70.7706	98.4411	99.3574	83.2845	88.3632	137.602	100.825	117.101	141.354
Anpep	4.17467	2.62881	3.82161	3.72795	3.01083	4.7626	3.89838	1.38572	2.3484	2.00041	2.62984
Antkmt	8.15957	2.1359	2.97236	11.9993	5.90123	7.32708	4.6203	1.66286	2.3484	1.84653	3.2873
Antxr1	8.34933	8.70792	11.4648	7.5724	6.62383	8.18191	10.9732	5.26573	10.6461	9.69429	5.52266
Antxr2	46.0997	28.7526	41.0469	62.4431	63.1058	55.9301	57.6093	80.3717	88.1435	80.1702	107.297
Antxrl	2.27709	2.3002	2.54774	2.09697	1.20433	2.19812	1.29946	1.52429	2.03528	2.30816	0.657459
Anxa1	95.6378	90.2009	113.516	145.273	195.463	162.295	131.39	205.918	175.191	208.504	235.239
Anxa11	157.119	56.5193	128.944	243.831	225.21	186.108	142.94	82.1731	92.5271	97.7123	150.953
Anxa13	3.22588	7.22921	6.36935	9.20337	8.55076	6.83861	5.4866	5.95859	5.00993	4.92408	7.62653
Anxa2	443.084	277.996	463.406	539.155	580.97	560.155	584.901	549.299	685.891	698.758	932.935
Anxa3	64.7073	69.3347	70.0629	132.808	149.819	150.449	73.7804	93.3975	83.7598	89.5568	98.6189
Anxa4	354.847	227.72	418.962	608.005	674.787	593.127	484.698	548.606	500.68	511.489	734.776
Anxa5	27.3251	23.8235	15.5695	23.5327	33.4804	29.5526	26.4223	40.463	28.9637	34.7763	39.842
Anxa6	1.89758	4.10751	2.26466	2.44647	3.01083	2.6866	2.02138	1.38572	1.09592	2.00041	2.23536
Anxa7	68.123	47.6471	73.1768	89.9368	87.9162	85.7269	83.8873	101.85	105.209	102.79	138.987
Anxa8	7.02103	18.2373	8.49247	22.9502	29.1448	37.3681	5.63099	8.31431	7.5149	8.00163	2.76133
Anxa9	10.6416	13.144	7.64322	10.9508	5.90123	9.40309	9.96252	11.0858	10.333	9.23265	9.20443
Aoah	5.12345	11.0081	5.5201	2.67946	3.01083	3.78566	7.50798	5.4043	5.16649	5.53959	3.68177
Aoc1	26.7558	23.1663	39.9146	52.3078	45.7646	41.8865	30.8982	27.2987	31.6252	29.6984	34.9768
Aoc2	10.2469	12.1582	14.8618	13.6303	14.8133	15.0205	11.5507	12.0558	13.6207	10.4637	16.568
Aoc3	7.21079	10.1866	7.2186	5.47542	4.93776	8.67038	6.35291	4.4343	7.35833	4.15469	3.94476
Aopep	57.4965	50.1116	54.3518	64.3071	64.5522	57.1512	47.2137	55.7059	46.8115	51.2412	65.6144
Aox1	2.27709	6.24341	2.26466	1.98047	1.8065	2.44236	3.46522	4.01859	2.03528	2.92367	2.89282
Aox3	4.55418	8.05072	5.80319	4.54344	3.37213	5.98378	5.19784	5.68145	5.00993	4.30857	3.1558
Aox4	0.379515	2.3002	0.990788	0.232997	0.963466	1.46542	1.44384	0.69286	0.939362	0.61551	0.788951
Ap1ar	48.3882	25.9594	42.7454	57.4337	59.6144	51.6559	56.8874	81.2031	62.6241	62.3204	91.3868
Ap1b1	73.4362	36.3104	59.4473	99.3731	100.08	83.4066	75.513	55.7059	55.2658	64.3208	93.4907
Ap1g1	128.845	77.3854	116.205	138.167	156.924	141.657	152.037	209.936	179.888	180.191	224.062
Ap1g2	28.2739	15.6085	26.3266	41.2404	34.5643	34.4373	22.9571	17.212	20.9791	20.178	35.4594
Ap1m1	15.9396	11.0081	9.05863	14.4458	15.295	16.3638	18.77	14.6886	17.5348	16.9265	22.7481
[truncated: 25,515 more rows]

## Sheet: SuppTable 2. COMET panel
Supplmentary Table 2. Markers stained for the 22-plex COMET panel and their associated cell phenotypes.
Marker	Cell type	Host	Channel	RRID
CD8	Cytotoxic T cell	Rabbit	Cy5
CD4	Helper T cell	Rabbit	Cy5
Ki67	Proliferative cell	Mouse	TRITC
PanCK	Epithelial cell	Mouse	Cy5
CD3e	T cell	Rabbit	Cy5
Foxp3	Regulatory T cell	Rabbit	Cy5
TCF7	Natural killer cell and innate lymphoid cell development	Rabbit	Cy5
CD68	Macrophage	Rabbit	TRITC
LGR5	Stem cell	Mouse	Cy5
F4/80	Macrophage	Rabbit	Cy5
Granzyme B	Cytotoxic T cell	Rabbit	Cy5
CD163	Macrophage	Mouse	Cy5
Cleaved caspase 3	Programmed cell death	Rabbit	TRITC
E-Cadherin	Epithelial cell	Rabbit	Cy5
SPP1	Osteopontin	Rabbit	TRITC
CD11b	Myeloid cell	Rabbit	Cy5
CD31	Endothelial cell	Rabbit	TRITC
TBET	Negative regulation of T-helper 2 and 17	Rabbit	Cy5
αSMA	Vascular smooth muscle cell, fibroblast	Rabbit	Cy5
B220	B cell	Rabbit	TRITC
Ly6C	Macrophage	Rabbit	Cy5
COL1A1	Collagen type I	Rabbit	Cy5

## Sheet: SuppTable 3. RNAseq-crypt  
Sup Table 3. RNAseq analysis in colon tissues of GSK503-treated and control VCMsh2Hu mice.
SYMBOL	ENTREZID	logFC	logCPM	F	PValue	adjP	sig_pval_0.1	matric	signedF
Gm44502	100134861	11.4804	0.536153	207.102	2.96724e-06	0.00389667	1	15793.3	207.102
Xist	213742	10.4734	8.9641	1075.01	2.26379e-10	1.93237e-06	1	13712.8	1075.01
Defa24	503491	8.92816	-1.94826	35.6331	0.000680702	0.0767516	1	1542.75	35.6331
Scgb2b4-ps	102632742	8.62664	-2.22008	29.074	0.00120723	0.0983633	1	1153.44	29.074
Lpar4	78134	7.75231	-3.01497	23.3168	0.00220061	0.117037	0	572.984	23.3168
Gm13219	100040710	7.12673	-3.54295	15.3916	0.00635105	0.175473	0	307.058	15.3916
Olfr483	258730	6.64685	-3.92584	11.9906	0.0114136	0.21903	0	194.661	11.9906
Sntg1	71096	5.57169	-3.28419	14.0549	0.00490249	0.159227	0	109.845	14.0549
Kcnj16	16517	5.49706	0.805788	21.5073	0.00136192	0.0985198	1	129.43	21.5073
Zfp957	105590	5.36407	-3.45153	13.211	0.00582689	0.171511	0	92.032	13.211
Olfr32	18331	4.94494	-3.78456	10.2308	0.0114325	0.21903	0	59.8126	10.2308
Gm45470	108167529	4.81315	-3.13621	10.498	0.0107124	0.211424	0	55.3851	10.498
Olfr981	258283	4.6622	-3.30593	9.9919	0.0121278	0.225458	0	48.5186	9.9919
Ppef2	19023	4.60108	-2.98562	10.7514	0.0100807	0.206055	0	48.4544	10.7514
Gm32802	102635473	4.47823	-1.22087	21.133	0.00144027	0.101604	0	63.3341	21.133
Pnliprp2	18947	4.3364	5.28584	45.3515	0.000103001	0.0335365	1	80.5468	45.3515
Olfr654	258377	3.98158	-1.88112	11.7579	0.00798533	0.189079	0	33.1376	11.7579
C730002L08Rik	320155	3.96082	-3.14562	9.17749	0.0149292	0.245068	0	28.4328	9.17749
Ces1c	13884	3.91865	3.45034	101.084	4.63419e-06	0.00494468	1	80.6651	101.084
Apln	30878	3.71065	-2.83582	7.6099	0.0229999	0.295006	0	21.4489	7.6099
Vmn1r203	171270	3.66171	-2.97017	6.45492	0.0326594	0.337303	0	18.8062	6.45492
Vmn2r85	623734	3.62151	-3.00332	6.04936	0.0372229	0.354493	0	17.5903	6.04936
Vmn1r173	545934	3.56935	-3.14654	5.63419	0.0427536	0.371634	0	16.2516	5.63419
Pla2g4c	232889	3.47544	6.7805	46.2746	9.56051e-05	0.0335365	1	44.7081	46.2746
Vmn1r185	171265	3.46052	-2.95626	8.29726	0.0189226	0.269655	0	18.9675	8.29726
Fam228a	74855	3.45774	-2.78791	5.69534	0.0418771	0.369054	0	15.1405	5.69534
Lix1	66643	3.45162	0.386515	87.7535	8.1496e-06	0.00732263	1	55.6754	87.7535
Spta1	20739	3.41675	6.31954	30.527	0.00042466	0.0658429	1	36.0104	30.527
Chst5	56773	3.41069	-1.51523	13.7244	0.00524118	0.16275	0	24.2529	13.7244
Ftdc2	224247	3.27064	-2.94219	4.67064	0.0601811	0.426053	0	11.7791	4.67064
Frmpd4	333605	3.1941	-2.28007	6.07481	0.0369139	0.354093	0	13.1132	6.07481
Reg4	67709	3.15127	9.02771	277.377	7.22506e-08	0.000205577	1	63.4447	277.377
Irs3	16369	3.10846	-3.29618	4.01086	0.0775256	0.461799	0	9.57811	4.01086
Rhd	19746	3.10722	-3.40905	4.2733	0.0699514	0.448109	0	9.95463	4.2733
Klk1b3	18050	3.10578	-1.13587	4.60865	0.0615861	0.430732	0	10.4209	4.60865
Nptx1	18164	3.06929	2.34551	123.967	2.03191e-06	0.00315353	1	47.7771	123.967
Olfr419	258710	2.9881	-0.858277	17.3918	0.00263339	0.12593	0	20.4663	17.3918
Stk32c	57740	2.98321	-1.04898	21.8326	0.00129806	0.0983633	1	22.8265	21.8326
Clca2	229933	2.95907	2.35404	83.8214	9.77301e-06	0.00834224	1	38.9588	83.8214
Mpz	17528	2.92068	-3.32247	4.97166	0.0539061	0.406524	0	9.60407	4.97166
A2ml1	232400	2.89521	-3.23664	3.75805	0.0858369	0.480935	0	7.93294	3.75805
Ang4	219033	2.89331	9.69385	21.0434	0.00145984	0.101945	0	21.0684	21.0434
Lgi1	56839	2.8896	-2.78192	4.5715	0.062448	0.432925	0	8.926	4.5715
Ly6f	17071	2.8806	-1.26722	6.48202	0.0323801	0.33591	0	10.9711	6.48202
Fgf18	14172	2.83897	-2.62845	5.7301	0.041389	0.369054	0	9.89633	5.7301
Tmem121b	94047	2.81878	-3.45008	3.33523	0.102464	0.512576	0	6.98109	3.33523
3425401B19Rik	100504518	2.81609	-1.57708	15.281	0.00386007	0.144346	0	16.9964	15.281
Smyd1	12180	2.78844	-2.82527	3.80716	0.0841365	0.477996	0	7.4271	3.80716
Nccrp1	233038	2.77743	0.0253283	21.8909	0.00128702	0.0983633	1	19.8176	21.8909
Scgb2b17	668526	2.76942	-0.715076	17.6509	0.00251837	0.124259	0	17.7201	17.6509
Gm15566	666044	2.76874	-2.66999	3.40879	0.0992916	0.507176	0	6.83619	3.40879
Scgb2b7	100043836	2.75925	-1.04594	20.1899	0.00166381	0.104046	0	18.8143	20.1899
1700122C19Rik	78640	2.75247	-3.49615	3.2622	0.105743	0.517948	0	6.57526	3.2622
Rgs6	50779	2.73357	-0.128923	26.8057	0.000661461	0.0767516	1	21.1468	26.8057
Hecw2	329152	2.68436	-2.32791	3.14548	0.111271	0.528722	0	6.12981	3.14548
Sim1	20464	2.67133	-2.74575	4.50342	0.0640676	0.43643	0	7.60189	4.50342
Spink5	72432	2.65355	0.0949953	28.76	0.000521145	0.070932	1	20.6573	28.76
Teddm1b	433365	2.63213	-2.99146	4.41674	0.0662074	0.44151	0	7.30968	4.41674
Itln1	16429	2.59963	5.99943	19.8178	0.00176366	0.106393	0	16.6903	19.8178
Itlnb	493583	2.59963	5.99943	19.8178	0.00176366	0.106393	0	16.6903	19.8178
Gm9030	668187	2.59154	-1.54145	12.0661	0.00745413	0.184259	0	12.8239	12.0661
Trat1	77647	2.57352	0.0863182	20.4506	0.00159797	0.104018	0	16.6461	20.4506
Bhmt2	64918	2.5712	-3.30955	3.75237	0.0860364	0.480959	0	6.33122	3.75237
Nrxn2	18190	2.57043	-2.2439	4.15781	0.073163	0.452137	0	6.74595	4.15781
Scgb2b10	624584	2.56927	-1.44389	11.2169	0.00903621	0.196468	0	12.1314	11.2169
1810013D15Rik	69042	2.55403	-2.05498	8.37138	0.0185387	0.267843	0	10.1711	8.37138
Clps	109791	2.53639	3.43359	52.0726	6.15269e-05	0.026933	1	24.4292	52.0726
Crlf1	12931	2.51573	-2.79201	4.24934	0.0706029	0.449195	0	6.58344	4.24934
Peg10	170676	2.50124	-3.21313	5.3024	0.0479327	0.388744	0	7.4699	5.3024
Nkx6-2	14912	2.49732	-3.05358	3.16139	0.110496	0.528096	0	5.4016	3.16139
Ptgis	19223	2.49435	-1.15579	9.0604	0.0153955	0.248591	0	10.2136	9.0604
Sprn	212518	2.49188	-3.59875	3.34478	0.102045	0.512385	0	5.57567	3.34478
Wee2	381759	2.44821	-1.26165	3.96432	0.0789759	0.465585	0	6.0168	3.96432
Ccdc7a	74703	2.43949	-3.1998	2.50243	0.149519	0.587748	0	4.47686	2.50243
Otud7a	170711	2.40828	-2.30627	3.48815	0.0960094	0.502216	0	5.40231	3.48815
Zdbf2	73884	2.3799	-2.44432	6.7024	0.0302164	0.326077	0	7.91035	6.7024
Adgrg4	236798	2.36179	-3.2355	2.25754	0.168589	0.612653	0	3.97416	2.25754
Scgb2b15	624439	2.34768	-1.06657	10.4692	0.0107874	0.212172	0	10.0126	10.4692
Tdrd5	214575	2.34029	-2.27311	2.79953	0.130013	0.560358	0	4.48682	2.79953
Samd3	268288	2.33699	-2.72021	3.44828	0.0976407	0.504429	0	5.10485	3.44828
Hamp2	66438	2.3367	-1.92903	7.7556	0.0220506	0.289798	0	8.36815	7.7556
Vmn2r63	435975	2.33499	-2.26098	5.75611	0.0410284	0.368377	0	6.99765	5.75611
Klre1	243655	2.33263	-3.39654	2.72891	0.134332	0.565779	0	4.39154	2.72891
Rprm	67874	2.32826	2.12067	20.8748	0.00149758	0.101945	0	14.1852	20.8748
Gm15727	108169066	2.32657	-2.5536	3.67817	0.0886976	0.485093	0	5.27738	3.67817
Elavl3	15571	2.32648	-2.37589	2.57578	0.144365	0.581136	0	4.21597	2.57578
2310069G16Rik	69659	2.31158	-1.86185	6.67267	0.0304974	0.326961	0	7.52452	6.67267
A930017M01Rik	239410	2.31158	-1.86185	6.67267	0.0304974	0.326961	0	7.52452	6.67267
Alox12	11684	2.31017	-3.00167	2.22496	0.171364	0.61562	0	3.79933	2.22496
Clca1	23844	2.3091	13.7931	37.1035	0.000213774	0.0467891	1	18.1877	37.1035
C230024C17Rik	329271	2.26765	-3.68434	2.11454	0.181234	0.627005	0	3.57186	2.11454
Olfr60	18361	2.2456	-2.6163	3.122	0.112427	0.529624	0	4.50108	3.122
Vmn2r59	628444	2.23279	-2.34471	3.60057	0.0915943	0.490786	0	4.87965	3.60057
Scgb1b3	384585	2.22198	-1.8211	9.79214	0.0127498	0.230754	0	8.83847	9.79214
Gm6278	622000	2.21494	-2.86068	3.35454	0.101618	0.511296	0	4.61027	3.35454
D430041D05Rik	241589	2.21416	-3.27434	1.90845	0.201797	0.647097	0	3.22528	1.90845
Platr26	381371	2.19711	-2.3593	6.47449	0.0324574	0.336114	0	6.82652	6.47449
Nwd2	319807	2.18642	-2.92687	2.0549	0.186884	0.632907	0	3.31561	2.0549
Slc5a10	109342	2.1795	-2.46608	3.14538	0.111276	0.528722	0	4.31979	3.14538
Akr1cl	70861	2.17701	-3.61299	1.96762	0.195585	0.641143	0	3.2047	1.96762
Mptx1	66289	2.16798	12.6471	19.5143	0.00185065	0.109816	0	12.2805	19.5143
Olfr1489	258628	2.16712	-3.24859	1.71123	0.224543	0.667957	0	2.91348	1.71123
Cyp11a1	13070	2.14948	-2.80896	1.86228	0.20683	0.651715	0	3.0364	1.86228
Hepacam	72927	2.14919	-2.28483	1.99536	0.192761	0.638744	0	3.17151	1.99536
Vgf	381677	2.14676	-3.28431	2.17307	0.17591	0.621949	0	3.34209	2.17307
Gm15549	100416244	2.14236	-2.89922	2.09095	0.183442	0.629868	0	3.25153	2.09095
Lamc3	23928	2.14127	-2.34634	3.20367	0.10847	0.523993	0	4.25574	3.20367
Cacng6	54378	2.13915	0.208251	10.7863	0.00999733	0.20588	0	8.81054	10.7863
D030047H15Rik	100037396	2.13443	-3.00566	2.55043	0.146119	0.583815	0	3.66748	2.55043
Olfr656	259078	2.13294	-1.5912	3.19948	0.108668	0.52436	0	4.22774	3.19948
Kcnk9	223604	2.10012	-3.49284	2.58547	0.143701	0.579801	0	3.61234	2.58547
Ly6g6g	78725	2.09476	-3.00839	1.87542	0.20538	0.650281	0	2.93644	1.87542
Mmp25	240047	2.07326	-2.94055	1.47833	0.2562	0.697846	0	2.48892	1.47833
Olfr657	258309	2.07135	-1.1571	7.48366	0.0238638	0.297809	0	6.81802	7.48366
Mptx2	100504232	2.06905	-2.49085	2.82448	0.12853	0.557572	0	3.7387	2.82448
Vmn1r78	171242	2.06189	-3.44071	1.68359	0.228007	0.671074	0	2.68078	1.68359
Gm17541	100416664	2.05309	-3.27685	2.35447	0.160677	0.605669	0	3.29525	2.35447
Gadl1	73748	2.05277	-3.35985	3.2807	0.1049	0.516949	0	4.06282	3.2807
9130221F21Rik	330350	2.03963	-2.03272	1.45587	0.259574	0.699795	0	2.4082	1.45587
Olfr658	259051	2.03833	-0.837622	8.27322	0.0190492	0.270214	0	7.06575	8.27322
Cldn10	58187	2.0308	-1.90651	7.80291	0.0217529	0.287717	0	6.79344	7.80291
Gm13056	100503810	2.03073	-2.0065	2.8287	0.128281	0.557572	0	3.64415	2.8287
Tnni3	21954	2.0257	-2.23536	2.56795	0.144904	0.581805	0	3.41599	2.56795
Vmn2r7	319217	2.02211	-2.96453	2.18595	0.174767	0.619909	0	3.07695	2.18595
Cpvl	71287	2.02182	-2.28244	5.72219	0.0414994	0.369054	0	5.61206	5.72219
Gsdmcl-ps	74460	2.01735	2.62768	31.4281	0.000383951	0.063727	1	13.8282	31.4281
4930473H19Rik	74926	2.01089	-2.59247	2.67064	0.13804	0.571308	0	3.46605	2.67064
Trp63	22061	2.00668	-3.39353	2.05583	0.186794	0.632907	0	2.92807	2.05583
Cdh7	241201	2.00258	-3.60156	1.12694	0.317189	0.744606	0	1.9983	1.12694
Gm20616	102638259	1.99508	-2.86749	2.12805	0.179987	0.625504	0	2.96889	2.12805
4930548H24Rik	67656	1.99024	-2.1715	2.74312	0.133448	0.564388	0	3.47516	2.74312
Gsdmcl2	665769	1.97304	5.77181	42.83	0.00012712	0.0362788	1	15.2946	42.83
Gsdmc4	74548	1.97054	10.2986	61.454	3.278e-05	0.0199864	1	17.575	61.454
Slc25a43	194744	1.95295	-2.61355	3.01112	0.118105	0.540995	0	3.59185	3.01112
Egfl6	54156	1.95145	-2.29181	1.63976	0.233653	0.675289	0	2.44214	1.63976
Sh3bgr	50795	1.94724	0.605854	12.7964	0.00635988	0.175473	0	8.47071	12.7964
Slc7a2	11988	1.94393	-2.3974	2.49067	0.150368	0.589321	0	3.16591	2.49067
Olfr1096	257901	1.94268	-3.19029	1.88422	0.204417	0.649421	0	2.65051	1.88422
Vmn1r29	113859	1.93975	-3.43979	1.54482	0.246561	0.687455	0	2.33281	1.54482
Trpm1	17364	1.93723	-3.21889	2.25127	0.169118	0.61338	0	2.95579	2.25127
Rps23rg1	546049	1.93402	-0.163586	28.6553	0.000527669	0.070932	1	12.5245	28.6553
Cd200r4	239849	1.93149	-2.35451	2.58718	0.143585	0.579801	0	3.21521	2.58718
Pitx1	18740	1.92475	-1.34555	1.93179	0.199315	0.644607	0	2.65945	1.93179
Vmn1r46	113856	1.92215	-2.68663	4.0625	0.0759558	0.459503	0	4.24255	4.0625
Best1	24115	1.9171	-3.43845	1.67342	0.2293	0.672456	0	2.41552	1.67342
Muc5ac	17833	1.90491	-2.76	1.72124	0.223307	0.667174	0	2.43827	1.72124
Dchs2	100534287	1.89645	-3.27358	1.82234	0.211323	0.654825	0	2.51319	1.82234
Adcy8	11514	1.89102	-1.39007	2.84634	0.127248	0.556165	0	3.32082	2.84634
Gad1os	68986	1.88519	-3.55499	0.997705	0.345007	0.762609	0	1.70727	0.997705
Krt83	100126226	1.87814	-2.58581	1.30738	0.28355	0.71956	0	2.01214	1.30738
Lrrn4	320974	1.8756	0.136673	13.0306	0.00605176	0.172193	0	8.13947	13.0306
Vmn2r3	637004	1.87347	-2.22719	5.07577	0.0519294	0.400063	0	4.7069	5.07577
Krt27	16675	1.86694	-1.87716	1.7175	0.223767	0.667335	0	2.37166	1.7175
Mir100hg	73144	1.86365	-1.97811	1.73561	0.221547	0.665457	0	2.38202	1.73561
Aldh1a2	19378	1.86239	-0.657755	11.9768	0.00760344	0.184561	0	7.70483	11.9768
4930431P03Rik	73895	1.86036	-3.30613	1.94424	0.198008	0.643028	0	2.55372	1.94424
Methig1	554292	1.85892	-1.69333	2.2952	0.165454	0.610537	0	2.83414	2.2952
Zc4h2	245522	1.85404	-1.86416	2.93453	0.122245	0.547616	0	3.29977	2.93453
Rbp4	19662	1.85188	3.61989	163.797	6.48913e-07	0.00138478	1	22.3361	163.797
Hapln4	330790	1.85137	-2.96667	1.5477	0.246155	0.687334	0	2.19678	1.5477
Olfr652	259050	1.85017	-0.347698	15.2281	0.00389904	0.144346	0	8.68561	15.2281
Pitx2	18741	1.84979	1.48098	1.3784	0.271707	0.710131	0	2.03977	1.3784
Art3	109979	1.84866	-2.17909	1.11254	0.320121	0.747357	0	1.78169	1.11254
Retnlb	57263	1.83537	8.42161	66.5866	2.40618e-05	0.017116	1	16.4823	66.5866
Gsdmc2	331063	1.8253	10.0973	41.108	0.000147665	0.0406603	1	13.5754	41.108
Slitrk4	245446	1.82224	-3.61637	1.34377	0.277391	0.715459	0	1.96939	1.34377
Nrgn	64011	1.81636	-2.049	3.00231	0.118572	0.542028	0	3.26136	3.00231
Cdr1os	331424	1.81513	-3.31528	1.84755	0.208472	0.65274	0	2.39621	1.84755
Epha10	230735	1.80839	-2.54061	2.14183	0.178726	0.624222	0	2.61923	2.14183
Fam135b	70363	1.80289	-3.31958	1.68397	0.227958	0.671074	0	2.24057	1.68397
Slc29a4	243328	1.79691	1.58781	39.3824	0.000172517	0.0420744	1	13.0761	39.3824
Tsix	22097	1.79573	-3.09409	1.85174	0.208002	0.652373	0	2.36761	1.85174
D7Ertd443e	71007	1.79349	-3.1757	1.77998	0.216234	0.658733	0	2.30551	1.77998
Olfr6	233670	1.79096	-3.64599	1.63616	0.234125	0.675289	0	2.18199	1.63616
Arpp21	74100	1.78956	-3.16379	1.62602	0.235462	0.677034	0	2.17134	1.62602
Prss22	70835	1.78835	-2.10712	1.28825	0.286865	0.721473	0	1.87328	1.28825
Gm34354	102637583	1.78344	-2.88966	3.64217	0.0900267	0.48672	0	3.59954	3.64217
5330413P13Rik	414081	1.77942	-3.12286	1.93891	0.198565	0.643857	0	2.41022	1.93891
Gm35725	102639399	1.77851	-3.63531	1.08858	0.325088	0.749879	0	1.67418	1.08858
Gm10653	677044	1.77809	-1.41512	3.54212	0.0938565	0.49746	0	3.52416	3.54212
Atg9b	213948	1.77457	-1.08435	2.30518	0.164637	0.60955	0	2.68054	2.30518
Cyp2c70	226105	1.77411	-3.74906	1.18823	0.305142	0.736933	0	1.76315	1.18823
Efhd1	98363	1.77081	-2.61921	2.23657	0.170368	0.615259	0	2.62285	2.23657
Prol1	17830	1.76902	-3.64608	1.00562	0.3432	0.760762	0	1.58296	1.00562
Gm884	380730	1.76439	-2.86208	1.86461	0.206572	0.651266	0	2.3269	1.86461
Fmn2	54418	1.76285	-0.124158	11.0112	0.00948044	0.200643	0	6.86599	11.0112
Obox6	252830	1.76189	-3.02085	1.43696	0.262465	0.701646	0	1.97017	1.43696
Aqp3	11828	1.75497	-2.99341	1.95149	0.197252	0.642105	0	2.37943	1.95149
Cct8l1	242891	1.74748	-1.24459	5.69523	0.0418787	0.369054	0	4.62695	5.69523
9030619P08Rik	105892	1.74667	3.32368	78.7336	1.25112e-05	0.010171	1	16.4527	78.7336
Lpcat2b	70902	1.74609	-3.13693	1.72922	0.222327	0.6663	0	2.1905	1.72922
Phactr1	218194	1.74528	-2.44837	3.74668	0.0862366	0.481121	0	3.5682	3.74668
Olfr341	258952	1.74511	-3.16327	1.22369	0.298475	0.731502	0	1.76022	1.22369
Tmem200a	77220	1.7435	-2.9101	1.79621	0.214334	0.657285	0	2.23982	1.79621
Tbx18	76365	1.73363	-3.10855	1.749	0.219926	0.663441	0	2.18735	1.749
Zcchc12	72693	1.73307	-2.8287	1.10573	0.321522	0.748469	0	1.6382	1.10573
Mtnr1a	17773	1.73254	-2.80197	1.51013	0.251525	0.69397	0	1.99194	1.51013
Vinac1	668894	1.73048	-2.98035	1.07557	0.327833	0.751267	0	1.60725	1.07557
Adgrb2	230775	1.72997	-2.24752	4.37085	0.0673771	0.444486	0	3.88606	4.37085
Frmd3	242506	1.71893	-0.909424	7.91451	0.0210702	0.282823	0	5.51834	7.91451
Dnah7a	627872	1.71103	-3.00085	1.09332	0.324097	0.749663	0	1.60202	1.09332
4930528D03Rik	75223	1.70859	-3.1657	1.65013	0.2323	0.674689	0	2.07201	1.65013
Gm17740	382919	1.70336	-2.41899	1.52278	0.249699	0.691914	0	1.96237	1.52278
Oprl1	18389	1.69933	-3.7986	1.10168	0.322358	0.748729	0	1.59667	1.10168
Crtac1	72832	1.69921	-3.26839	0.809326	0.392694	0.791708	0	1.3182	0.809326
Agbl4	78933	1.69842	-3.62631	1.61067	0.237506	0.679558	0	2.02621	1.61067
Tex52	71149	1.69791	-3.51366	0.812254	0.391876	0.791481	0	1.31995	0.812254
Cib3	234421	1.69365	-0.606467	12.1602	0.00730077	0.184259	0	6.91143	12.1602
Pou6f2	218030	1.69109	-2.83399	3.19364	0.108946	0.524662	0	3.10886	3.19364
Gm17968	100416209	1.68787	-2.77704	0.879726	0.373744	0.780119	0	1.37708	0.879726
Gm14414	621442	1.67993	-3.22624	1.15822	0.310956	0.740913	0	1.62546	1.15822
Msi1	17690	1.67826	-0.695341	5.85033	0.0397546	0.364829	0	4.48254	5.85033
Vmn2r86	625109	1.67477	-3.61135	0.810991	0.392228	0.791481	0	1.2977	0.810991
Duxbl1	278672	1.67412	-3.35501	1.13716	0.315132	0.743965	0	1.60043	1.13716
Adam1b	280667	1.67393	-3.02406	0.772631	0.403179	0.799476	0	1.25879	0.772631
Smok3a	545814	1.667	-2.84261	1.19133	0.30455	0.736187	0	1.63966	1.19133
Ear-ps4	497108	1.66626	-3.1555	1.5001	0.252986	0.69581	0	1.89452	1.5001
Hamp	84506	1.66361	-1.0465	4.94274	0.054472	0.408495	0	4.00391	4.94274
Tmem95	100503361	1.66216	-2.59519	1.32537	0.280481	0.718007	0	1.74733	1.32537
Adamtsl2	77794	1.65562	-2.38002	1.82613	0.210891	0.654778	0	2.12961	1.82613
Lrrc46	69297	1.65255	-3.07227	1.69543	0.226515	0.670609	0	2.0275	1.69543
Gm32717	102635357	1.64747	-1.43343	0.795211	0.396675	0.794747	0	1.25804	0.795211
E130008D07Rik	545207	1.64713	0.554655	8.46172	0.0180838	0.266604	0	5.45834	8.46172
2410004P03Rik	73667	1.6404	-3.55189	1.42356	0.26454	0.704011	0	1.8004	1.42356
Olfr802	258934	1.63696	-2.96993	1.52056	0.250018	0.692345	0	1.87236	1.52056
Ntf5	78405	1.63669	-3.03688	1.62092	0.236138	0.677879	0	1.94916	1.62092
Pla2g4d	78390	1.6353	-2.82247	1.51192	0.251266	0.693775	0	1.86349	1.51192
Gm20187	100504347	1.63505	-3.08573	0.971366	0.351123	0.767035	0	1.4118	0.971366
Gm9866	636791	1.63505	-3.08573	0.971366	0.351123	0.767035	0	1.4118	0.971366
Mlip	69642	1.6311	-2.65553	1.1174	0.319127	0.74639	0	1.53647	1.1174
Ryr1	20190	1.62915	-3.17369	1.52512	0.249363	0.691429	0	1.86578	1.52512
B230208H11Rik	320273	1.62228	-2.80542	1.52277	0.2497	0.691914	0	1.85511	1.52277
6330403K07Rik	103712	1.62039	-1.91506	1.60468	0.238311	0.679558	0	1.91503	1.60468
Vmn2r95	328759	1.61885	-3.05297	1.85162	0.208016	0.652373	0	2.09433	1.85162
Dpp6	13483	1.6188	-2.62148	0.982833	0.348441	0.765361	0	1.40621	0.982833
4930533B01Rik	75166	1.61768	-3.02279	1.63497	0.23428	0.675289	0	1.93416	1.63497
Garnl3	99326	1.6145	-0.63572	11.0603	0.00937209	0.199502	0	6.21034	11.0603
Gpr75	237716	1.61333	-3.64479	0.757323	0.407686	0.8024	0	1.19223	0.757323
4933406J10Rik	77800	1.61241	-3.03855	2.06112	0.186283	0.632756	0	2.23153	2.06112
Nr1i3	12355	1.61237	0.658846	29.6639	0.000468751	0.0683976	1	10.1787	29.6639
Amhr2	110542	1.61074	-2.02372	4.88828	0.0555579	0.411592	0	3.83364	4.88828
Lrrc10b	278795	1.6088	-3.18225	0.991712	0.346385	0.763325	0	1.40434	0.991712
Tbkbp1	73174	1.60612	-2.0865	3.02979	0.117124	0.539324	0	2.83534	3.02979
Gm14204	100045469	1.58765	-3.74587	0.706367	0.423292	0.809866	0	1.12217	0.706367
Crb1	170788	1.58756	-2.48354	1.66726	0.230087	0.672957	0	1.91777	1.66726
Ankrd63	383787	1.58282	-2.5213	1.47127	0.257253	0.697846	0	1.76629	1.47127
Lrp1b	94217	1.58135	-3.02296	0.919649	0.363622	0.776072	0	1.31476	0.919649
Gsdmc3	270328	1.57993	7.76946	28.6626	0.00052721	0.070932	1	9.7998	28.6626
Hpcal4	170638	1.56723	-0.367492	6.24414	0.0349378	0.345734	0	4.31673	6.24414
Hormad2	75828	1.56582	-3.77001	0.709228	0.42239	0.809148	0	1.10806	0.709228
Fam221a	231946	1.56074	2.98988	59.9917	3.59496e-05	0.0205672	1	13.1109	59.9917
Cyp27b1	13115	1.55984	-2.13242	1.46017	0.258923	0.699308	0	1.7301	1.46017
Dkkl1	50722	1.55664	0.444063	15.0812	0.00400973	0.145774	0	7.05087	15.0812
Cercam	99151	1.55212	-2.5	2.42555	0.155184	0.599391	0	2.37282	2.42555
Olfr651	258809	1.55206	-2.6233	2.75008	0.133018	0.564388	0	2.569	2.75008
C4bp	12269	1.55091	3.19262	66.9376	2.35771e-05	0.017116	1	13.5587	66.9376
Gm11914	100040691	1.55051	-2.88155	1.57961	0.241718	0.682196	0	1.80642	1.57961
Rasl10a	75668	1.54828	-2.27236	3.38742	0.1002	0.508053	0	2.92215	3.38742
Henmt1	66715	1.54638	-1.99162	4.29875	0.069268	0.448109	0	3.3866	4.29875
Gm48552	117934532	1.54474	-2.48458	0.918065	0.364016	0.776308	0	1.28044	0.918065
Mcmdc2	240697	1.54178	-2.26804	4.01226	0.0774826	0.461704	0	3.23413	4.01226
C030034L19Rik	320088	1.54098	-2.81945	1.7086	0.224869	0.668344	0	1.88584	1.7086
Olfr592	404317	1.54003	-3.77344	0.665242	0.436614	0.816578	0	1.0466	0.665242
Cdh4	12561	1.53983	-2.4357	1.32944	0.279794	0.717428	0	1.60838	1.32944
Speer4a	75657	1.53793	-3.42594	1.1883	0.305128	0.736933	0	1.49695	1.1883
LOC115485611	115485611	1.53562	-2.87659	0.889012	0.371351	0.780119	0	1.24725	0.889012
Gm21119	100861668	1.53342	-2.22565	0.976638	0.349886	0.765722	0	1.3202	0.976638
Meiosin	243866	1.52772	-3.08541	1.23939	0.29559	0.729749	0	1.52616	1.23939
Tubb4a	22153	1.52484	-2.02899	3.07561	0.114759	0.534195	0	2.7055	3.07561
Tex22	75671	1.52419	-2.33999	2.95691	0.121016	0.545402	0	2.63797	2.95691
Gm6807	627889	1.52319	-2.68419	1.41661	0.265625	0.704658	0	1.6548	1.41661
Gm16581	100417585	1.52233	-2.99812	0.903104	0.367765	0.779036	0	1.24792	0.903104
Mmp12	17381	1.52167	-3.17412	1.43428	0.262878	0.701754	0	1.66602	1.43428
Ldlrad1	546840	1.52118	-3.00936	0.864104	0.377824	0.782949	0	1.21329	0.864104
Ildr2	100039795	1.52032	-0.374573	14.5461	0.00444748	0.151854	0	6.74652	14.5461
Chrm3	12671	1.51373	3.09	18.7422	0.00209699	0.115483	0	7.64812	18.7422
Il25	140806	1.51341	-3.67549	0.637136	0.446126	0.821337	0	1.00074	0.637136
Rxfp2	140498	1.50969	-3.06517	1.19157	0.304504	0.736187	0	1.47046	1.19157
Vmn2r22	546913	1.50871	-2.20135	4.18414	0.0724148	0.450242	0	3.24443	4.18414
Vmn2r76	675969	1.50801	-1.52123	3.93765	0.0798226	0.467489	0	3.12254	3.93765
6430710C18Rik	76218	1.5066	-1.48219	3.04366	0.116401	0.53839	0	2.65399	3.04366
Olfr921	258778	1.50017	-3.56372	0.742847	0.412024	0.805471	0	1.0893	0.742847
Alox8	11688	1.49653	-2.78951	1.01654	0.340731	0.759091	0	1.31936	1.01654
Ceacam9	26368	1.4954	-2.85067	0.839659	0.384348	0.787306	0	1.17084	0.839659
Nova1	664883	1.49257	-2.31481	1.34664	0.276914	0.714876	0	1.56919	1.34664
Gask1a	245050	1.4922	-2.9437	1.27357	0.289447	0.723763	0	1.5147	1.27357
Rex2	100043034	1.48234	-2.74048	0.853363	0.380669	0.784454	0	1.17195	0.853363
Gm10132	100043755	1.48039	-1.31814	5.46563	0.0452918	0.37905	0	3.75003	5.46563
Creb3l3	208677	1.47135	1.55448	26.4935	0.000688007	0.0767516	1	8.76876	26.4935
Scin	20259	1.46765	7.89124	31.6531	0.000374546	0.063727	1	9.47669	31.6531
Platr4	78706	1.46683	-2.24831	2.73726	0.133812	0.564618	0	2.41448	2.73726
Olfr639	259088	1.46673	-2.04351	1.80652	0.213138	0.656213	0	1.85555	1.80652
Khdc3	66991	1.4657	-1.45169	3.6919	0.0881971	0.484602	0	2.91263	3.6919
Oaz3	53814	1.46302	-1.37941	3.1011	0.11347	0.531303	0	2.60554	3.1011
Gm18255	100416793	1.46097	-2.5039	1.39023	0.269803	0.708699	0	1.56628	1.39023
Fscn3	56223	1.46003	-3.57788	0.71196	0.421532	0.809148	0	1.03214	0.71196
Tekt3	71062	1.45626	-2.86779	0.60483	0.457499	0.827225	0	0.931876	0.60483
Sult5a1	57429	1.45568	-3.34107	0.807945	0.393081	0.791708	0	1.11228	0.807945
Bex4	406217	1.45231	1.19688	21.6942	0.00132478	0.0983633	1	7.87515	21.6942
Gm4322	115487124	1.45231	1.19688	21.6942	0.00132478	0.0983633	1	7.87515	21.6942
Speer5-ps1	70365	1.45173	-3.17741	0.776049	0.402184	0.799217	0	1.08204	0.776049
Gm38414	330738	1.45157	-3.94312	0.672838	0.434101	0.81502	0	0.991209	0.672838
Unc5d	210801	1.45147	-2.62518	1.97007	0.195333	0.641046	0	1.93964	1.97007
Gm8670	667501	1.4507	-1.95733	3.23836	0.106843	0.519446	0	2.65484	3.23836
Gm5340	384710	1.44846	0.407365	11.9059	0.00772457	0.186262	0	5.76434	11.9059
Gm10136	672214	1.44721	-0.679475	6.63699	0.0308392	0.328487	0	4.11991	6.63699
Rps13-ps4	628061	1.44462	-2.55612	2.81013	0.12938	0.559467	0	2.41742	2.81013
Vmn1r196	100312484	1.44406	-3.58384	0.587515	0.463801	0.829964	0	0.90786	0.587515
Gm29154	102635534	1.44089	-2.9019	0.962529	0.353212	0.768942	0	1.22703	0.962529
Gm33148	102635939	1.43975	-3.14577	0.771855	0.403406	0.799559	0	1.06952	0.771855
Prss33	353130	1.43553	-3.50253	0.823501	0.388759	0.789125	0	1.10984	0.823501
Ppef1	237178	1.43505	-1.30119	4.35225	0.0678584	0.445031	0	3.15925	4.35225
Fam227b	75823	1.43316	-2.7151	1.09481	0.323786	0.749464	0	1.32249	1.09481
A330032B11Rik	319931	1.43216	-3.43322	0.749412	0.410047	0.804819	0	1.04477	0.749412
Cryba1	12957	1.43167	-2.99735	1.58324	0.241221	0.681667	0	1.66599	1.58324
Fn1	14268	1.43157	4.10389	43.015	0.000125128	0.0362788	1	10.527	43.015
Tex47	70920	1.42891	-3.30112	1.25797	0.292227	0.725868	0	1.43852	1.25797
Gm3716	100042198	1.42653	-1.74371	2.97777	0.119885	0.543047	0	2.47628	2.97777
2010001M07Rik	115487174	1.42633	-1.55592	3.25933	0.105875	0.51823	0	2.621	3.25933
Spink4	20731	1.426	10.2049	120.852	2.25329e-06	0.00320567	1	15.174	120.852
H2ac12	319168	1.42562	1.62988	5.11354	0.051235	0.39782	0	3.46648	5.11354
Galnt14	71685	1.42513	-3.14505	1.13052	0.316467	0.744033	0	1.34181	1.13052
Pknox2	208076	1.42435	-2.18715	2.60525	0.14236	0.578237	0	2.27225	2.60525
Gpr162	14788	1.42392	-2.57659	0.894107	0.370048	0.779577	0	1.15842	0.894107
Fsip2	241516	1.42368	-3.34298	1.10522	0.321627	0.748469	0	1.32162	1.10522
Ndst4	64580	1.42347	-2.89263	1.14229	0.314108	0.743546	0	1.34898	1.14229
Gbp10	626578	1.42103	0.647447	4.66893	0.0602195	0.426053	0	3.26759	4.66893
Lrrc17	74511	1.42051	-2.19922	2.17804	0.175468	0.621215	0	2.02313	2.17804
Myocd	214384	1.41931	-2.48422	1.19853	0.303184	0.735029	0	1.38621	1.19853
Gm26634	102631961	1.41538	-2.71522	1.20561	0.301847	0.733687	0	1.38756	1.20561
Gm19345	100502736	1.41019	-2.61176	1.02706	0.338379	0.757639	0	1.25072	1.02706
Tmem255a	245386	1.40854	-1.69406	4.13394	0.0738502	0.453841	0	3.00417	4.13394
Gm7807	665822	1.40825	-2.42427	0.813472	0.391536	0.791322	0	1.08084	0.813472
Pzp	11287	1.4079	-2.57366	1.30952	0.283181	0.719369	0	1.45395	1.30952
Unc13c	208898	1.4076	-3.04805	1.04334	0.334782	0.755706	0	1.26078	1.04334
Chl1	12661	1.40683	-1.68084	1.06583	0.32991	0.752163	0	1.27699	1.06583
Gm5628	434585	1.40329	-2.28249	1.35867	0.274926	0.713087	0	1.48329	1.35867
Hcrtr1	230777	1.39968	-3.05126	1.01855	0.340279	0.758684	0	1.23522	1.01855
Hspa1b	15511	1.39483	8.19186	9.34177	0.0143041	0.241305	0	4.85036	9.34177
Zfp977	637776	1.39453	-1.92618	2.31516	0.163825	0.609415	0	2.06542	2.31516
2210418O10Rik	100504263	1.39335	3.03651	10.3902	0.0109959	0.214129	0	5.14546	10.3902
Jph1	57339	1.3909	-1.42177	4.42822	0.0659188	0.440801	0	3.09707	4.42822
Bhlha15	17341	1.38976	3.0285	27.6062	0.000598957	0.0757436	1	8.44437	27.6062
Rab6b	270192	1.38895	-0.864224	7.40867	0.0243962	0.299851	0	4.2234	7.40867
1700001D01Rik	69279	1.38863	-2.49783	1.15044	0.312488	0.742698	0	1.32268	1.15044
Gm19412	100502849	1.38848	-2.34143	0.857072	0.379683	0.784075	0	1.10109	0.857072
Vmn2r94	665227	1.38662	-3.62272	0.758739	0.407266	0.802296	0	1.02003	0.758739
Vmn2r105	627743	1.38605	-3.18475	0.939275	0.3588	0.772622	0	1.16344	0.939275
Clec9a	232414	1.38346	-3.5675	0.6986	0.425756	0.811601	0	0.967492	0.6986
Zfp521	225207	1.38317	-1.69109	3.12607	0.112226	0.529552	0	2.47775	3.12607
Gm19026	100418138	1.3805	-1.84683	2.52408	0.147973	0.585485	0	2.1605	2.52408
Musk	18198	1.37982	-2.89062	2.19111	0.174312	0.619519	0	1.97434	2.19111
Gm25636	115486823	1.37915	-3.24108	0.533485	0.484471	0.840611	0	0.818668	0.533485
Pcolce2	76477	1.37819	-2.13531	0.749399	0.410051	0.804819	0	1.00639	0.749399
Gm3278	100041336	1.37804	-3.13103	1.10496	0.32168	0.748469	0	1.28028	1.10496
Lpar3	65086	1.37507	-2.01791	2.50764	0.149145	0.587504	0	2.1435	2.50764
Mat1a	11720	1.3734	-2.87836	0.819643	0.389824	0.7902	0	1.05998	0.819643
Itm2a	16431	1.37161	-2.42937	1.68022	0.228434	0.6716	0	1.65926	1.68022
Osbp2	74309	1.37027	-1.55804	1.41628	0.265677	0.704658	0	1.48815	1.41628
Slc24a5	317750	1.37005	-2.71846	1.18263	0.306215	0.73796	0	1.32852	1.18263
Kif26a	668303	1.36975	-0.879947	8.2569	0.0191358	0.270318	0	4.44015	8.2569
Timd4	276891	1.36795	-3.10966	1.71578	0.22398	0.667561	0	1.67713	1.71578
Igfbp6	16012	1.36147	2.16715	18.4897	0.00218623	0.116635	0	6.83557	18.4897
Sorcs3	66673	1.36109	-1.40165	1.37188	0.272764	0.71072	0	1.44935	1.37188
Olr1	108078	1.36099	-2.25788	1.1515	0.312281	0.742514	0	1.29832	1.1515
Avpr1a	54140	1.35958	-2.96885	1.07135	0.32873	0.751636	0	1.23984	1.07135
9330111N05Rik	319983	1.35835	-2.31196	2.81954	0.128821	0.558323	0	2.28192	2.81954
Olfr166	259071	1.35703	-2.78725	0.674473	0.433564	0.814638	0	0.929717	0.674473
Ltb4r1	16995	1.35584	-3.06968	1.12608	0.317364	0.744646	0	1.27574	1.12608
Olfr63	258939	1.35426	-2.71934	0.709061	0.422443	0.809148	0	0.956781	0.709061
Olfr1204	258455	1.34564	-3.7172	0.884038	0.37263	0.780119	0	1.08957	0.884038
Drp2	13497	1.34309	-2.05381	1.88927	0.203866	0.649185	0	1.75215	1.88927
A330015K06Rik	102637797	1.34004	-3.03888	1.76567	0.217929	0.661301	0	1.67511	1.76567
Prph	19132	1.33722	-2.91645	0.556118	0.475619	0.83639	0	0.815447	0.556118
Kirrel3	67703	1.33564	2.90939	15.0767	0.00401324	0.145774	0	6.04849	15.0767
Gsto2	68214	1.33352	-1.80173	2.31927	0.163492	0.60853	0	1.98212	2.31927
Pros1	19128	1.33166	2.65761	38.3274	0.000190268	0.0441436	1	9.36457	38.3274
Slfn3	20557	1.3302	-2.09745	1.57107	0.242894	0.683158	0	1.54529	1.57107
Grpr	14829	1.32961	2.42773	27.9499	0.000574364	0.0748515	1	8.1453	27.9499
Vmn2r112	628185	1.32821	-2.32425	2.65236	0.139229	0.573582	0	2.15001	2.65236
Tm4sf1	17112	1.32783	0.103716	6.43153	0.0329029	0.338793	0	3.72211	6.43153
Gja8	14616	1.32776	-3.29961	0.890863	0.370877	0.780119	0	1.08129	0.890863
Olfr204	258994	1.32565	-3.34925	0.968469	0.351806	0.76774	0	1.13717	0.968469
Trim9	94090	1.32456	-1.47007	4.92818	0.0547597	0.409606	0	3.1596	4.92818
Scube3	268935	1.32455	-1.1238	5.84578	0.039815	0.364829	0	3.50625	5.84578
LOC115490270	115490270	1.3236	-3.19498	0.552875	0.47687	0.837048	0	0.804932	0.552875
Gm2792	100040471	1.32102	-1.39944	1.94861	0.197552	0.642265	0	1.75969	1.94861
Fkbp11	66120	1.32089	3.61286	47.4181	8.73265e-05	0.0335365	1	10.1398	47.4181
Fcgbp	215384	1.32035	13.4299	42.7948	0.000127503	0.0362788	1	9.72557	42.7948
5830411N06Rik	244234	1.31761	-3.02257	1.06551	0.32998	0.752163	0	1.20019	1.06551
Tdrp	72148	1.31452	-1.13284	4.80872	0.0571943	0.418085	0	3.09071	4.80872
Lrrc74b	74685	1.31153	-3.18579	0.913299	0.365204	0.777186	0	1.08581	0.913299
Vmn2r104	22313	1.31094	-3.44314	0.548203	0.478682	0.838418	0	0.793812	0.548203
Nova2	384569	1.30654	-1.83845	1.22781	0.297714	0.731402	0	1.30154	1.22781
Kcnf1	382571	1.30605	0.825595	10.5604	0.0105524	0.209721	0	4.88754	10.5604
Gm8050	100504200	1.30486	-2.20201	1.65537	0.231619	0.674089	0	1.56939	1.65537
Adamtsl1	77739	1.3048	-1.31136	2.15531	0.177504	0.623527	0	1.85482	2.15531
Bcas1os2	73303	1.30379	-1.44856	2.45043	0.15332	0.595289	0	2.01057	2.45043
4930550C14Rik	75311	1.3032	-1.49681	1.26316	0.291298	0.725038	0	1.32188	1.26316
Shc4	271849	1.30221	-2.41136	1.14173	0.31422	0.743708	0	1.23985	1.14173
Gata4	14463	1.29874	-0.403987	5.50392	0.0446989	0.377772	0	3.32045	5.50392
Gm18343	100416974	1.29823	-3.06753	0.919274	0.363715	0.776072	0	1.0802	0.919274
Tdrd6	210510	1.2977	-3.4554	0.750918	0.409596	0.804397	0	0.95297	0.750918
Tmem45a	56277	1.29681	-1.2029	2.12305	0.180447	0.626264	0	1.82703	2.12305
Gm6153	620454	1.29385	-2.40622	1.14786	0.313	0.742826	0	1.23683	1.14786
Tnfsf14	50930	1.29191	-2.37037	1.32357	0.280786	0.718031	0	1.35067	1.32357
Ttll9	74711	1.29035	-1.34042	3.49496	0.0957344	0.501959	0	2.49218	3.49496
Dusp13	27389	1.29011	-2.96692	1.21131	0.300779	0.733149	0	1.27593	1.21131
Igkv15-103	692169	1.28567	-1.08523	0.499908	0.498158	0.848436	0	0.737806	0.499908
Gadd45g	23882	1.28558	5.06147	99.0836	5.02083e-06	0.0050421	1	12.9185	99.0836
BC147527	625360	1.28485	-3.26346	0.895541	0.369683	0.779577	0	1.05302	0.895541
Fibin	67606	1.28484	-2.21409	0.715865	0.42031	0.808875	0	0.917194	0.715865
Hmx3	15373	1.28316	-2.02839	2.10345	0.182267	0.627767	0	1.79922	2.10345
9230102K24Rik	109335	1.28315	-3.57546	0.833375	0.386054	0.788432	0	1.00597	0.833375
Zfyve28	231125	1.28298	-3.59278	0.646644	0.442869	0.820066	0	0.860754	0.646644
Slc7a11	26570	1.27825	2.63889	45.5143	0.000101647	0.0335365	1	9.68459	45.5143
Slc4a11	269356	1.27674	0.107626	3.97196	0.0787356	0.465134	0	2.67448	3.97196
Gm9949	225609	1.27635	-2.22969	2.56401	0.145176	0.582203	0	2.0301	2.56401
Stk32a	269019	1.27567	-0.00223	7.58468	0.0231693	0.296053	0	3.95873	7.58468
Tnk2os	675921	1.27561	-1.34543	1.08445	0.325955	0.750264	0	1.17865	1.08445
Gli1	14632	1.27499	-1.74494	1.6703	0.229698	0.67248	0	1.54598	1.6703
Olfr653	57250	1.27447	-0.118431	12.1782	0.00727192	0.184259	0	5.17287	12.1782
Pcdhb5	93876	1.27367	-1.5081	4.24462	0.0707321	0.449195	0	2.78135	4.24462
1700108F19Rik	73272	1.27356	-2.13098	0.826042	0.38806	0.788654	0	0.993868	0.826042
C920021L13Rik	100042889	1.27292	-1.68446	3.17375	0.109898	0.526279	0	2.31745	3.17375
Gm22806	115488214	1.27021	-2.71259	1.03867	0.335808	0.756796	0	1.14305	1.03867
Gm15781	108168695	1.26988	-3.98942	0.463492	0.513819	0.855392	0	0.697356	0.463492
Gm18519	100417306	1.26932	-3.44867	0.460608	0.515098	0.855744	0	0.694482	0.460608
Wnt10b	22410	1.26848	-3.56953	0.576977	0.46771	0.830902	0	0.795052	0.576977
Arhgap22	239027	1.26779	-1.65221	2.88543	0.124998	0.550559	0	2.17458	2.88543
Gm16867	100862085	1.26664	-0.0214991	6.54869	0.0317057	0.333789	0	3.60628	6.54869
Insm2	56856	1.26561	-2.82506	1.22814	0.297653	0.731402	0	1.26535	1.22814
Tafa2	268354	1.26464	-3.25268	0.934294	0.360015	0.773687	0	1.06602	0.934294
Abo	80908	1.26275	2.64005	39.7303	0.000167115	0.0420744	1	9.06295	39.7303
Gm1600	381033	1.26261	-1.91063	1.19992	0.302921	0.734687	0	1.24445	1.19992
Gm19076	100418212	1.26202	-3.60997	0.523858	0.488326	0.842842	0	0.746572	0.523858
Gal3st2b	100041596	1.26108	4.93699	23.6075	0.00100795	0.0912736	1	7.18201	23.6075
Gm12184	100039945	1.25915	0.554621	10.5507	0.0105772	0.209969	0	4.72877	10.5507
Capn13	381122	1.25888	7.13779	62.0505	3.15864e-05	0.0199864	1	10.7702	62.0505
Adgrg3	54672	1.25778	-1.24909	3.05561	0.115783	0.53626	0	2.23909	3.05561
Psg17	26437	1.25605	-2.27137	2.10832	0.181813	0.627663	0	1.76831	2.10832
Elavl4	15572	1.25542	-1.11845	1.24051	0.295386	0.729471	0	1.26437	1.24051
Paqr9	75552	1.25537	-2.65141	0.718651	0.419442	0.808185	0	0.900788	0.718651
Olfr843	258560	1.25525	-3.95592	0.448998	0.520309	0.858511	0	0.677309	0.448998
Gng13	64337	1.25402	-1.80675	3.03471	0.116867	0.538938	0	2.2236	3.03471
Sprr2a3	100042514	1.25362	7.326	150.937	9.08653e-07	0.00172361	1	14.4055	150.937
Hspa1a	193740	1.25317	6.70007	4.0987	0.0748795	0.455778	0	2.68311	4.0987
Capn9	73647	1.25205	5.66149	45.2904	0.000103516	0.0335365	1	9.49145	45.2904
Celf4	108013	1.25084	-0.22878	5.86394	0.0395747	0.364177	0	3.33787	5.86394
4930581F22Rik	78934	1.25032	4.5465	56.9694	4.37891e-05	0.0226558	1	10.3689	56.9694
Hoxd11	15431	1.25	0.296271	8.62766	0.0172839	0.259288	0	4.19163	8.62766
Aknad1	329738	1.24914	-1.79619	0.854382	0.380398	0.784454	0	0.997774	0.854382
Gm27217	108168350	1.24767	-1.4033	4.22812	0.0711862	0.449195	0	2.72508	4.22812
Plcd3	72469	1.24764	0.672049	11.0909	0.00930528	0.198683	0	4.8233	11.0909
Nrn1	68404	1.24746	-3.01069	0.972932	0.350755	0.766819	0	1.08027	0.972932
Lman1l	235416	1.24686	-2.35772	0.793991	0.397022	0.795255	0	0.952107	0.793991
Nkapl	66707	1.24569	-3.20921	0.703999	0.424041	0.810754	0	0.883534	0.703999
Pamr1	210622	1.24506	1.13927	6.8034	0.0292851	0.321308	0	3.63448	6.8034
Oxct2b	353371	1.24447	-1.57919	1.80947	0.212799	0.656068	0	1.59225	1.80947
Thrsp	21835	1.24417	-3.20503	0.88781	0.37166	0.780119	0	1.01825	0.88781
Fam131c	277743	1.24371	-2.78439	0.846616	0.382474	0.785373	0	0.988431	0.846616
Crb2	241324	1.24256	-1.83025	2.49148	0.150309	0.589225	0	1.9474	2.49148
Vwc2	319922	1.24175	-3.56061	0.876213	0.374655	0.78049	0	1.00829	0.876213
Abcg4	192663	1.23991	-1.80993	3.27997	0.104933	0.516949	0	2.31245	3.27997
Wfdc8	277343	1.23873	-3.16873	0.584305	0.464986	0.830274	0	0.784813	0.584305
4930438A08Rik	73988	1.23834	-2.54773	0.843833	0.383222	0.785982	0	0.982755	0.843833
Acp4	100503991	1.23739	-2.91314	0.943272	0.35783	0.77179	0	1.05231	0.943272
Flicr	78185	1.23704	-1.59758	2.77154	0.131703	0.563658	0	2.07523	2.77154
Gm10874	100303731	1.23672	-2.24641	1.01636	0.340773	0.759091	0	1.10181	1.01636
Tmem156	243025	1.23634	-2.9855	0.730869	0.415669	0.806096	0	0.898228	0.730869
Thsd7b	210417	1.23224	-3.4977	0.691162	0.428138	0.812573	0	0.865528	0.691162
Upk3b	100647	1.22968	1.14681	13.2907	0.00573091	0.170153	0	5.2573	13.2907
Olfr457	258989	1.22916	-3.23697	0.5556	0.475819	0.83639	0	0.756174	0.5556
Trgv1	21632	1.22826	-2.23435	2.10737	0.181901	0.627663	0	1.73408	2.10737
Nrcam	319504	1.22713	-2.37088	1.57127	0.242867	0.683158	0	1.43885	1.57127
Ctla2a	13024	1.22466	-0.310345	1.36119	0.274511	0.712985	0	1.31209	1.36119
Gm9104	668319	1.22399	-2.32428	0.800762	0.395102	0.793442	0	0.942056	0.800762
Olfr655	258817	1.22327	-1.87228	2.05728	0.186653	0.632821	0	1.70196	2.05728
2310079G19Rik	69699	1.22306	0.443135	6.27378	0.0346056	0.34549	0	3.41023	6.27378
Krt80	74127	1.21919	-1.81833	2.99683	0.118863	0.542028	0	2.15344	2.99683
Cngb1	333329	1.21656	-2.12161	0.707011	0.423089	0.809795	0	0.868144	0.707011
Lrrc55	241528	1.2157	-2.80076	0.64076	0.44488	0.82108	0	0.816969	0.64076
3300002P13Rik	70230	1.2157	-2.53695	2.2479	0.169404	0.613617	0	1.79085	2.2479
Gm7008	629820	1.21497	0.15156	4.65021	0.0606397	0.427807	0	2.82566	4.65021
Olfr77	258336	1.21458	-2.89764	1.30562	0.283852	0.71956	0	1.26922	1.30562
Adamts12	239337	1.21344	-2.59316	0.911145	0.365743	0.777288	0	1.01295	0.911145
Lhfpl5	328789	1.21158	-2.15701	1.45166	0.260213	0.700209	0	1.35405	1.45166
Crocc2	381284	1.20687	-2.63891	2.10352	0.182261	0.627767	0	1.70658	2.10352
Myrip	245049	1.20621	3.48262	16.2152	0.00324522	0.136222	0	5.7423	16.2152
Asic2	11418	1.20396	-2.21086	1.16548	0.309535	0.739755	0	1.17326	1.16548
B430212C06Rik	338360	1.20316	-2.59935	0.700847	0.425041	0.811581	0	0.855512	0.700847
Rps10-ps1	668457	1.20175	-2.3012	2.21504	0.172221	0.616903	0	1.75715	2.21504
Sgip1	73094	1.19837	-0.149666	1.78699	0.21541	0.657986	0	1.53002	1.78699
Zfpm2	22762	1.19782	-2.66748	0.899381	0.368707	0.779036	0	0.994003	0.899381
Slc16a12	240638	1.19708	1.79552	18.7453	0.00209592	0.115483	0	6.14143	18.7453
Gm8717	667587	1.19696	-1.88932	1.3805	0.271368	0.71002	0	1.2986	1.3805
Olfr816	258667	1.1945	-3.87361	0.392865	0.546993	0.869296	0	0.59967	0.392865
Tfap2b	21419	1.19412	-3.55864	0.526702	0.487181	0.842726	0	0.71458	0.526702
Bcl2a1a	12044	1.19329	-1.98484	0.500179	0.498045	0.848396	0	0.692266	0.500179
Anxa13	69787	1.18966	4.82688	46.8268	9.1492e-05	0.0335365	1	9.21205	46.8268
Ankrd29	225187	1.18663	-2.03013	2.10315	0.182296	0.627767	0	1.68263	2.10315
Percc1	102643076	1.18619	-3.58227	0.407773	0.539651	0.866554	0	0.609579	0.407773
Vmn2r93	627132	1.18402	-3.16563	0.675005	0.433389	0.814638	0	0.825048	0.675005
Gm9732	108168154	1.18229	-3.64653	0.510023	0.493962	0.846802	0	0.695123	0.510023
Vmn1r76	171239	1.18187	-2.81723	0.896831	0.369355	0.779306	0	0.981346	0.896831
Ddo	70503	1.18117	-2.14918	0.811261	0.392153	0.791481	0	0.921883	0.811261
Abca4	11304	1.18099	-1.85681	1.5142	0.250935	0.693349	0	1.36138	1.5142
1700001K23Rik	69319	1.17779	-3.65802	0.398034	0.544426	0.86874	0	0.597387	0.398034
Smim10l2a	320237	1.17721	0.829188	21.6818	0.00132719	0.0983633	1	6.50619	21.6818
Gm10408	100041840	1.17627	-1.74402	0.952698	0.355558	0.769954	0	1.0149	0.952698
Olfr633	258351	1.17554	-2.45261	1.88536	0.204292	0.649421	0	1.55798	1.88536
Sox8	20681	1.17435	-1.7706	2.08575	0.183933	0.630404	0	1.6596	2.08575
Flvcr2	217721	1.17238	-1.30866	1.92625	0.1999	0.644877	0	1.57586	1.92625
Gpr135	238252	1.1666	-1.40957	3.99679	0.0779606	0.463118	0	2.48755	3.99679
Nt5c1a	230718	1.16406	1.98013	18.0293	0.00236133	0.119382	0	5.88643	18.0293
Trpv1	193034	1.16141	-1.64775	2.85336	0.12684	0.555379	0	2.0058	2.85336
0610040B10Rik	67672	1.16084	-0.651447	4.99218	0.0535091	0.405103	0	2.84307	4.99218
Cabyr	71132	1.15852	-2.57981	1.50078	0.252887	0.695776	0	1.33284	1.50078
Hfm1	330149	1.1565	-3.51333	0.383926	0.551491	0.870014	0	0.576152	0.383926
Olfr1310	258441	1.15557	-1.44755	3.53361	0.0941918	0.497921	0	2.28562	3.53361
Vmn2r66	233437	1.15427	-2.942	0.765655	0.405223	0.801516	0	0.873164	0.765655
Olfr410	258702	1.15327	-3.09239	0.715087	0.420553	0.809002	0	0.836691	0.715087
Gm19272	100502597	1.15276	-3.76315	0.382617	0.552156	0.870317	0	0.573499	0.382617
Epop	103551	1.15185	0.0607613	2.32183	0.163285	0.608387	0	1.74883	2.32183
Sbk3	381835	1.15138	-1.71637	0.535853	0.483531	0.840534	0	0.700977	0.535853
Ankrd53	75305	1.14762	-2.53696	1.40991	0.266677	0.705519	0	1.27172	1.40991
Gpm6a	234267	1.145	0.138118	5.74822	0.0411373	0.368377	0	3.06457	5.74822
Rab7b	226421	1.1447	-1.23995	0.832631	0.386257	0.788432	0	0.91342	0.832631
Foxn1	15218	1.14438	-0.653463	4.01556	0.0773811	0.461704	0	2.45668	4.01556
Rdh19	216453	1.14188	-0.689157	3.43767	0.0980808	0.5045	0	2.22526	3.43767
Atg4a-ps	102926	1.14136	-2.60425	0.889114	0.371325	0.780119	0	0.949076	0.889114
Rhbdl1	214951	1.14059	1.12119	8.65742	0.0171451	0.258341	0	3.89322	8.65742
St3gal5	20454	1.13939	0.868925	1.42827	0.263807	0.702871	0	1.27484	1.42827
Pfkfb3	170768	1.13769	2.58449	28.0352	0.000568452	0.0746509	1	7.14058	28.0352
Lrrn4cl	68852	1.13728	-1.60142	2.18809	0.174578	0.619755	0	1.66737	2.18809
H2ac13	319191	1.13726	6.50204	31.8775	0.000365448	0.063727	1	7.56053	31.8775
Zfp423	94187	1.13496	-3.18385	0.75882	0.407242	0.802296	0	0.856813	0.75882
Cox6b2	333182	1.1337	-0.762506	3.7283	0.0868881	0.48342	0	2.32814	3.7283
Olfr1324	258289	1.13367	-3.6921	0.497468	0.49918	0.848942	0	0.662072	0.497468
Gm14288	13999	1.13223	3.04502	20.3352	0.00162672	0.104018	0	6.11274	20.3352
Shank1	243961	1.13207	-0.20629	7.8508	0.0214566	0.286401	0	3.65677	7.8508
Wfdc3	71856	1.13034	-2.47038	1.89916	0.202796	0.648097	0	1.51691	1.89916
Gm13420	433415	1.12987	-1.95702	2.32768	0.162813	0.607669	0	1.72514	2.32768
Aph1c	68318	1.12856	-1.72833	2.58577	0.143681	0.579801	0	1.84227	2.58577
Hephl1	244698	1.12806	-3.26999	0.505096	0.495998	0.847656	0	0.665573	0.505096
Vmn1r172	81010	1.12752	-2.96898	0.706906	0.423122	0.809795	0	0.816111	0.706906
Tchh	99681	1.12625	-0.12233	7.46021	0.0240287	0.298231	0	3.53472	7.46021
Foxf2	14238	1.12602	-2.80466	0.607138	0.45667	0.827103	0	0.742935	0.607138
Gm2245	102632231	1.12535	-2.18234	1.99828	0.192467	0.638386	0	1.56121	1.99828
Chrna1os	102633437	1.12374	-2.02903	1.43716	0.262434	0.701646	0	1.26602	1.43716
Col14a1	12818	1.1219	0.930188	8.01661	0.0204689	0.278887	0	3.67561	8.01661
Slc10a2	20494	1.12033	3.02788	11.1539	0.00916944	0.196906	0	4.4298	11.1539
Inhba	16323	1.12007	-3.06782	0.68367	0.43056	0.813714	0	0.795458	0.68367
Col24a1	71355	1.11799	-2.35512	0.455854	0.51722	0.856532	0	0.621451	0.455854
Tpsg1	26945	1.11793	5.34906	40.357	0.000157898	0.0420744	1	8.25089	40.357
Vmn2r60	637898	1.1172	-2.84444	1.02548	0.33873	0.757786	0	1.01987	1.02548
Gm9645	675537	1.11509	-2.97642	0.787862	0.398774	0.796586	0	0.864859	0.787862
Lvrn	74574	1.11497	-1.82903	0.906549	0.366896	0.778813	0	0.943161	0.906549
Ly6m	67038	1.11383	5.27897	8.72875	0.0168181	0.255443	0	3.83976	8.72875
Cldn4	12740	1.11217	3.68846	10.9516	0.00961421	0.20201	0	4.36036	10.9516
Upb1	103149	1.10943	2.03558	9.89558	0.0124229	0.227361	0	4.11191	9.89558
Gm16845	100503652	1.10831	-0.388939	6.0704	0.0369672	0.354093	0	3.08769	6.0704
Depdc7	211896	1.10714	-2.29273	1.26747	0.29053	0.724276	0	1.15639	1.26747
Gm12669	620016	1.10605	-2.15773	2.14027	0.178868	0.624222	0	1.60897	2.14027
Gm10584	100043682	1.10445	-1.47555	2.92551	0.122745	0.548235	0	1.9588	2.92551
Fer1l6	631797	1.10408	7.31382	25.2187	0.000811031	0.0834091	1	6.6444	25.2187
Gfap	14580	1.10377	-1.62487	0.389262	0.548797	0.870014	0	0.560046	0.389262
Rgs13	246709	1.10366	0.386631	10.0482	0.0119592	0.224568	0	4.131	10.0482
Bnc1	12173	1.10332	-1.61672	2.51384	0.148701	0.586849	0	1.77827	2.51384
Vmn1r184	100312477	1.1024	-3.09596	0.710628	0.42195	0.809148	0	0.804608	0.710628
Mdfi	17240	1.10237	-3.08527	0.317076	0.587677	0.887861	0	0.495675	0.317076
Zfp354c	30944	1.10172	-1.79529	1.82649	0.21085	0.654778	0	1.45083	1.82649
Obox3	246791	1.10108	-3.85004	0.348464	0.570093	0.878219	0	0.523535	0.348464
A730046J19Rik	319764	1.1005	-3.27863	0.689146	0.428788	0.812967	0	0.788579	0.689146
Frem2	242022	1.10037	-0.915101	3.28842	0.10455	0.516949	0	2.10267	3.28842
Vmn1r55	384522	1.09947	-2.47359	0.74001	0.412882	0.805724	0	0.823193	0.74001
Alkbh3os1	70852	1.0984	-1.38227	2.47812	0.15128	0.591539	0	1.75622	2.47812
A930007I19Rik	77779	1.09429	-2.08258	0.801402	0.394921	0.793374	0	0.861481	0.801402
Gm12904	667064	1.09349	-1.0576	3.34092	0.102214	0.512409	0	2.1136	3.34092
Pcdh19	279653	1.09207	-2.5339	0.779899	0.401067	0.798945	0	0.845861	0.779899
Igsf23	70080	1.09162	1.28019	21.6544	0.00133257	0.0983633	1	6.12768	21.6544
Pcsk9	100102	1.0906	5.84109	18.3547	0.00223585	0.117247	0	5.64469	18.3547
Csrnp3	77771	1.09027	-2.82435	0.583561	0.465261	0.830274	0	0.70752	0.583561
Plaat5	66727	1.08969	-2.32307	1.88286	0.204565	0.649495	0	1.46674	1.88286
Tmeff2	56363	1.08827	-2.64518	0.738674	0.413288	0.805724	0	0.815917	0.738674
Palm3	74337	1.08495	-2.16355	2.06243	0.186158	0.632706	0	1.5488	2.06243
Hdnr	75996	1.08431	-1.55402	1.50741	0.25192	0.694683	0	1.26954	1.50741
LOC115488278	115488278	1.08274	-3.33396	0.428093	0.529948	0.863207	0	0.584087	0.428093
Jdp2	81703	1.08261	-0.0741399	7.19519	0.0259952	0.306868	0	3.35704	7.19519
Klhl41	228003	1.0823	-2.08589	0.963281	0.353034	0.768865	0	0.957457	0.963281
Pheta2	338368	1.08139	-1.65563	2.16125	0.176969	0.623316	0	1.59151	2.16125
Vmn2r53	637908	1.08089	-1.318	3.13295	0.111886	0.529455	0	2.01216	3.13295
S100g	12309	1.08008	6.36079	19.481	0.0018605	0.109816	0	5.77244	19.481
Leap2	259301	1.07842	-2.73573	1.06715	0.329629	0.752144	0	1.0178	1.06715
Gas1	14451	1.0784	0.00535059	3.9958	0.0779911	0.463118	0	2.33966	3.9958
Wt1	22431	1.0773	-1.14476	3.03062	0.11708	0.539324	0	1.96557	3.03062
Hey2	15214	1.07684	-3.68262	0.592341	0.462029	0.829334	0	0.707347	0.592341
9330136K24Rik	319870	1.07682	-2.68909	0.687923	0.429182	0.813076	0	0.774898	0.687923
Ttc9	69480	1.07506	-1.76886	1.77333	0.217019	0.659994	0	1.39787	1.77333
Olfr1416	259040	1.07502	-3.52281	0.616494	0.453337	0.825686	0	0.723836	0.616494
Gm3571	100041907	1.07396	-1.75026	2.34177	0.161685	0.606775	0	1.66592	2.34177
Fam71f1	330277	1.07157	-3.53793	0.599727	0.459341	0.828408	0	0.710096	0.599727
Gm31166	102633307	1.07145	-3.90253	0.388953	0.548953	0.870014	0	0.547377	0.388953
Prss53	330657	1.07135	0.732987	15.7286	0.00354904	0.141313	0	5.1482	15.7286
Pex5l	58869	1.07111	1.36434	6.65333	0.030682	0.327585	0	3.17913	6.65333
Trib3	228775	1.07014	-2.11332	2.1186	0.180858	0.626548	0	1.55932	2.1186
Cbln3	56410	1.06938	1.68252	19.1427	0.00196447	0.11142	0	5.68023	19.1427
Tbx15	21384	1.06792	-3.10885	0.615961	0.453525	0.825686	0	0.719905	0.615961
BC049762	193286	1.06166	-3.10676	0.665543	0.436514	0.816566	0	0.751443	0.665543
Col11a1	12814	1.06046	-3.19292	0.573707	0.468934	0.831842	0	0.685926	0.573707
Kcnj6	16522	1.05867	-2.97318	0.541829	0.481174	0.839569	0	0.661766	0.541829
Olfr215	258438	1.05824	-3.58847	0.373345	0.556911	0.87258	0	0.529371	0.373345
Cmtm8	70031	1.05711	1.41622	20.9415	0.00148252	0.101945	0	5.88645	20.9415
Gm7341	664792	1.05652	-1.94562	2.2849	0.166303	0.611143	0	1.62045	2.2849
Mapk4	225724	1.05633	-1.69477	1.7775	0.216527	0.659273	0	1.38189	1.7775
Sema3a	20346	1.05624	-1.29761	1.49485	0.253755	0.69581	0	1.23852	1.49485
Trim38	214158	1.0557	-1.80219	2.1587	0.177198	0.623429	0	1.56225	2.1587
Olfr143	258802	1.05508	-3.12993	0.798627	0.395706	0.793714	0	0.836591	0.798627
Gm14434	668039	1.05386	-1.68155	0.784459	0.399751	0.797634	0	0.826712	0.784459
8430430B14Rik	78148	1.0536	0.0645845	6.94645	0.0280267	0.317289	0	3.22237	6.94645
Ccdc39	51938	1.05291	-1.54466	1.91765	0.200813	0.645862	0	1.4465	1.91765
Cadm4	260299	1.05217	-0.60489	3.31893	0.103184	0.514473	0	2.04542	3.31893
Nwd1	319555	1.05151	-2.57	0.671518	0.434537	0.815034	0	0.750262	0.671518
Soga3	67412	1.0513	-3.0667	0.652036	0.44104	0.819486	0	0.73678	0.652036
Retnla	57262	1.05089	-2.30039	0.679136	0.432037	0.814518	0	0.755129	0.679136
Proc	19123	1.04913	0.678108	9.87753	0.0124792	0.227968	0	3.93953	9.87753
Syt12	171180	1.0457	1.63518	13.8364	0.0051233	0.161518	0	4.72835	13.8364
Efcc1	58229	1.04364	-2.2787	1.26109	0.291669	0.725527	0	1.10309	1.26109
Dsg4	16769	1.04251	-3.63694	0.384893	0.551001	0.870014	0	0.533178	0.384893
Filip1	70598	1.04203	-1.43851	0.951237	0.355909	0.769954	0	0.92385	0.951237
Matn2	17181	1.04166	2.23064	21.0984	0.00144781	0.101716	0	5.84495	21.0984
Rab34	19376	1.04118	-1.94114	1.83179	0.210247	0.654778	0	1.39376	1.83179
Snora16a	100310813	1.0396	-2.70531	0.904895	0.367313	0.778813	0	0.894136	0.904895
Lgals2	107753	1.03867	1.1933	14.7168	0.00430172	0.150313	0	4.8613	14.7168
Tbx20	57246	1.03867	-3.03309	0.398614	0.544139	0.86874	0	0.542939	0.398614
Gm2541	100039994	1.0383	1.19516	5.57932	0.0435598	0.373695	0	2.79506	5.57932
Gja5	14613	1.03828	-1.56224	1.31209	0.282742	0.719369	0	1.12673	1.31209
Sapcd1	78376	1.03754	-2.19635	1.75508	0.219194	0.662222	0	1.3531	1.75508
Rps19-ps4	625929	1.03555	-2.86259	1.06339	0.330434	0.752531	0	0.985828	1.06339
Cfap46	212124	1.0346	-1.25012	2.83763	0.127757	0.556621	0	1.83061	2.83763
Apoc1	11812	1.03436	-2.20899	0.590235	0.462801	0.829848	0	0.685342	0.590235
Nrtn	18188	1.03395	-1.05917	4.24066	0.0708406	0.449195	0	2.35418	4.24066
Vmn2r102	224572	1.03184	-1.31458	2.24078	0.170009	0.614653	0	1.5734	2.24078
Bhlhe41	79362	1.03152	-2.82322	0.580369	0.466446	0.8307	0	0.677028	0.580369
Dscam	13508	1.03146	-2.26194	0.579183	0.466887	0.8307	0	0.676163	0.579183
Trim29	72169	1.03015	0.848444	2.57733	0.144259	0.581036	0	1.71723	2.57733
Hoxd12	15432	1.02976	-1.61105	1.55033	0.245785	0.686554	0	1.2443	1.55033
Tmcc2	68875	1.02964	-1.27377	1.9981	0.192485	0.638386	0	1.46091	1.9981
Pnpla3	116939	1.02936	-2.47554	0.32286	0.584351	0.885824	0	0.476246	0.32286
1700092M07Rik	74307	1.02869	-2.10435	0.653609	0.440509	0.819391	0	0.726394	0.653609
Elapor2	231014	1.02818	0.350867	4.60213	0.0617365	0.431422	0	2.46663	4.60213
Tdrd1	83561	1.02809	0.405577	9.99815	0.0121089	0.225458	0	3.90917	9.99815
Cd59a	12509	1.02762	-1.48663	1.15244	0.312095	0.74228	0	1.03098	1.15244
Phxr4	18689	1.02722	-2.35901	0.418889	0.534301	0.86438	0	0.554797	0.418889
Car11	12348	1.02658	-1.05834	2.89708	0.124338	0.549551	0	1.84446	2.89708
Vmn2r110	224582	1.0241	-3.25002	0.699352	0.425516	0.811581	0	0.754668	0.699352
Sct	20287	1.02384	2.10052	5.02989	0.0527891	0.40377	0	2.59747	5.02989
LOC115487278	115487278	1.02343	-2.64676	1.01589	0.340877	0.759218	0	0.950109	1.01589
Vmn2r69	330581	1.02336	-2.58293	0.867826	0.376846	0.782178	0	0.861512	0.867826
Gm13545	108168759	1.02325	-3.48621	0.525473	0.487675	0.842842	0	0.633871	0.525473
Ighv1-64	380823	1.02286	-1.49289	0.335665	0.577128	0.88287	0	0.485082	0.335665
9330162B11Rik	320272	1.01944	-1.52912	0.986356	0.347622	0.764477	0	0.930235	0.986356
Gm6345	622708	1.01882	-3.43871	0.548306	0.478642	0.838418	0	0.64838	0.548306
Ccbe1	320924	1.01835	-2.22403	0.69591	0.426615	0.812073	0	0.749399	0.69591
Vmn1r28	171198	1.01732	-3.33365	0.776764	0.401976	0.799217	0	0.801163	0.776764
Tll1	21892	1.01628	-2.30044	1.18178	0.306379	0.73825	0	1.03914	1.18178
Slc4a3	20536	1.01613	-0.908456	3.16373	0.110382	0.528004	0	1.93573	3.16373
Vmn2r67	620672	1.01559	-3.33101	0.386395	0.550241	0.870014	0	0.524533	0.386395
Six4	20474	1.01482	-2.19555	0.690397	0.428385	0.812603	0	0.743934	0.690397
Gckr	231103	1.0121	-3.6461	0.352558	0.56788	0.877045	0	0.495624	0.352558
Pla2g2f	26971	1.01125	5.04006	45.6078	0.000100879	0.0335365	1	8.05494	45.6078
Anks1b	77531	1.01045	-1.84713	0.658479	0.438872	0.817949	0	0.720527	0.658479
Gm16090	102633478	1.00838	-0.269046	7.79679	0.0217911	0.287717	0	3.34281	7.79679
Cep112	76380	1.00748	0.897743	13.6545	0.00531649	0.163501	0	4.57241	13.6545
Vmn2r4	637053	1.00743	-3.33331	0.557211	0.475199	0.836264	0	0.649585	0.557211
Vmn1r229	171224	1.00627	-2.96452	1.07125	0.328753	0.751636	0	0.970472	1.07125
Dennd11	243780	1.00452	6.64699	43.1047	0.000124177	0.0362788	1	7.83645	43.1047
Lhb	16866	1.00263	-2.68061	1.1458	0.313408	0.743229	0	1.00962	1.1458
Plxdc1	72324	1.00254	-2.37608	0.377135	0.554957	0.871131	0	0.51238	0.377135
Lrp2	14725	1.00215	-1.51856	1.27659	0.288912	0.723172	0	1.08008	1.27659
Lrp3	435965	1.00208	-2.37364	0.661086	0.437999	0.817662	0	0.71809	0.661086
Bst1	12182	1.0006	-2.76856	0.613049	0.454559	0.825686	0	0.685105	0.613049
Alox12e	11685	0.999812	-1.98665	0.6246	0.450481	0.823936	0	0.692556	0.6246
Vmn2r114	666002	0.99902	-1.70232	0.915986	0.364533	0.776943	0	0.875931	0.915986
Armcx6	278097	0.998389	-1.25406	3.27799	0.105023	0.516949	0	1.95525	3.27799
Gm2106	100039218	0.997978	-2.41832	0.922096	0.363016	0.775703	0	0.878917	0.922096
Apoo-ps	621156	0.997976	-1.40254	2.56713	0.14496	0.581805	0	1.67515	2.56713
Olfr45	18344	0.997948	-3.16821	1.11948	0.318703	0.745838	0	0.991817	1.11948
Hmox1	15368	0.994783	0.523587	5.79295	0.0405243	0.367296	0	2.77452	5.79295
Gm15901	100416070	0.9942	-1.52802	1.71044	0.224641	0.668013	0	1.29182	1.71044
Copz2	56358	0.993099	2.70062	30.2734	0.000437062	0.0658429	1	6.68685	30.2734
9030625G05Rik	71545	0.993045	-1.83738	1.33209	0.279347	0.717266	0	1.10238	1.33209
Gdap1	14545	0.992928	-2.98083	0.505478	0.49584	0.847656	0	0.606338	0.505478
Cfap53	74453	0.992115	-2.37177	0.634562	0.447014	0.82194	0	0.695545	0.634562
Zfp185	22673	0.989071	0.0122061	5.76714	0.0408767	0.367911	0	2.75609	5.76714
Brsk1	381979	0.988558	-0.0870098	7.41291	0.0243657	0.299692	0	3.20095	7.41291
Cxcl10	15945	0.988545	0.702935	4.0308	0.0769146	0.461408	0	2.21036	4.0308
Vgll3	73569	0.987971	-2.60322	0.691001	0.42819	0.812573	0	0.73061	0.691001
Cabp4	73660	0.986216	-1.11856	2.31116	0.16415	0.609415	0	1.5546	2.31116
Rgs7bp	52882	0.985858	-2.30596	0.815705	0.390915	0.790817	0	0.807877	0.815705
Plscr2	18828	0.985089	0.153854	4.50548	0.0640179	0.43643	0	2.36285	4.50548
Alx4	11695	0.98474	-3.16641	0.334396	0.577835	0.883073	0	0.471379	0.334396
Vmn2r73	620928	0.982295	-2.95144	0.882779	0.372955	0.780119	0	0.846239	0.882779
Ppp2r2b	72930	0.982161	-3.04739	0.512921	0.492772	0.846103	0	0.607154	0.512921
Alppl2	11650	0.98121	-1.20959	1.82871	0.210597	0.654778	0	1.33559	1.82871
Vmn1r87	171261	0.98058	-2.99759	0.668881	0.435407	0.815858	0	0.712552	0.668881
Eno2	13807	0.980566	-1.82324	1.09264	0.324239	0.749695	0	0.965181	1.09264
Gm20597	100502868	0.979817	-3.02116	0.64982	0.441791	0.81981	0	0.699709	0.64982
Gjb4	14621	0.97974	-1.32041	1.71675	0.22386	0.667335	0	1.28192	1.71675
Zp1	22786	0.97961	-1.08559	2.97166	0.120215	0.543047	0	1.81426	2.97166
Sh2d7	244885	0.978697	2.66582	29.3411	0.000486681	0.0695551	1	6.5284	29.3411
Nkpd1	69547	0.978218	-0.569112	3.86075	0.0823298	0.474194	0	2.13639	3.86075
Gm9182	668459	0.9766	-3.16137	0.375978	0.555553	0.871567	0	0.502336	0.375978
Gm6728	627022	0.975926	-3.18602	0.6121	0.454897	0.82578	0	0.672852	0.6121
Dipk1c	240479	0.975365	-2.55323	1.47927	0.256059	0.697846	0	1.16328	1.47927
Clca4a	99663	0.974571	7.60611	4.2966	0.0693254	0.448109	0	2.27771	4.2966
Ear-ps3	497107	0.973818	-0.584704	1.61144	0.237402	0.679452	0	1.22657	1.61144
Gm5767	436336	0.972802	-3.50672	0.508696	0.494509	0.847191	0	0.600229	0.508696
Rhox8	434768	0.972685	-1.71395	2.00268	0.192025	0.638164	0	1.4064	2.00268
Fhl1	14199	0.972612	6.019	38.1248	0.00019393	0.0441436	1	7.28509	38.1248
Gpr37l1	171469	0.971709	-2.42074	0.60476	0.457525	0.827225	0	0.665983	0.60476
Cps1	227231	0.97068	3.29847	5.14985	0.0505783	0.396404	0	2.53992	5.14985
H2bc23	665596	0.969388	4.44175	2.17706	0.175555	0.621284	0	1.47945	2.17706
Plxna4	243743	0.96932	-0.101106	5.30524	0.0478852	0.388638	0	2.58406	5.30524
Podn	242608	0.969261	-1.1738	2.05511	0.186864	0.632907	0	1.42624	2.05511
Smim1	68859	0.968634	0.0577421	4.91197	0.0550822	0.410639	0	2.46382	4.91197
Bhlha9	320522	0.967123	-3.39135	0.524396	0.488109	0.842842	0	0.608931	0.524396
Krtap13	16699	0.966331	-2.13969	0.9813	0.348798	0.765361	0	0.89375	0.9813
Cma1	17228	0.966274	1.70098	21.5227	0.00135882	0.0985198	1	5.6012	21.5227
Gm10184	100043906	0.966263	1.50308	4.48587	0.0644938	0.437789	0	2.32593	4.48587
Gm15127	434866	0.964864	-3.5123	0.268366	0.617427	0.897463	0	0.408751	0.268366
Kcnt2	240776	0.960975	-2.62289	0.323876	0.583771	0.885748	0	0.455038	0.323876
Nkain2	432450	0.9604	-3.1769	0.445525	0.521887	0.8591	0	0.549553	0.445525
Cyp2d12	380997	0.959807	3.36819	10.1156	0.0117614	0.222114	0	3.75305	10.1156
Cldn34c1	73061	0.959242	-1.32658	2.61514	0.141695	0.576919	0	1.65001	2.61514
Add2	11519	0.957256	-2.18783	0.572283	0.46947	0.832446	0	0.637611	0.572283
Nos1	18125	0.955949	-1.99238	0.314588	0.58912	0.888355	0	0.445771	0.314588
Gm18335	100416954	0.955018	-2.29975	1.60725	0.237965	0.679558	0	1.20869	1.60725
Gm5464	432870	0.954314	-2.31513	0.880612	0.373515	0.780119	0	0.828722	0.880612
Gm46432	108168103	0.953594	-1.55434	0.5977	0.460076	0.829008	0	0.652995	0.5977
Olfr1307	257956	0.95147	-1.55471	1.10571	0.321525	0.748469	0	0.952969	1.10571
Gp9	54368	0.950574	-2.82412	0.554884	0.476094	0.836546	0	0.622904	0.554884
A930003O13Rik	330052	0.949384	-2.54099	1.22488	0.298255	0.731454	0	1.01459	1.22488
Gm2420	100039775	0.949161	-2.42731	1.03249	0.337173	0.756899	0	0.911598	1.03249
C330022C24Rik	78520	0.948769	-2.89449	0.550745	0.477695	0.837476	0	0.619312	0.550745
4930519K11Rik	78019	0.948164	-2.93454	0.488506	0.502966	0.850404	0	0.575856	0.488506
Gm5075	280047	0.947399	-2.77575	1.10151	0.322394	0.748729	0	0.948024	1.10151
3830432H09Rik	320069	0.947135	-2.38437	1.1445	0.313667	0.743533	0	0.970828	1.1445
Gm16244	102637720	0.944079	-2.25673	0.555559	0.475834	0.83639	0	0.620563	0.555559
Astn1	11899	0.943524	-3.00422	0.350269	0.569115	0.87792	0	0.470804	0.350269
Brd8dc	271508	0.942763	-0.406143	5.46028	0.0453754	0.379358	0	2.58187	5.46028
Faim2	72393	0.941783	-2.07431	1.59505	0.239612	0.680363	0	1.1919	1.59505
Gm26493	115487044	0.941336	-3.7006	0.472067	0.51005	0.853935	0	0.561473	0.472067
5430431A17Rik	71368	0.941058	-1.75649	1.64652	0.232769	0.674822	0	1.21546	1.64652
Fam166b	329831	0.941026	-3.40401	0.466589	0.512452	0.855022	0	0.557435	0.466589
Smim3	106878	0.940185	2.36374	10.6563	0.0103122	0.207124	0	3.81193	10.6563
Cracr2a	381812	0.939821	7.10147	19.7032	0.00179591	0.107957	0	5.26708	19.7032
St3gal6	54613	0.938933	6.84775	44.7312	0.000108371	0.0338853	1	7.60151	44.7312
Nat8f2	93673	0.93862	-2.12855	0.686217	0.429734	0.813351	0	0.703044	0.686217
Bhmt	12116	0.938015	-1.79252	1.69518	0.226545	0.670609	0	1.23545	1.69518
Medag	70717	0.9374	-0.524629	0.787864	0.398773	0.796586	0	0.76464	0.787864
Gpr55	227326	0.936523	0.855054	11.358	0.00874641	0.193663	0	3.93915	11.358
Prrx1	18933	0.935236	-3.09862	0.404768	0.541116	0.86767	0	0.510003	0.404768
Igfn1	226438	0.933843	-2.59031	0.774554	0.402619	0.799217	0	0.754794	0.774554
Plaur	18793	0.933829	2.74853	6.18481	0.0356148	0.349077	0	2.76688	6.18481
Gm11366	100846989	0.932411	0.0516058	3.55917	0.0931892	0.495342	0	1.96693	3.55917
Scn1b	20266	0.93219	-1.00589	2.55354	0.145903	0.583815	0	1.59511	2.55354
Erv3	71995	0.930279	-2.09353	1.00581	0.343157	0.760762	0	0.885185	1.00581
Dnajb3	15504	0.929765	0.0819006	3.28472	0.104718	0.516949	0	1.86683	3.28472
Reep2	225362	0.928759	-1.78053	1.22595	0.298057	0.731411	0	1.00074	1.22595
Fhl2	14200	0.928625	4.78698	126.664	1.86156e-06	0.00315353	1	10.9071	126.664
Cdh13	12554	0.928603	-1.74191	0.461916	0.514518	0.855392	0	0.54933	0.461916
Ace3	217246	0.927406	-2.97296	0.532714	0.484778	0.840899	0	0.598052	0.532714
Fbxo43	78803	0.927313	-2.85525	0.435183	0.526642	0.860809	0	0.529603	0.435183
Rpl21-ps15	675278	0.927046	-2.06857	1.54583	0.246418	0.687376	0	1.15666	1.54583
Mboat2	67216	0.926395	3.18157	61.9685	3.17473e-05	0.0199864	1	8.5491	61.9685
Barx2	12023	0.925693	1.63199	16.9589	0.00284043	0.131059	0	4.83754	16.9589
Kcnv2	240595	0.925497	-1.7865	2.07086	0.185349	0.632064	0	1.39034	2.07086
Npr1	18160	0.924659	-0.886985	3.70749	0.0876337	0.484326	0	2.00706	3.70749
Sec1	56546	0.92441	-0.39137	0.645655	0.443206	0.820208	0	0.670709	0.645655
Otoa	246190	0.922249	-1.72381	1.0074	0.342796	0.760634	0	0.881139	1.0074
Pabpc1l	381404	0.921922	-1.70726	1.35187	0.276047	0.714356	0	1.05913	1.35187
Pla2g10os	76684	0.920122	-1.04175	2.42186	0.155463	0.599924	0	1.52966	2.42186
Krt13	16663	0.919966	-1.72845	1.58858	0.240492	0.681327	0	1.171	1.58858
Spsb1	74646	0.919735	1.48172	9.30187	0.0144529	0.242855	0	3.48094	9.30187
Lrrc37a	237954	0.919059	-3.15034	0.47374	0.509321	0.85351	0	0.554044	0.47374
Mamstr	74490	0.91735	0.340887	4.45598	0.0652276	0.43945	0	2.23912	4.45598
Pik3r6	104709	0.917044	-2.61933	0.662024	0.437686	0.817463	0	0.677573	0.662024
Fer1l5	100534273	0.917031	-0.80446	2.63292	0.14051	0.575875	0	1.60932	2.63292
Efs	13644	0.914899	-0.86666	1.72031	0.22342	0.667174	0	1.22719	1.72031
Glra4	14657	0.914701	-3.42543	0.428499	0.529758	0.863144	0	0.520163	0.428499
Gm4798	216082	0.911991	-2.83359	0.286379	0.606042	0.893729	0	0.409252	0.286379
Klb	83379	0.911858	1.07312	8.80644	0.0164706	0.253778	0	3.3552	8.80644
Hmx2	15372	0.911732	-1.57107	1.60854	0.237791	0.679558	0	1.17356	1.60854
Cabp1	29867	0.911091	-0.641799	2.81062	0.129351	0.559467	0	1.67029	2.81062
Trpc6	22068	0.910431	-2.94777	0.370083	0.558604	0.873354	0	0.475344	0.370083
Hebp2	56016	0.910361	2.8942	12.1057	0.00738911	0.184259	0	4.00601	12.1057
Zfp354b	27274	0.908501	-1.87379	0.992634	0.346172	0.763325	0	0.864793	0.992634
Tmem117	320709	0.907053	3.28596	16.8602	0.00289038	0.132322	0	4.76125	16.8602
Rbp7	63954	0.907011	0.416388	4.95621	0.0542074	0.407319	0	2.37384	4.95621
Plvap	84094	0.906818	-0.359921	1.33818	0.278325	0.716352	0	1.04141	1.33818
Vmn1r202	171258	0.906365	-2.52652	0.526552	0.487241	0.842726	0	0.585267	0.526552
Gm22303	115488066	0.906341	-3.27209	0.36454	0.561505	0.874986	0	0.469783	0.36454
Lrguk	74354	0.906024	-2.25518	1.34529	0.277139	0.715316	0	1.04431	1.34529
Kcnk2	16526	0.905968	-2.6337	0.759582	0.407016	0.802296	0	0.73151	0.759582
Syt1	20979	0.904831	-2.32416	0.401282	0.542824	0.868361	0	0.496804	0.401282
Adrb2	11555	0.903633	0.168481	3.82493	0.0835319	0.477051	0	2.01697	3.82493
Chat	12647	0.903372	-0.123427	3.78366	0.0849447	0.480032	0	2.00298	3.78366
Slc16a8	57274	0.901992	-0.977163	2.34776	0.161208	0.606415	0	1.48111	2.34776
2010109A12Rik	75610	0.901893	-1.49744	1.59077	0.240193	0.680852	0	1.15743	1.59077
5830454E08Rik	76100	0.901827	-1.03634	2.19666	0.173824	0.618478	0	1.4198	2.19666
Igkv4-53	546213	0.900721	-2.72774	0.254693	0.626404	0.901	0	0.379272	0.254693
Gm23297	115486827	0.900602	-3.30662	0.47261	0.509813	0.853818	0	0.546218	0.47261
Slco1c1	58807	0.899634	-2.9456	0.496042	0.499779	0.849468	0	0.561958	0.496042
Lmtk3	381983	0.898767	-1.08169	0.811092	0.3922	0.791481	0	0.757893	0.811092
Slc22a17	59049	0.89795	-0.209425	4.27487	0.069909	0.448109	0	2.15312	4.27487
Gm18290	100416843	0.894294	-1.71482	1.05856	0.331473	0.753517	0	0.891342	1.05856
Vmn1r43	113847	0.893172	-1.52808	1.11191	0.320249	0.747357	0	0.918434	1.11191
Anxa3	11745	0.891063	6.31717	43.8317	0.000116783	0.0356021	1	7.29321	43.8317
Sycn	68416	0.891027	4.07753	5.64427	0.0426076	0.371358	0	2.54161	5.64427
Slc2a2	20526	0.890138	-2.97856	0.24648	0.631945	0.903811	0	0.369412	0.24648
Kcnab1	16497	0.889037	1.27447	7.47661	0.0239133	0.298051	0	3.00266	7.47661
Gm7162	635617	0.888811	0.854162	9.43467	0.013965	0.240092	0	3.43473	9.43467
Ramp1	51801	0.888489	5.0453	16.8039	0.00291938	0.132322	0	4.69235	16.8039
4931406B18Rik	74054	0.886469	-1.65728	0.5791	0.466918	0.8307	0	0.611457	0.5791
Itprid1	232016	0.88611	-0.0885691	3.94204	0.0796827	0.467151	0	2.03048	3.94204
Gm18391	100417060	0.883977	-0.944761	1.82839	0.210634	0.654778	0	1.2484	1.82839
Fez1	235180	0.883972	-2.38735	0.4772	0.507819	0.852773	0	0.5431	0.4772
Cecr2	330409	0.883855	-1.08535	2.57035	0.144738	0.58168	0	1.54897	2.57035
Folr1	14275	0.883682	-1.53914	2.21146	0.172531	0.617202	0	1.40804	2.21146
Fam155a	270028	0.881945	-3.07391	0.680197	0.43169	0.814251	0	0.672326	0.680197
Il6ra	16194	0.881665	1.51719	6.70663	0.0301766	0.325854	0	2.80121	6.70663
Vwf	22371	0.881617	3.04063	32.8342	0.000329585	0.0625615	1	6.41543	32.8342
Agt	11606	0.880876	2.13321	7.0555	0.0271125	0.312747	0	2.88531	7.0555
Gm15941	100503538	0.879491	-0.633932	3.00783	0.118279	0.541648	0	1.70559	3.00783
Gal3st2	381334	0.878795	5.81811	14.5705	0.00442633	0.151435	0	4.32855	14.5705
1700022I11Rik	67317	0.878409	-0.899945	2.74964	0.133046	0.564388	0	1.61039	2.74964
Egln3	112407	0.877519	4.24159	37.4394	0.000206982	0.045891	1	6.76841	37.4394
Gm8797	667759	0.877082	-3.10188	0.531073	0.485432	0.841179	0	0.576475	0.531073
Hspb8	80888	0.876859	-0.971267	2.269	0.167627	0.612133	0	1.4244	2.269
Xirp1	22437	0.875829	-1.06749	1.983	0.194012	0.639934	0	1.30688	1.983
Ccdc126	57895	0.875744	0.967835	12.6667	0.00653893	0.176077	0	4.00844	12.6667
Mybpc2	233199	0.87486	-3.37883	0.28739	0.605417	0.893729	0	0.399675	0.28739
Vmn1r90	627280	0.874796	-3.54454	0.284473	0.607224	0.893909	0	0.397284	0.284473
Clec3b	21922	0.874026	-0.624712	2.26906	0.167622	0.612133	0	1.42162	2.26906
Lrp8os2	619295	0.872633	-0.757987	2.12782	0.180008	0.625504	0	1.36356	2.12782
Gm4961	242914	0.871807	-0.715731	1.67418	0.229202	0.672456	0	1.17077	1.67418
Ier5l	72500	0.871698	0.233467	7.02813	0.0273384	0.313657	0	2.86042	7.02813
Cdh3	12560	0.871392	-0.431446	4.0777	0.0755015	0.458617	0	2.0527	4.0777
4921511C10Rik	70924	0.871155	-1.14941	1.52327	0.249628	0.691914	0	1.10243	1.52327
Wfikkn2	278507	0.870825	-0.459056	4.91678	0.0549864	0.410104	0	2.30371	4.91678
Misp3	70134	0.869989	0.833092	6.46988	0.0325049	0.336114	0	2.71963	6.46988
4732414G09Rik	100043309	0.869731	-2.89485	0.407207	0.539926	0.866644	0	0.489111	0.407207
6330415G19Rik	320020	0.866981	-2.85604	0.807839	0.39311	0.791708	0	0.739542	0.807839
Esyt3	272636	0.866235	-0.960259	2.68875	0.136873	0.569442	0	1.5744	2.68875
Adgrf2	435529	0.866073	-3.09165	0.646585	0.44289	0.820066	0	0.644695	0.646585
Alyref2	56009	0.865652	3.19936	19.0362	0.00199867	0.112611	0	4.91849	19.0362
Grin2b	14812	0.865077	-1.95153	1.36294	0.274225	0.712785	0	1.02345	1.36294
Gm23639	115489002	0.864514	-1.77514	1.08462	0.32592	0.750264	0	0.886491	1.08462
4930533N22Rik	75205	0.861974	-2.6988	0.738389	0.413374	0.805724	0	0.697305	0.738389
Tmem88	67020	0.860047	-1.58513	1.09859	0.322998	0.749215	0	0.89085	1.09859
H2ac22	319170	0.858975	4.33187	21.8763	0.00128978	0.0983633	1	5.2408	21.8763
Cda	72269	0.858123	2.28434	14.6626	0.00434732	0.150313	0	4.28114	14.6626
Gm20556	328576	0.858076	-1.91743	0.985851	0.34774	0.764531	0	0.831531	0.985851
Sall1	58198	0.857251	-2.52355	0.340124	0.574657	0.881371	0	0.435851	0.340124
Krt14	16664	0.855193	-0.045125	4.63233	0.0610447	0.428518	0	2.19676	4.63233
Majin	622554	0.854541	-1.85908	1.62708	0.235322	0.676808	0	1.13615	1.62708
Bmp8b	12164	0.853828	0.714746	3.19108	0.109068	0.5251	0	1.73916	3.19108
Rps10-ps2	666274	0.853555	1.76376	8.95119	0.0158468	0.250034	0	3.25261	8.95119
Gm17059	102640356	0.853097	-0.698798	1.67317	0.229332	0.672456	0	1.15524	1.67317
Tssk6	83984	0.85302	0.200209	5.61226	0.0430736	0.371982	0	2.467	5.61226
Fgf13	14168	0.851685	-2.30172	1.04061	0.335382	0.756261	0	0.856213	1.04061
H2ac24	319171	0.85163	8.10048	20.2866	0.00163901	0.104046	0	5.0264	20.2866
Fmo1	14261	0.850911	1.9744	17.407	0.00262648	0.12593	0	4.65452	17.407
Cpn1	93721	0.850268	2.20159	3.92977	0.0800751	0.468328	0	1.97681	3.92977
Olfm4	380924	0.847769	-2.53426	0.442309	0.523357	0.859359	0	0.506083	0.442309
Airn	104103	0.846986	4.21273	26.868	0.000656314	0.0767516	1	5.72519	26.868
Kcnh1	16510	0.846616	-1.63932	1.75264	0.219487	0.66273	0	1.18433	1.75264
Lin28b	380669	0.846255	-3.08032	0.392004	0.547423	0.869628	0	0.47045	0.392004
Ucp3	22229	0.845972	-2.56484	0.661979	0.437701	0.817463	0	0.644975	0.661979
Efna5	13640	0.845474	-2.47834	0.288795	0.604551	0.893729	0	0.392734	0.288795
Strc	140476	0.844981	1.19845	8.23092	0.0192746	0.271051	0	3.08058	8.23092
Prr7	432763	0.844625	-2.2172	1.23878	0.295701	0.729826	0	0.950241	1.23878
Mx1	17857	0.841997	3.90511	27.4348	0.000611706	0.0762266	1	5.76022	27.4348
Nfe2	18022	0.841821	-2.08157	1.01215	0.341722	0.759421	0	0.835804	1.01215
Samd11	231004	0.839522	-1.87444	0.795499	0.396593	0.794676	0	0.718744	0.795499
Prss12	19142	0.838976	-1.58993	1.47615	0.256524	0.697846	0	1.05694	1.47615
Sag	20215	0.837834	-0.919167	3.01888	0.117695	0.540002	0	1.66089	3.01888
1700056E22Rik	73363	0.835894	-1.36395	1.67283	0.229375	0.672456	0	1.1414	1.67283
Alpk2	225638	0.83567	-2.82285	0.465603	0.512887	0.855392	0	0.517521	0.465603
0610039K10Rik	68386	0.835595	0.630543	4.4628	0.0650593	0.43898	0	2.11776	4.4628
Slc5a2	246787	0.835582	-2.52976	0.883683	0.372722	0.780119	0	0.764897	0.883683
Gm30747	102632758	0.834811	-1.14525	1.51354	0.25103	0.693349	0	1.07066	1.51354
H2af-ps1	100040209	0.834773	-3.23462	0.338974	0.575292	0.881691	0	0.428258	0.338974
Stk26	70415	0.83422	0.443861	7.54901	0.0234116	0.296422	0	2.90713	7.54901
Vpreb1	22362	0.833669	-2.919	0.390936	0.547958	0.869965	0	0.465608	0.390936
Slamf9	98365	0.833468	-1.77029	0.704771	0.423796	0.810468	0	0.664392	0.704771
Vmn2r13	231589	0.832872	-3.71444	0.198945	0.666537	0.916511	0	0.313809	0.198945
Scn7a	20272	0.832128	-1.06569	0.313476	0.589768	0.888544	0	0.408258	0.313476
Lama3	16774	0.83111	5.56493	91.801	6.81164e-06	0.00646046	1	9.19192	91.801
Me3	109264	0.830718	0.470861	2.34146	0.161709	0.606775	0	1.40732	2.34146
Gpr20	239530	0.830327	3.55098	28.4683	0.000539577	0.0719661	1	5.8107	28.4683
Slc16a3	80879	0.83025	1.87141	11.8444	0.00783172	0.18774	0	3.74471	11.8444
Mfrp	259172	0.830174	-0.0423426	3.18353	0.109429	0.525947	0	1.70833	3.18353
Smoc1	64075	0.829985	-0.754819	0.84378	0.383236	0.785982	0	0.740458	0.84378
Vmn2r20	667180	0.829146	-1.95083	1.4161	0.265706	0.704658	0	1.02263	1.4161
Gm18601	100417419	0.828781	-1.71226	1.49614	0.253566	0.69581	0	1.05844	1.49614
Rpl26-ps4	433050	0.827658	-2.65041	0.438097	0.525294	0.859809	0	0.496231	0.438097
Crisp3	11572	0.827228	-2.42631	0.614084	0.454191	0.825686	0	0.608152	0.614084
Bdkrb1	12061	0.827056	-2.23603	1.19519	0.303816	0.735632	0	0.91788	1.19519
Usp29	57775	0.826122	-2.16083	0.911557	0.365639	0.777244	0	0.774669	0.911557
Chit1	71884	0.825991	-0.652131	3.31447	0.103382	0.515079	0	1.74714	3.31447
Fetub	59083	0.825892	-2.12558	1.18064	0.306598	0.738466	0	0.910122	1.18064
2010003K11Rik	69861	0.825502	5.19061	49.615	7.37605e-05	0.0307132	1	7.32284	49.615
Ms4a14	383435	0.823977	-3.25574	0.592951	0.461807	0.829163	0	0.593999	0.592951
Meox1	17285	0.823112	-2.52223	0.69254	0.427695	0.812373	0	0.652604	0.69254
Lbh	77889	0.822772	3.77781	21.6516	0.00133313	0.0983633	1	5.08553	21.6516
Rgcc	66214	0.822419	1.48105	11.773	0.00795831	0.189079	0	3.71212	11.773
Gm20125	100504235	0.822318	-2.29538	0.897109	0.369284	0.779285	0	0.765012	0.897109
Efhc1	71877	0.821148	-1.64402	1.54675	0.246289	0.687376	0	1.0752	1.54675
B230217O12Rik	320879	0.820252	-1.79659	1.33849	0.278274	0.716352	0	0.980903	1.33849
Arhgef37	328967	0.818974	3.11511	30.6993	0.000416478	0.0658429	1	5.96355	30.6993
Endou	19011	0.81866	-3.06963	0.331624	0.579387	0.883761	0	0.418068	0.331624
Matn4	17183	0.8185	-1.99087	0.813453	0.391541	0.791322	0	0.718166	0.813453
Kcna2	16490	0.817555	-1.46813	1.10155	0.322386	0.748729	0	0.866446	1.10155
Apol7b	278679	0.815285	-1.44255	0.478697	0.507171	0.852291	0	0.518824	0.478697
Hmgcs1	208715	0.81484	8.62537	29.0758	0.000502056	0.0696838	1	5.80372	29.0758
Ccdc13	100502861	0.814418	-3.57	0.24546	0.632641	0.903811	0	0.349683	0.24546
Dlgap3	242667	0.813934	-2.32558	0.396057	0.545405	0.869013	0	0.462848	0.396057
H2bc22	319188	0.81376	1.89781	11.2711	0.00892348	0.19531	0	3.60252	11.2711
Olfr1312	258359	0.813626	-2.98641	0.53795	0.482702	0.840023	0	0.555973	0.53795
9430041J12Rik	77323	0.813614	-2.21892	0.936502	0.359476	0.772918	0	0.780959	0.936502
Phlda2	22113	0.813432	1.00211	5.2697	0.0484849	0.390233	0	2.3099	5.2697
Tnnt1	21955	0.811445	0.728529	6.63046	0.0309022	0.328905	0	2.65002	6.63046
Cacnb2	12296	0.811115	-1.1256	0.489917	0.502366	0.850396	0	0.52458	0.489917
Tnfrsf22	79202	0.809846	-1.2747	0.488178	0.503106	0.850404	0	0.522999	0.488178
Phkg1	18682	0.808564	-3.26179	0.381203	0.552876	0.870416	0	0.450779	0.381203
Tmem200b	623230	0.807606	-2.42462	0.859049	0.379159	0.783854	0	0.737191	0.859049
Gm19178	100418389	0.807249	1.08615	11.3469	0.00876884	0.193663	0	3.59959	11.3469
Fbxo16	50759	0.806707	-2.06982	0.787809	0.398789	0.796586	0	0.698386	0.787809
Ddx25	30959	0.806218	-2.49658	0.72434	0.417678	0.807086	0	0.663004	0.72434
Abtb2	99382	0.805541	2.30714	13.6468	0.0053249	0.163501	0	3.97395	13.6468
Gm24620	115488217	0.805004	1.85003	7.89967	0.0211594	0.283543	0	2.9256	7.89967
Agr2	23795	0.804348	9.68162	23.4792	0.00102605	0.0912736	1	5.21957	23.4792
Gm16731	105247126	0.804051	-1.22847	1.72538	0.222798	0.666652	0	1.13855	1.72538
Zbtb11os1	66391	0.804046	-0.303856	4.30615	0.0690707	0.44775	0	2.02658	4.30615
Olfr1467	258686	0.802211	-2.52449	0.646761	0.44283	0.820066	0	0.616883	0.646761
Nr4a2	18227	0.802043	2.32785	21.6681	0.00132988	0.0983633	1	5.01483	21.6681
Aplnr	23796	0.801245	-2.71062	0.448757	0.520419	0.858511	0	0.494285	0.448757
Kcnmb4	58802	0.800188	-2.96892	0.337676	0.576011	0.881863	0	0.417169	0.337676
Dnm3	103967	0.800083	-0.440048	2.72411	0.134633	0.566044	0	1.51632	2.72411
Adamts3	330119	0.79963	-1.83727	0.390534	0.548159	0.870014	0	0.454473	0.390534
Hs3st4	628779	0.799215	-3.15415	0.58018	0.466516	0.8307	0	0.576223	0.58018
Fndc5	384061	0.799007	3.39236	5.99176	0.0379342	0.355897	0	2.47235	5.99176
Olfr678	258753	0.79892	-1.5848	1.54093	0.24711	0.6882	0	1.05625	1.54093
Gm5897	545963	0.798715	3.90639	24.6892	0.000870029	0.084875	1	5.32384	24.6892
Sult2b1	54200	0.798715	3.90639	24.6892	0.000870029	0.084875	1	5.32384	24.6892
Cd244a	18106	0.798654	0.679196	6.47177	0.0324854	0.336114	0	2.58889	6.47177
Lrtm2	211187	0.798624	-3.28779	0.3213	0.585244	0.886125	0	0.404703	0.3213
Aqp7	11832	0.798283	-1.97065	0.835112	0.385582	0.788247	0	0.719756	0.835112
Nfatc4	73181	0.798072	-2.49875	0.353632	0.567303	0.876945	0	0.428061	0.353632
Uchl1	22223	0.797504	-1.51145	0.331214	0.579617	0.883761	0	0.411682	0.331214
Prrg3	208748	0.796818	-2.4514	0.272687	0.614652	0.896588	0	0.367206	0.272687
Atp12a	192113	0.796704	7.298	5.81595	0.0402135	0.3665	0	2.42438	5.81595
3110070M22Rik	67304	0.795726	-1.0135	1.71513	0.224059	0.667599	0	1.12774	1.71513
Chst13	71797	0.795596	-1.49355	1.13144	0.316282	0.743965	0	0.867768	1.13144
Gpr161	240888	0.795301	-0.813673	1.79305	0.214702	0.657587	0	1.15956	1.79305
Grin3b	170483	0.794583	-0.718591	1.63471	0.234315	0.675289	0	1.09313	1.63471
Ccdc142	243510	0.793888	0.899908	3.30159	0.103958	0.516372	0	1.70451	3.30159
Cfap54	380654	0.793359	-3.22806	0.34711	0.570829	0.87826	0	0.422	0.34711
Ttc32	75516	0.793306	2.29665	12.0467	0.00748634	0.184259	0	3.68398	12.0467
Pdgfb	18591	0.793128	0.56066	3.8748	0.0818642	0.473086	0	1.88342	3.8748
Yjefn3	234365	0.792622	-0.988112	2.78692	0.13077	0.561711	0	1.5304	2.78692
Olfr365	258656	0.792466	-2.25804	0.82482	0.388396	0.788805	0	0.71139	0.82482
Tgm4	331046	0.792461	-0.774174	2.76236	0.132263	0.564177	0	1.52169	2.76236
Fam89a	69627	0.791429	-0.646863	2.43461	0.154502	0.597974	0	1.40378	2.43461
Drd3	13490	0.791346	-2.00509	0.832419	0.386315	0.788432	0	0.714876	0.832419
Ube2d2b	73318	0.79116	-0.112587	1.83088	0.210351	0.654778	0	1.17162	1.83088
Gm29684	628062	0.791077	-1.72298	0.919472	0.363666	0.776072	0	0.760145	0.919472
Wt1os	329480	0.790331	-3.53954	0.203856	0.662742	0.916214	0	0.30898	0.203856
Fam184a	75906	0.790139	-2.17794	0.905391	0.367188	0.778813	0	0.752412	0.905391
Cyp2j13	230459	0.788263	-2.13276	1.01119	0.341938	0.759704	0	0.80487	1.01119
Tff3	21786	0.787858	8.62053	32.0166	0.000359944	0.063727	1	5.94569	32.0166
Pycr1	209027	0.787138	2.70425	24.19	0.000930577	0.0888942	1	5.23087	24.19
Ankrd6	140577	0.786778	-0.99823	1.66947	0.229804	0.67248	0	1.1018	1.66947
Hmgcll1	208982	0.786486	-1.59514	1.37639	0.272033	0.710533	0	0.975204	1.37639
Id4	15904	0.785578	2.11932	13.9239	0.00503339	0.161518	0	3.96149	13.9239
9130209A04Rik	77668	0.785534	0.28003	4.5536	0.062869	0.434182	0	2.07117	4.5536
Fkbp1b	14226	0.785386	-0.521558	1.94829	0.197585	0.642265	0	1.2138	1.94829
Gzmk	14945	0.785196	-2.55759	0.308272	0.592819	0.889264	0	0.39133	0.308272
Ppp1r13l	333654	0.785147	1.4182	13.5147	0.00547125	0.165027	0	3.89788	13.5147
Igkv4-55	385253	0.785121	-2.26594	0.404671	0.541163	0.86767	0	0.459538	0.404671
Zpbp2	69376	0.784626	-2.95059	0.697145	0.42622	0.811649	0	0.638009	0.697145
Gm21284	100861870	0.784488	-2.66244	0.3045	0.595052	0.890208	0	0.388325	0.3045
H2ac11	319167	0.784451	3.96677	20.4799	0.00159078	0.104018	0	4.82005	20.4799
R3hdml	100043899	0.783221	-2.55056	0.686241	0.429726	0.813351	0	0.631265	0.686241
Cav1	12389	0.783119	1.60483	12.6752	0.0065271	0.176077	0	3.76053	12.6752
Epor	13857	0.782835	-3.66111	0.225506	0.646645	0.909666	0	0.325751	0.225506
Tex38	75173	0.782111	-2.93263	0.379529	0.55373	0.870928	0	0.441436	0.379529
AI463170	100504549	0.780779	0.178894	4.96782	0.0539809	0.406691	0	2.17808	4.96782
Adora3	11542	0.779834	-1.55653	0.69431	0.427127	0.812289	0	0.634308	0.69431
Msmo1	66234	0.779735	6.8249	59.9081	3.6142e-05	0.0205672	1	7.62608	59.9081
Aldh3b2	621603	0.777843	4.08659	32.1286	0.000355587	0.063727	1	5.91363	32.1286
Kcnn3	140493	0.776791	-0.915043	0.853281	0.380691	0.784454	0	0.718612	0.853281
A930033H14Rik	320700	0.776184	-1.1178	2.38696	0.158135	0.603144	0	1.37174	2.38696
Sval3	387564	0.775525	-2.63457	0.636554	0.446326	0.821429	0	0.59973	0.636554
Sprr2a2	100303744	0.77326	11.537	35.8558	0.00024153	0.0509062	1	6.18196	35.8558
Ttc16	338348	0.772857	-0.676591	2.79062	0.130548	0.561403	0	1.51084	2.79062
Vwce	71768	0.772431	-3.77102	0.205061	0.661819	0.915668	0	0.306204	0.205061
BC048644	407789	0.771321	-2.16021	0.353463	0.567393	0.876945	0	0.420078	0.353463
Sntb1	20649	0.77089	-0.642053	2.39681	0.157375	0.601868	0	1.37029	2.39681
Clec2i	93675	0.770316	-1.09354	2.26544	0.167924	0.612366	0	1.32168	2.26544
Pkhd1l1	192190	0.770268	1.78119	5.75827	0.0409985	0.368377	0	2.36604	5.75827
Nebl	74103	0.76945	1.41933	11.4102	0.00864213	0.193119	0	3.51728	11.4102
Prss16	54373	0.76855	1.25954	7.75684	0.0220427	0.289798	0	2.82234	7.75684
Arg1	11846	0.768537	0.0166722	2.34053	0.161783	0.606775	0	1.34761	2.34053
Gm2981	100040812	0.767337	-2.28271	0.629747	0.448684	0.822985	0	0.59244	0.629747
Ddi1	71829	0.767231	-1.51615	1.2586	0.292115	0.725868	0	0.909627	1.2586
9530034E10Rik	78615	0.766832	-0.49004	1.95129	0.197273	0.642105	0	1.19946	1.95129
Pmp22	18858	0.7667	7.67904	27.865	0.000580317	0.0750544	1	5.50622	27.865
Cd80	12519	0.765262	-1.98428	0.853032	0.380757	0.784454	0	0.712763	0.853032
Lhx3	16871	0.764672	-3.36992	0.222629	0.648728	0.910648	0	0.319303	0.222629
Rasa4	54153	0.764367	6.05334	33.6816	0.00030138	0.0598274	1	5.98067	33.6816
Ggt7	207182	0.763548	-1.47388	0.933138	0.360298	0.773825	0	0.752638	0.933138
Opcml	330908	0.763397	-2.36787	0.979609	0.349192	0.765361	0	0.775641	0.979609
Gm3226	100041240	0.762203	0.273414	0.730914	0.415655	0.806096	0	0.646658	0.730914
Nell2	54003	0.762068	-3.47013	0.208731	0.659029	0.914859	0	0.307124	0.208731
Kdm6a	22289	0.761739	5.8678	55.2095	4.93308e-05	0.0247699	1	7.30246	55.2095
A430078I02Rik	320486	0.761634	-0.141648	3.72174	0.0871224	0.483427	0	1.79691	3.72174
Tgfbr3l	100044509	0.761196	0.909923	9.42331	0.014006	0.240553	0	3.14181	9.42331
Mnd1-ps	100042415	0.760456	-3.87006	0.164253	0.695118	0.92566	0	0.267557	0.164253
Ighv10-3	380809	0.760139	-2.04765	0.199271	0.666283	0.916511	0	0.298661	0.199271
Cyp2d9	13105	0.759253	2.88959	5.30834	0.0478332	0.388638	0	2.23471	5.30834
Ar	11835	0.759208	-0.678576	1.51983	0.250123	0.692424	0	1.01866	1.51983
Katnal2	71206	0.75873	-1.23161	2.0737	0.185078	0.631804	0	1.23964	2.0737
Btn2a2	238555	0.758229	-2.44583	0.310449	0.591538	0.889052	0	0.385671	0.310449
Itgad	381924	0.757667	-1.29273	1.94927	0.197483	0.642265	0	1.19108	1.94927
Grid1	14803	0.757463	-3.09098	0.332946	0.578646	0.883378	0	0.401645	0.332946
Scand1	19018	0.75729	3.4747	20.617	0.00155764	0.103843	0	4.74561	20.617
Avil	11567	0.756961	3.22725	16.3583	0.00316202	0.135455	0	4.22488	16.3583
Gm11841	623671	0.756377	-1.91657	0.308595	0.592629	0.889264	0	0.383825	0.308595
Adra1a	11549	0.755976	-2.46416	0.570148	0.470274	0.83274	0	0.553325	0.570148
Atp2b2	11941	0.755943	-2.325	0.501351	0.497555	0.848276	0	0.511954	0.501351
Dclk1	13175	0.755227	3.90006	16.6251	0.00301391	0.133994	0	4.25497	16.6251
St3gal4	20443	0.754906	8.01778	39.6589	0.000168207	0.0420744	1	6.36897	39.6589
Asb16	217217	0.754636	-0.868195	2.07895	0.184578	0.631304	0	1.23811	2.07895
Syn1	20964	0.752387	-0.973564	2.35505	0.160631	0.605669	0	1.33784	2.35505
Cd164l2	69655	0.752282	-2.61638	0.652355	0.440933	0.819398	0	0.599039	0.652355
C1qtnf9	239126	0.751947	-1.55008	0.793369	0.397199	0.795445	0	0.675295	0.793369
Gm45623	115488204	0.750643	-1.03112	2.03489	0.188832	0.63422	0	1.21803	2.03489
Upk1b	22268	0.750629	0.764482	2.95285	0.121238	0.545762	0	1.5418	2.95285
Tbc1d16	207592	0.74856	3.3929	19.8447	0.00175619	0.106393	0	4.62944	19.8447
Cidec	14311	0.747704	1.6534	3.82193	0.0836335	0.477051	0	1.80945	3.82193
Chrnb1	11443	0.747695	0.29542	4.65466	0.0605394	0.427608	0	2.04509	4.65466
Pdzd2	68070	0.746701	2.38728	20.2469	0.00164912	0.104046	0	4.66932	20.2469
Vmn2r10	22307	0.746299	-3.62007	0.23122	0.642558	0.908017	0	0.322224	0.23122
Npnt	114249	0.745763	-1.3252	1.04437	0.334559	0.755685	0	0.797394	1.04437
Sh2d5	230863	0.74569	-2.46377	0.302235	0.596401	0.890637	0	0.376372	0.302235
Pcdhb4	93875	0.74546	-1.35428	0.730584	0.415756	0.806096	0	0.63902	0.730584
Mpdz	17475	0.745048	1.11023	1.95041	0.197365	0.642265	0	1.18115	1.95041
Nt5e	23959	0.745038	6.01284	11.6196	0.00823883	0.19039	0	3.49305	11.6196
Hpn	15451	0.744731	1.73502	12.7843	0.00637637	0.175473	0	3.67879	12.7843
Etnk2	214253	0.744342	-1.25998	0.644637	0.443553	0.820423	0	0.59144	0.644637
Etv4	18612	0.743814	3.21715	15.7475	0.00353656	0.141313	0	4.10514	15.7475
Prkag2os1	71161	0.743513	-3.11855	0.285858	0.606365	0.893729	0	0.363757	0.285858
Mical1	171580	0.743092	5.20446	25.5278	0.000778862	0.082487	1	5.20295	25.5278
Anxa8	11752	0.741833	5.63254	24.5773	0.000883168	0.0856673	1	5.10713	24.5773
Gm14698	100040244	0.741651	-2.39944	0.542137	0.481053	0.839569	0	0.531402	0.542137
Gm16143	102632251	0.741646	-1.72764	0.819817	0.389775	0.790196	0	0.684192	0.819817
Septin3	24050	0.741555	-1.61661	1.06324	0.330466	0.752531	0	0.804008	1.06324
Shisa8	435145	0.74141	-0.617215	2.7532	0.132826	0.564388	0	1.4657	2.7532
Kif19a	286942	0.741329	0.439881	6.27014	0.0346462	0.345578	0	2.44128	6.27014
Gm13436	624088	0.740282	-0.732312	2.58917	0.143449	0.579801	0	1.40874	2.58917
Smbd1	381043	0.740001	-1.46368	1.43594	0.262622	0.701646	0	0.96982	1.43594
Olfr648	258746	0.739443	-1.60487	1.32127	0.281176	0.718384	0	0.919947	1.32127
Slc22a4	30805	0.738857	-1.51529	1.03606	0.336383	0.756899	0	0.789644	1.03606
Psg28	114871	0.738739	-1.9036	1.07062	0.328887	0.751842	0	0.805913	1.07062
Best2	212989	0.738373	3.91926	8.39099	0.0184388	0.267448	0	2.89327	8.39099
Map2k3os	24082	0.737409	0.525266	6.73517	0.0299102	0.324414	0	2.54108	6.73517
Trnp1	69539	0.737362	-2.30841	0.300028	0.597723	0.890863	0	0.372602	0.300028
Eif2s3x	26905	0.736742	7.48725	106.441	3.7654e-06	0.00451454	1	9.03892	106.441
Vmn2r65	100009609	0.735785	-3.27488	0.340575	0.574408	0.881345	0	0.400971	0.340575
Bcat1	12035	0.735673	-3.17385	0.508172	0.494725	0.847221	0	0.508937	0.508172
Hdx	245596	0.735563	-2.98529	0.38931	0.548773	0.870014	0	0.433923	0.38931
Klc3	232943	0.735376	-0.20685	3.67705	0.0887386	0.485093	0	1.75121	3.67705
Insig1	231070	0.734911	6.52585	16.3241	0.00318166	0.135455	0	4.15632	16.3241
Trpm5	56843	0.734823	3.49668	29.545	0.000475263	0.0687601	1	5.53022	29.545
Fndc9	320116	0.734784	-1.82696	0.587486	0.463812	0.829964	0	0.555257	0.587486
Terc	21748	0.733803	2.04948	6.28285	0.0345049	0.345188	0	2.43153	6.28285
Trim47	217333	0.733506	1.35686	5.79515	0.0404944	0.367296	0	2.31545	5.79515
Pld2	18806	0.732557	0.759169	8.55951	0.017607	0.262188	0	2.91494	8.55951
Angpt1	11600	0.732481	-1.93672	0.580046	0.466565	0.8307	0	0.5501	0.580046
Zbtb16	235320	0.732251	1.82191	6.18971	0.0355582	0.34897	0	2.40722	6.18971
Ptprm	19274	0.732116	2.00955	7.94899	0.0208647	0.282028	0	2.79158	7.94899
Angpt4	11602	0.732058	-2.60276	0.658594	0.438833	0.817949	0	0.594143	0.658594
Mmp13	17386	0.73178	-3.15011	0.199718	0.665936	0.916511	0	0.293223	0.199718
Gm45351	72716	0.731657	-0.691978	1.21793	0.299543	0.731693	0	0.869363	1.21793
Sval1	71578	0.731446	6.31239	11.821	0.00787293	0.188245	0	3.49305	11.821
Slc29a2	13340	0.73093	1.19186	4.40004	0.0666301	0.44248	0	1.95236	4.40004
P3h4	66180	0.730749	0.425679	5.00631	0.053238	0.404269	0	2.11384	5.00631
Tnfrsf12a	27279	0.73021	2.25016	6.29566	0.034363	0.344194	0	2.42845	6.29566
Slc12a3	20497	0.729808	-1.9202	0.345257	0.571839	0.878944	0	0.402542	0.345257
Trim66	330627	0.729739	-3.14176	0.266761	0.618466	0.897873	0	0.346069	0.266761
Tubg2	103768	0.729335	-1.73417	1.08818	0.325173	0.749879	0	0.808854	1.08818
6330415B21Rik	70753	0.728852	-3.60536	0.198264	0.667068	0.916511	0	0.291407	0.198264
Klhdc7b	546648	0.728818	-3.30645	0.345382	0.571771	0.878944	0	0.402351	0.345382
Ncs1	14299	0.728591	-0.936116	0.400786	0.543068	0.868479	0	0.439352	0.400786
Ccl6	20305	0.728502	7.39654	11.3155	0.00883242	0.193878	0	3.40318	11.3155
Rims4	241770	0.727982	2.41543	4.72603	0.0589598	0.423815	0	2.03635	4.72603
Gm15417	545539	0.727476	1.09416	6.90141	0.0284155	0.318523	0	2.56051	6.90141
Gm5962	102640277	0.727357	-1.84099	0.82637	0.38797	0.788596	0	0.680787	0.82637
Zfpm1	22761	0.727072	1.58498	6.06578	0.0370231	0.354093	0	2.36957	6.06578
Bmx	12169	0.723485	0.75212	5.71609	0.0415848	0.369054	0	2.28037	5.71609
Wnt4	22417	0.723372	-0.88115	1.4166	0.265627	0.704658	0	0.950546	1.4166
Clec11a	20256	0.723148	-0.139476	3.87196	0.081958	0.473134	0	1.79342	3.87196
Pdlim4	30794	0.723097	-0.787237	1.35933	0.274817	0.713087	0	0.925983	1.35933
Ryr2	20191	0.722579	-1.49911	1.22474	0.29828	0.731454	0	0.866937	1.22474
Pxdc1	66895	0.722478	0.876047	4.42348	0.0660378	0.441086	0	1.94736	4.42348
Cpne7	102278	0.722439	-2.00388	0.282246	0.608612	0.89486	0	0.355832	0.282246
Ttll11	74410	0.722144	-2.48375	0.405498	0.540759	0.867492	0	0.440445	0.405498
Snx22	382083	0.721158	0.190569	4.35003	0.0679161	0.445031	0	1.9255	4.35003
Tceal3	594844	0.720895	-2.53824	0.620598	0.451887	0.824598	0	0.568581	0.620598
Aebp1	11568	0.720568	1.63419	8.22078	0.0193292	0.271371	0	2.82403	8.22078
Gm5815	545216	0.720444	-1.66385	0.81399	0.391392	0.791322	0	0.671248	0.81399
Gramd2	546134	0.720188	2.32978	17.0569	0.00279184	0.129517	0	4.20763	17.0569
Efemp2	58859	0.719724	1.14043	6.16379	0.0358585	0.350818	0	2.38039	6.16379
6720468P15Rik	78073	0.719698	-1.15448	1.22981	0.297346	0.731337	0	0.867452	1.22981
Cyp51	13121	0.719344	7.53925	48.9839	7.73744e-05	0.0314017	1	6.76915	48.9839
Pacsin3	80708	0.718609	1.6004	10.6066	0.0104359	0.208542	0	3.2607	10.6066
Hck	15162	0.718074	2.76406	9.00849	0.015608	0.248771	0	2.97192	9.00849
Gfra1	14585	0.717513	-2.14627	0.31273	0.590203	0.888544	0	0.376553	0.31273
Gm24924	115488991	0.717358	14.8788	39.5362	0.000170102	0.0420744	1	6.19735	39.5362
Slc15a1	56643	0.717144	5.70294	15.5885	0.00364291	0.143028	0	4.00879	15.5885
Fam149a	212326	0.715959	1.82963	15.5228	0.00368801	0.143079	0	3.99673	15.5228
Gm6710	626832	0.715885	1.52359	0.701328	0.424888	0.811581	0	0.610556	0.701328
Cited1	12705	0.715748	-2.9947	0.2755	0.612861	0.89615	0	0.349223	0.2755
Olfr1370	258528	0.715541	-3.57583	0.242629	0.634583	0.904714	0	0.324333	0.242629
Prrt3	210673	0.715187	-0.430261	2.16566	0.176573	0.622703	0	1.23632	2.16566
Ptrh1	329384	0.714626	2.90103	17.2774	0.00268623	0.127034	0	4.21892	17.2774
Gm38409	328436	0.714583	-2.27297	0.851646	0.381127	0.784454	0	0.687468	0.851646
Gm16001	108169069	0.714186	0.847787	6.41352	0.0330919	0.339672	0	2.42848	6.41352
Cdh26	381409	0.713544	-0.628593	1.68497	0.227832	0.671074	0	1.0534	1.68497
Odf2l	52184	0.713443	4.811	26.5962	0.000679129	0.0767516	1	5.19469	26.5962
Fem1al	216622	0.713126	0.711038	4.67382	0.0601103	0.426053	0	2.00173	4.67382
Stxbp1	20910	0.711898	3.95586	12.1632	0.00729584	0.184259	0	3.50019	12.1632
Rps18-ps3	100042791	0.711895	1.36819	2.49948	0.149732	0.588138	0	1.3508	2.49948
Chst10	98388	0.711777	-1.37744	0.549292	0.478259	0.838035	0	0.524655	0.549292
Gpsm1	67839	0.71128	2.87866	12.5915	0.00664561	0.177272	0	3.56507	12.5915
Stbd1	52331	0.711091	-1.7769	0.673989	0.433723	0.814847	0	0.593898	0.673989
Gm12408	100040557	0.710375	-1.40812	1.4082	0.266948	0.70554	0	0.938498	1.4082
Olfr959	258501	0.70935	-2.14554	0.438524	0.525097	0.859809	0	0.457427	0.438524
Fbxo17	50760	0.70866	-0.997181	1.88164	0.204699	0.649748	0	1.12583	1.88164
Scn2a	110876	0.708628	-3.11397	0.274436	0.613537	0.896171	0	0.346721	0.274436
Vmn2r115	638102	0.708599	-3.28909	0.318581	0.586808	0.887212	0	0.378328	0.318581
Tmem92	544806	0.708576	-3.39952	0.262904	0.620978	0.898344	0	0.338154	0.262904
Olfr495	258361	0.708283	-2.94183	0.249876	0.62964	0.902846	0	0.328255	0.249876
St6gal2	240119	0.708276	-0.676357	0.832047	0.386416	0.788432	0	0.67469	0.832047
Snora52	100217419	0.708236	-0.176532	1.89449	0.203301	0.648634	0	1.13037	1.89449
Rgs16	19734	0.708201	1.17512	8.94048	0.0158919	0.250319	0	2.93886	8.94048
Slc2a10	170441	0.706954	3.28181	9.36651	0.0142128	0.240949	0	3.01548	9.36651
Smok4a	272667	0.706912	-1.46625	1.17056	0.308546	0.739755	0	0.833586	1.17056
Cybrd1	73649	0.7068	-2.62793	0.563059	0.472961	0.833874	0	0.530743	0.563059
Spink1	20730	0.705986	5.17421	5.6941	0.0418947	0.369054	0	2.24762	5.6941
C530005A16Rik	654318	0.70524	0.440819	3.30839	0.103653	0.515845	0	1.60501	3.30839
Bambi	68010	0.704841	2.92849	5.72309	0.0414869	0.369054	0	2.25276	5.72309
Gper1	76854	0.704717	0.722952	5.29173	0.048112	0.389286	0	2.1477	5.29173
Htr1b	15551	0.703621	-3.16783	0.433604	0.527375	0.860987	0	0.452553	0.433604
Ndn	17984	0.703378	-1.84723	0.851975	0.381039	0.784454	0	0.682312	0.851975
Sphk1	20698	0.703349	-2.05222	0.946133	0.357138	0.771292	0	0.728107	0.946133
Mvd	192156	0.702216	5.80252	31.2929	0.00038974	0.0639774	1	5.54682	31.2929
A230057D06Rik	319893	0.702203	-2.84212	0.447517	0.520981	0.858724	0	0.460727	0.447517
Tmigd3	69296	0.701362	-2.46442	0.441662	0.523654	0.859598	0	0.456845	0.441662
F2	14061	0.701212	-2.48165	0.287546	0.605321	0.893729	0	0.354463	0.287546
Rgsl1	240816	0.700986	-1.46763	0.967332	0.352075	0.7681	0	0.736997	0.967332
Gm12589	102631997	0.700936	-0.993707	1.59222	0.239996	0.680488	0	1.00751	1.59222
Fam20a	208659	0.700902	-2.9806	0.296896	0.59961	0.891813	0	0.361079	0.296896
Fmo4	226564	0.700776	1.79457	9.61831	0.0133236	0.23595	0	3.0482	9.61831
Gm4462	100043475	0.699631	-3.02023	0.364384	0.561587	0.874986	0	0.406969	0.364384
Capn6	12338	0.699534	-0.472595	1.16018	0.310571	0.740259	0	0.82472	1.16018
0610009E02Rik	100125929	0.699515	-1.447	0.31979	0.586112	0.886672	0	0.376791	0.31979
Fxyd6	59095	0.699027	0.152888	1.51506	0.250811	0.693193	0	0.975105	1.51506
Pcnx2	270109	0.698761	-1.40674	1.14808	0.312957	0.742826	0	0.818884	1.14808
Gm46415	108168084	0.698585	-3.10291	0.181107	0.680823	0.921993	0	0.270971	0.181107
Ctsf	56464	0.698546	2.60576	10.1363	0.0117014	0.221226	0	3.13499	10.1363
Grid2	14804	0.6985	0.74498	6.54968	0.0316958	0.333789	0	2.4326	6.54968
Prg4	96875	0.698371	-2.20015	0.732607	0.415137	0.806096	0	0.61955	0.732607
Alox5	11689	0.698048	1.90984	7.6909	0.0224659	0.291886	0	2.67434	7.6909
Bcas1	76960	0.697797	6.69273	17.3168	0.00266791	0.126518	0	4.17482	17.3168
Pik3r5	320207	0.697604	2.86109	10.7207	0.0101549	0.206055	0	3.23279	10.7207
Olfr643	259081	0.697591	-3.1647	0.131373	0.725716	0.937909	0	0.225807	0.131373
Rab27a	11891	0.697428	5.33059	52.4008	6.00889e-05	0.026933	1	6.84515	52.4008
Cd300lg	52685	0.696282	-2.16553	0.588051	0.463604	0.829964	0	0.54095	0.588051
Pdgfd	71785	0.695191	-0.478063	1.4275	0.263927	0.702871	0	0.936674	1.4275
Hipk4	233020	0.694661	-0.71119	2.13245	0.179583	0.625455	0	1.20698	2.13245
Hpd	15445	0.694654	5.93277	15.725	0.00355139	0.141313	0	3.96467	15.725
Olfr984	258601	0.693871	-2.68824	0.511559	0.493331	0.84651	0	0.496385	0.511559
F10	14058	0.693313	-3.2427	0.210498	0.657695	0.914808	0	0.294253	0.210498
C2cd4a	244911	0.692647	1.15447	3.3718	0.100871	0.509737	0	1.61016	3.3718
Igf2r	16004	0.692588	8.81132	40.8357	0.000151278	0.0409941	1	6.17417	40.8357
Klk1	16612	0.69157	9.78058	6.60728	0.0311274	0.330391	0	2.43364	6.60728
Srrm3	58212	0.690833	-2.74485	0.27577	0.612689	0.89615	0	0.34344	0.27577
Cib2	56506	0.690742	-0.189038	2.56303	0.145244	0.582203	0	1.35247	2.56303
Gm9353	668778	0.690669	-0.933627	0.780745	0.400822	0.798744	0	0.640848	0.780745
S1pr3	13610	0.690068	-2.43735	0.293749	0.601518	0.892135	0	0.356151	0.293749
Fdps	110196	0.689726	7.22489	35.9877	0.000238394	0.0508732	1	5.84334	35.9877
Efna2	13637	0.689293	-1.2732	1.48095	0.255809	0.697846	0	0.954731	1.48095
Gm5901	100503879	0.689148	-0.639646	0.901931	0.368061	0.779036	0	0.69988	0.901931
Catsperb	271036	0.687934	-2.36252	0.282006	0.608762	0.894965	0	0.347249	0.282006
Gm21057	100859962	0.687903	-1.38987	1.1652	0.30959	0.739755	0	0.820311	1.1652
Slc35f1	215085	0.687822	-3.43258	0.222651	0.648712	0.910648	0	0.302756	0.222651
Gm15710	100040605	0.686027	-2.29874	0.649597	0.441866	0.819829	0	0.570673	0.649597
Eef1akmt3	100504608	0.685895	0.305052	2.25693	0.16864	0.612653	0	1.24359	2.25693
Lypd6b	71897	0.685742	2.18499	12.3431	0.00701352	0.182523	0	3.46488	12.3431
Snora65	104367	0.685453	-2.69682	0.281348	0.609174	0.895035	0	0.346181	0.281348
Magee1	107528	0.685359	0.117698	3.6924	0.0881792	0.484602	0	1.69596	3.6924
Ppp1r1a	58200	0.685345	-0.766109	1.13456	0.315654	0.743965	0	0.805312	1.13456
Chrd	12667	0.685075	0.382482	4.55684	0.0627923	0.433952	0	1.93271	4.55684
Gm6329	622523	0.684237	-1.86604	0.492202	0.501398	0.849952	0	0.481762	0.492202
Car14	23831	0.684073	-3.15622	0.251717	0.628398	0.902462	0	0.32417	0.251717
Pacsin1	23969	0.683865	2.98164	26.6722	0.000672655	0.0767516	1	5.09595	26.6722
Snora31	100303751	0.683645	0.183895	2.95418	0.121165	0.545642	0	1.47227	2.95418
Xcr1	23832	0.682866	-2.29074	0.65322	0.440641	0.819398	0	0.57136	0.65322
Klhl35	72184	0.681944	-2.08661	0.864966	0.377597	0.782949	0	0.678573	0.864966
Rpph1	85029	0.681923	14.5676	52.4585	5.98403e-05	0.026933	1	6.77487	52.4585
4930511M06Rik	75084	0.680665	-0.970664	1.74782	0.220067	0.663441	0	1.0538	1.74782
Foxa3	15377	0.680531	5.63877	20.1165	0.00168294	0.104521	0	4.44586	20.1165
Ager	11596	0.680184	-0.129907	2.56664	0.144995	0.581805	0	1.3438	2.56664
Vmn2r113	434701	0.680095	-2.07257	0.585788	0.464438	0.830249	0	0.533664	0.585788
Gm10282	100042405	0.679498	-1.08144	1.77356	0.216992	0.659994	0	1.06274	1.77356
Chac1	69065	0.679396	-0.439837	2.53016	0.147542	0.585411	0	1.33095	2.53016
Lgals12	56072	0.678873	4.59486	77.0331	1.36321e-05	0.0105785	1	7.78902	77.0331
Rab37	58222	0.678455	1.26859	5.7363	0.0413027	0.368979	0	2.21502	5.7363
Vmn1r219	171272	0.678195	-3.02058	0.467997	0.511832	0.854666	0	0.465435	0.467997
Gm5475	432982	0.67771	-0.84292	1.3152	0.282209	0.719272	0	0.878866	1.3152
0610009L18Rik	66838	0.67694	-1.16336	1.20709	0.30157	0.733687	0	0.832326	1.20709
Ccdc183	77058	0.676904	-2.24045	0.738452	0.413355	0.805724	0	0.613386	0.738452
Acox2	93732	0.676117	0.321001	3.09239	0.113909	0.531936	0	1.50747	3.09239
Zfp879	214779	0.675869	-0.863336	1.33223	0.279324	0.717266	0	0.884875	1.33223
Klf1	16596	0.675606	-1.36287	1.16725	0.30919	0.739755	0	0.814246	1.16725
Gm12238	100303747	0.675448	-1.00319	0.744771	0.411443	0.805296	0	0.615983	0.744771
6330409D20Rik	70730	0.675249	-3.18587	0.172719	0.687834	0.923532	0	0.259518	0.172719
Itpripl2	319622	0.67378	2.47512	8.15628	0.0196805	0.27405	0	2.72143	8.15628
Spdef	30051	0.673533	6.63883	26.777	0.000663844	0.0767516	1	5.06872	26.777
Gm10036	100040551	0.67308	-0.121013	2.33755	0.162022	0.606775	0	1.26032	2.33755
Rbpms2	71973	0.672689	-2.03251	0.396519	0.545176	0.868934	0	0.419971	0.396519
Gm26175	115490468	0.672069	-2.26969	0.525857	0.487521	0.842842	0	0.497138	0.525857
Olfr1135	258654	0.671954	-2.85875	0.400444	0.543237	0.868479	0	0.422223	0.400444
Gfi1	14581	0.671687	3.32051	11.1016	0.00928201	0.198575	0	3.23741	11.1016
Ttc30a2	620631	0.670278	-1.61848	0.700356	0.425197	0.811581	0	0.591054	0.700356
Plb1	665270	0.670274	-1.49794	1.1785	0.30701	0.738805	0	0.816132	1.1785
Fdft1	14137	0.669805	7.17247	25.16	0.000817316	0.0835522	1	4.91195	25.16
Kctd14	233529	0.669703	3.36811	15.9921	0.00338033	0.13806	0	3.9308	15.9921
Klhdc9	68874	0.669419	-0.501738	1.21128	0.300784	0.733149	0	0.829801	1.21128
Jhy	70989	0.668672	-3.1182	0.173166	0.687455	0.923313	0	0.258718	0.173166
Myo1h	231646	0.667443	0.106886	1.32075	0.281265	0.718448	0	0.874946	1.32075
Slc26a8	224661	0.667213	-2.21273	0.494145	0.500578	0.849912	0	0.47724	0.494145
Ankrd35	213121	0.667148	0.998467	4.70169	0.0594927	0.425678	0	1.94607	4.70169
Nucb2	53322	0.666601	4.59712	45.2198	0.000104114	0.0335365	1	6.32152	45.2198
Sema3e	20349	0.666499	-0.178101	1.65565	0.231583	0.674089	0	1.00835	1.65565
Slc6a12	14411	0.666154	-1.10832	0.714939	0.420599	0.809002	0	0.59686	0.714939
Cd55os	102640368	0.666144	-0.240843	1.98885	0.193419	0.639808	0	1.1322	1.98885
Gnat3	242851	0.666107	-0.750567	1.46129	0.258754	0.699183	0	0.931624	1.46129
Chn1	108699	0.664824	-2.04704	0.432288	0.527987	0.86141	0	0.439747	0.432288
Kirrel2	243911	0.664609	-3.05124	0.161561	0.697481	0.926989	0	0.248023	0.161561
Pygl	110095	0.664589	2.28681	7.54146	0.0234633	0.296496	0	2.58312	7.54146
Snora69	104369	0.663445	-1.81735	0.624415	0.450546	0.823953	0	0.548429	0.624415
Cox7a1	12865	0.662892	4.9327	18.0852	0.00233917	0.119207	0	4.16544	18.0852
Epha2	13836	0.662678	5.22402	5.45691	0.0454282	0.379427	0	2.12548	5.45691
Tmem120b	330189	0.662577	1.47774	9.32586	0.0143632	0.242062	0	2.9169	9.32586
C1qtnf6	72709	0.662152	2.38615	11.3085	0.00884669	0.193878	0	3.2491	11.3085
Slc34a2	20531	0.662046	5.11039	9.09248	0.015266	0.247974	0	2.87394	9.09248
Socs1	12703	0.662011	1.60457	6.3743	0.0335083	0.341321	0	2.33363	6.3743
Gm34885	102638284	0.661314	-1.05214	0.650144	0.441681	0.81981	0	0.561269	0.650144
H2ac15	319169	0.66131	6.37242	18.4305	0.00220783	0.117056	0	4.20057	18.4305
Acsbg1	94180	0.660349	-0.579483	1.44405	0.261376	0.701599	0	0.920992	1.44405
Npffr1	237362	0.660156	-2.94411	0.523173	0.488602	0.842842	0	0.491529	0.523173
AW551984	244810	0.659465	1.23276	3.01703	0.117793	0.540002	0	1.46716	3.01703
Fam229b	66337	0.658822	-2.38118	0.2539	0.626934	0.901382	0	0.320145	0.2539
Wdr86	269633	0.657952	-2.52699	0.545361	0.47979	0.839008	0	0.50325	0.545361
9530053A07Rik	319482	0.657019	-0.474	1.36361	0.274114	0.712605	0	0.886281	1.36361
Pdx1	18609	0.656166	0.0300824	2.39667	0.157386	0.601868	0	1.26549	2.39667
Snurf	84704	0.655525	-0.877556	0.894664	0.369906	0.779577	0	0.680337	0.894664
Gpc3	14734	0.655021	0.733046	2.04875	0.187479	0.633108	0	1.14484	2.04875
Rab27b	80718	0.654711	5.79856	45.8393	9.90088e-05	0.0335365	1	6.30401	45.8393
Arntl2	272322	0.654616	0.0800779	1.98093	0.194223	0.640023	0	1.12035	1.98093
Gm34882	102638281	0.654519	-0.821634	1.13205	0.316159	0.743965	0	0.787194	1.13205
Tgm5	74176	0.654347	-1.07067	1.06545	0.329991	0.752163	0	0.757831	1.06545
Grip2	243547	0.653877	-2.18376	0.633179	0.447493	0.822081	0	0.54945	0.633179
Foxe3	30923	0.65359	-3.01555	0.222956	0.64849	0.910648	0	0.295891	0.222956
Catsper4	329954	0.653488	-0.212108	1.07966	0.326966	0.751212	0	0.763671	1.07966
Lrrc9	78257	0.653336	-3.23002	0.270356	0.616146	0.897359	0	0.330786	0.270356
Gm13666	620110	0.653094	-1.7289	0.543724	0.480431	0.839414	0	0.500648	0.543724
Efnb3	13643	0.652888	-0.981269	1.23687	0.29605	0.730195	0	0.83118	1.23687
Mgp	17313	0.65203	-0.109996	0.296612	0.599781	0.891813	0	0.348857	0.296612
Rps2-ps8	623242	0.651417	-1.67796	0.588943	0.463275	0.829964	0	0.52487	0.588943
Adamts2	216725	0.65122	-0.939825	0.309504	0.592093	0.889258	0	0.35746	0.309504
Ackr3	12778	0.648872	1.34629	2.75353	0.132805	0.564388	0	1.37475	2.75353
Selenom	114679	0.648787	5.6407	16.7649	0.00293968	0.132418	0	3.96932	16.7649
Cyp2u1	71519	0.646018	0.719468	3.46998	0.0967487	0.503063	0	1.58731	3.46998
Dusp22	105352	0.645704	0.764822	6.07152	0.0369536	0.354093	0	2.24091	6.07152
Wbscr25	71304	0.64543	-1.63276	0.930514	0.360941	0.774101	0	0.692261	0.930514
Grk4	14772	0.643573	-0.734981	2.19825	0.173684	0.618131	0	1.18764	2.19825
Nxph1	18231	0.642982	-2.55696	0.441441	0.523755	0.859604	0	0.438596	0.441441
Mpp2	50997	0.642512	-0.276932	1.64807	0.232567	0.674822	0	0.988847	1.64807
1700028K03Rik	76421	0.642144	-0.580578	1.67961	0.228512	0.6716	0	1.00052	1.67961
Chrna3	110834	0.641957	-2.57586	0.199262	0.66629	0.916511	0	0.275164	0.199262
Nptxr	73340	0.639873	-1.3406	0.723278	0.418007	0.807172	0	0.590269	0.723278
Gm4988	245440	0.639785	-3.28751	0.354834	0.566658	0.876697	0	0.38435	0.354834
H2bu2	78303	0.639616	0.910726	4.46606	0.0649791	0.43898	0	1.8496	4.46606
Ccdc170	100504234	0.639581	-2.67005	0.232827	0.64142	0.907686	0	0.300448	0.232827
Olfr1366	258280	0.638612	-2.96744	0.211891	0.65665	0.914414	0	0.28438	0.211891
Ccl9	20308	0.638512	4.60203	19.2808	0.00192118	0.110331	0	4.22873	19.2808
Prkg1	19091	0.63839	-1.76622	0.926189	0.362004	0.775231	0	0.686902	0.926189
Lrrc27	76612	0.638311	-1.78938	0.912819	0.365324	0.777186	0	0.680694	0.912819
1810046K07Rik	69809	0.638025	-1.01087	1.60701	0.237997	0.679558	0	0.970177	1.60701
Gsn	227753	0.637783	7.82324	20.7927	0.00151638	0.102729	0	4.38648	20.7927
E330032C10Rik	328855	0.637643	-2.16132	0.748322	0.410374	0.804913	0	0.601808	0.748322
Gm9899	100502829	0.637253	-2.85023	0.19526	0.669423	0.917575	0	0.271099	0.19526
Sfta3-ps	104798	0.636973	-3.48135	0.198243	0.667084	0.916511	0	0.27341	0.198243
Gm16287	100038595	0.636888	-2.54068	0.25336	0.627295	0.901674	0	0.314925	0.25336
Tpst1	22021	0.636201	0.770772	2.91993	0.123055	0.548656	0	1.41419	2.91993
Kctd12b	207474	0.636169	-2.58799	0.150629	0.70732	0.930147	0	0.233726	0.150629
Scn8a	20273	0.635887	-3.12007	0.114023	0.743665	0.942545	0	0.199866	0.114023
Axdnd1	77352	0.635777	-0.506233	2.36134	0.160135	0.605497	0	1.23605	2.36134
H2al1m	76383	0.635707	-2.62616	0.221696	0.649406	0.910758	0	0.291293	0.221696
Idi1	319554	0.634879	6.68317	56.9679	4.37934e-05	0.0226558	1	6.76805	56.9679
Gm17921	100416110	0.63442	-3.6779	0.115714	0.741851	0.942276	0	0.201309	0.115714
Cd163l1	244233	0.633887	-1.26235	1.07676	0.327581	0.751212	0	0.7521	1.07676
Gal3st2c	619597	0.633586	4.52452	5.62932	0.0428243	0.37175	0	2.12282	5.62932
Golga7b	71146	0.63221	-1.0412	1.2028	0.302377	0.733891	0	0.805116	1.2028
Kng2	385643	0.631931	-2.9883	0.211244	0.657135	0.914652	0	0.28257	0.211244
Msln	56047	0.631563	0.577661	2.21095	0.172576	0.617202	0	1.1821	2.21095
Kcnk4	16528	0.630636	-0.831702	1.47905	0.256092	0.697846	0	0.915949	1.47905
Ccdc159	67119	0.630615	0.128037	1.4311	0.263369	0.702099	0	0.897096	1.4311
Miga1	215708	0.630435	3.85394	24.0967	0.00094247	0.0888942	1	4.68393	24.0967
Aldh3b3	73458	0.630348	-2.19889	0.255788	0.625674	0.900796	0	0.315241	0.255788
Gm38416	330850	0.630024	-0.154937	2.47555	0.151469	0.591868	0	1.26853	2.47555
Klrb1	100043861	0.629927	-2.27158	0.530534	0.485647	0.841381	0	0.485415	0.530534
Hes5	15208	0.628807	-1.56065	0.520213	0.489799	0.843609	0	0.479321	0.520213
Ltc4s	17001	0.628728	-0.0955424	3.25466	0.106089	0.518511	0	1.50651	3.25466
Ddit3	13198	0.628456	3.28189	13.0611	0.00601304	0.172193	0	3.43332	13.0611
Kcnh6	192775	0.628086	1.14464	3.56513	0.0929577	0.494693	0	1.59453	3.56513
Nrg2	100042150	0.627246	-1.88516	0.439767	0.524524	0.859787	0	0.432854	0.439767
Rrh	20132	0.627178	-1.69119	0.858766	0.379234	0.78389	0	0.650395	0.858766
Olfr1258	258980	0.626744	-3.45329	0.153097	0.705063	0.929777	0	0.234347	0.153097
Myo15	17910	0.625087	-3.30509	0.138567	0.718672	0.936361	0	0.221273	0.138567
Eno3	13808	0.624509	5.54228	9.68156	0.0131112	0.233892	0	2.902	9.68156
Enpp3	209558	0.624286	0.514436	1.98471	0.193839	0.639832	0	1.09837	1.98471
E130218I03Rik	77490	0.623868	0.196158	0.9436	0.357751	0.77179	0	0.687933	0.9436
Inpp4b	234515	0.623626	4.3838	45.3249	0.000103225	0.0335365	1	6.14173	45.3249
Spag6	381350	0.622225	-2.32066	0.605073	0.457412	0.827225	0	0.522871	0.605073
Jcad	240185	0.620663	-1.2993	0.46084	0.514995	0.855744	0	0.443126	0.46084
A330040F15Rik	74333	0.620448	-1.21969	0.943194	0.357849	0.77179	0	0.68612	0.943194
Cd55	13136	0.620269	5.01664	20.6865	0.00154116	0.103585	0	4.32273	20.6865
Tmem240	381582	0.620196	-1.394	0.565895	0.471883	0.833442	0	0.501344	0.565895
Npc2	67963	0.618008	6.96071	23.6176	0.00100654	0.0912736	1	4.59992	23.6176
Rab33a	19337	0.617894	-2.47139	0.247977	0.630926	0.903467	0	0.306959	0.247977
Rasl11a	68895	0.617885	-0.0177533	1.37068	0.272961	0.710905	0	0.865374	1.37068
Mpp1	17524	0.617273	4.38657	29.9602	0.000453005	0.0666698	1	5.12945	29.9602
P3h1	56401	0.617178	0.625292	4.89681	0.0553862	0.411289	0	1.92746	4.89681
Eda	13607	0.617036	-1.52913	0.712924	0.42123	0.809148	0	0.575883	0.712924
Cnga4	233649	0.616668	-3.45449	0.184004	0.678447	0.92129	0	0.258341	0.184004
Sp5	64406	0.615141	-0.199283	1.99764	0.192532	0.638386	0	1.09593	1.99764
Rps8-ps4	100502877	0.614878	-3.38503	0.125009	0.732135	0.940061	0	0.207369	0.125009
Chn1os3	329427	0.61481	-3.6095	0.142042	0.715345	0.934582	0	0.222788	0.142042
Panx2	406218	0.61479	-1.95009	0.519081	0.490259	0.84406	0	0.474063	0.519081
Gm30671	102632649	0.613462	-1.64758	0.256659	0.625094	0.900558	0	0.312188	0.256659
Ntn1	18208	0.613435	0.531463	0.90466	0.367372	0.778813	0	0.665343	0.90466
Fam81b	238726	0.613322	-3.01734	0.211332	0.657069	0.914652	0	0.279015	0.211332
4930451E10Rik	78111	0.61316	-2.99327	0.145232	0.712332	0.933087	0	0.225338	0.145232
Dok7	231134	0.612622	2.3074	8.87284	0.0161807	0.251744	0	2.73851	8.87284
Cacna2d2	56808	0.612422	2.64362	5.00046	0.05335	0.404269	0	1.94599	5.00046
Tnfaip8l2	69769	0.612098	-0.558468	1.13512	0.315542	0.743965	0	0.765682	1.13512
Yif1b	77254	0.611937	4.19857	31.4442	0.000383266	0.063727	1	5.22147	31.4442
Olfr635	259122	0.611627	-2.9555	0.226172	0.646166	0.909292	0	0.289791	0.226172
Gm9013	668162	0.611582	-1.81462	0.350735	0.568864	0.877813	0	0.374331	0.350735
Gm12035	665953	0.611252	-3.02758	0.205887	0.661188	0.915668	0	0.274469	0.205887
4930404N11Rik	432479	0.610751	1.87089	11.6593	0.00816514	0.189912	0	3.18854	11.6593
Tmprss11a	194597	0.6104	-3.84911	0.16647	0.69319	0.925353	0	0.242968	0.16647
Neat1	66961	0.61022	10.1934	20.8693	0.00149884	0.101945	0	4.31119	20.8693
Pou2f3	18988	0.609457	0.631522	3.3797	0.100531	0.509022	0	1.52218	3.3797
C1qtnf5	235312	0.609114	-2.01074	0.180627	0.681219	0.921993	0	0.254291	0.180627
Qsox1	104009	0.608964	6.80993	23.4692	0.00102748	0.0912736	1	4.55754	23.4692
Clec4a1	269799	0.60895	-2.74947	0.274219	0.613675	0.896171	0	0.323425	0.274219
Serpine2	20720	0.608175	-1.37938	0.528211	0.486576	0.842477	0	0.476886	0.528211
Tspan4	64540	0.607866	0.0407697	2.62547	0.141005	0.576055	0	1.29657	2.62547
Gm12103	115487717	0.607738	-1.93215	0.353152	0.567561	0.876945	0	0.374853	0.353152
Rpl15-ps3	100034724	0.60762	0.974502	1.84653	0.208586	0.652791	0	1.03724	1.84653
Hepacam2	101202	0.607595	6.95259	9.28217	0.0145271	0.243291	0	2.80032	9.28217
Insyn2b	574403	0.607372	-0.561882	1.52221	0.24978	0.692023	0	0.917809	1.52221
Dcn	13179	0.607244	3.83404	1.32367	0.28077	0.718031	0	0.840353	1.32367
Gm18622	100417460	0.606855	-2.46116	0.403139	0.541913	0.867796	0	0.405209	0.403139
Gm15050	100504154	0.606659	-1.32083	0.774442	0.402651	0.799217	0	0.601586	0.774442
Myh10	77579	0.606172	1.1235	4.11927	0.0742764	0.45515	0	1.71881	4.11927
4933400A11Rik	66747	0.606014	-1.63077	0.525326	0.487734	0.842842	0	0.4746	0.525326
Mt1	17748	0.60596	8.74588	5.65581	0.0424412	0.370487	0	2.08849	5.65581
Gm32742	102635385	0.605698	1.47496	5.1208	0.051103	0.39782	0	1.96538	5.1208
Hecw1	94253	0.605662	-2.68698	0.307118	0.5935	0.889766	0	0.344781	0.307118
Ntng1	80883	0.6055	-2.66618	0.387593	0.549637	0.870014	0	0.395476	0.387593
Sorcs1	58178	0.605313	-3.3854	0.175833	0.685208	0.92295	0	0.249764	0.175833
Gm4013	100042757	0.604707	-1.11405	1.31539	0.282177	0.719272	0	0.835576	1.31539
Trpc5	22067	0.604404	-3.74527	0.134339	0.722786	0.937217	0	0.214355	0.134339
Nab2	17937	0.604288	0.163496	3.20238	0.108531	0.523993	0	1.46618	3.20238
H2ac18	15267	0.604227	5.5782	15.4547	0.00373554	0.143079	0	3.69042	15.4547
Slc23a3	22626	0.603902	0.568703	4.58766	0.0620713	0.432521	0	1.83459	4.58766
Matk	17179	0.602966	2.69219	9.58956	0.0134216	0.236464	0	2.84356	9.58956
Plekhg6	213522	0.602792	3.81883	25.4426	0.000787569	0.082487	1	4.71346	25.4426
H3c10	319152	0.602603	4.54444	14.025	0.00493199	0.159468	0	3.50304	14.025
Fam186a	72277	0.602355	-3.32971	0.130156	0.72693	0.938102	0	0.210281	0.130156
Tdpoz9-ps1	668346	0.602154	-0.871363	0.176567	0.684593	0.922787	0	0.24981	0.176567
Vat1l	270097	0.602069	-2.24233	0.213526	0.655428	0.913874	0	0.278495	0.213526
4930405J17Rik	73811	0.601876	0.32127	2.14223	0.17869	0.624222	0	1.13508	2.14223
Sptbn5	640524	0.601734	1.32171	5.54835	0.0440233	0.374299	0	2.05827	5.54835
Cmtm7	102545	0.600249	2.82451	15.2123	0.00391072	0.144346	0	3.65009	15.2123
Oxct2a	64059	0.600228	0.16541	2.40061	0.157083	0.601868	0	1.21863	2.40061
Pde2a	207728	0.599913	5.61009	18.4037	0.00221768	0.117214	0	4.02262	18.4037
Pdlim2	213019	0.59943	4.95651	7.67646	0.02256	0.292219	0	2.49489	7.67646
Gm9077	668270	0.599033	-2.00917	0.650794	0.441461	0.819777	0	0.537882	0.650794
Gm13572	102636022	0.598129	-1.96476	0.582127	0.465792	0.830583	0	0.502275	0.582127
Tmc7	209760	0.596739	1.93226	6.06894	0.0369849	0.354093	0	2.16557	6.06894
Serpinf2	18816	0.596446	-1.82234	0.607385	0.456582	0.827031	0	0.514803	0.607385
Sh2d6	71130	0.594968	2.4604	9.50488	0.0137154	0.238198	0	2.81363	9.50488
A530088E08Rik	664702	0.594917	-2.2493	0.185082	0.677569	0.920903	0	0.255325	0.185082
Fgfr3	14184	0.594755	5.2949	9.13234	0.0151069	0.247035	0	2.74984	9.13234
Bcam	57278	0.594619	2.31491	11.6742	0.00813767	0.18979	0	3.1553	11.6742
Loxl4	67573	0.594522	-0.157858	2.53735	0.147036	0.58515	0	1.25717	2.53735
Creb5	231991	0.59448	-1.55141	0.228543	0.644465	0.90869	0	0.288095	0.228543
Ccdc190	78465	0.594402	-2.76864	0.199026	0.666474	0.916511	0	0.26606	0.199026
Gm5415	408191	0.594289	-1.87368	0.278085	0.611225	0.895455	0	0.322778	0.278085
1700067K01Rik	73453	0.593857	-1.66736	0.474045	0.509188	0.85351	0	0.442402	0.474045
H2bc11	319183	0.593118	5.92765	8.55807	0.0176139	0.262188	0	2.64613	8.55807
Rgs4	19736	0.592641	-0.530656	0.879351	0.373841	0.780119	0	0.64439	0.879351
Tppp3	67971	0.592412	5.03392	16.2966	0.00319759	0.135794	0	3.76214	16.2966
Scx	20289	0.592064	-0.785197	1.47123	0.257259	0.697846	0	0.888808	1.47123
Gm128	229588	0.591747	-1.1516	1.45148	0.26024	0.700209	0	0.881072	1.45148
Gm12416	668010	0.591133	-2.88241	0.419527	0.533997	0.86436	0	0.410443	0.419527
Gm5406	385905	0.590921	0.787689	2.53228	0.147393	0.585184	0	1.25245	2.53228
Lrrc36	270091	0.590532	-3.31686	0.0938211	0.766624	0.949351	0	0.173796	0.0938211
Pcbp4	59092	0.590415	1.44768	6.94326	0.028054	0.317334	0	2.33682	6.94326
1700008O03Rik	69349	0.590408	-2.03372	0.229726	0.64362	0.90809	0	0.288141	0.229726
Mxra7	67622	0.588638	0.742324	4.05591	0.0761539	0.459679	0	1.68174	4.05591
Kcnk7	16530	0.587967	-1.37974	0.424895	0.531453	0.863981	0	0.412661	0.424895
4930545L23Rik	78805	0.587874	-1.29333	0.547784	0.478845	0.838588	0	0.480677	0.547784
Cxxc5	67393	0.587589	2.99007	14.4793	0.0045062	0.152331	0	3.5257	14.4793
Cux2	13048	0.587326	0.814256	2.48335	0.150899	0.590504	0	1.23399	2.48335
Gm11513	102640343	0.587081	-2.16233	0.509395	0.494221	0.846949	0	0.459794	0.509395
4930443O20Rik	74687	0.58685	-1.13327	1.20819	0.301364	0.733687	0	0.782387	1.20819
Scara5	71145	0.58654	0.6895	3.17605	0.109788	0.526217	0	1.44074	3.17605
Slc37a2	56857	0.58637	5.834	8.1205	0.0198788	0.275161	0	2.55491	8.1205
Mvk	17855	0.585715	5.23415	15.4756	0.00372087	0.143079	0	3.64593	15.4756
Gpx8	69590	0.585524	-1.53401	0.194072	0.67036	0.91769	0	0.260639	0.194072
Cadm3	94332	0.585048	-1.97473	0.264472	0.619954	0.897998	0	0.31148	0.264472
Rsph9	75564	0.58469	-1.37761	0.520812	0.489557	0.843609	0	0.465208	0.520812
Tcf23	69852	0.584253	1.10141	2.90547	0.123865	0.549537	0	1.35991	2.90547
Gm16740	100504029	0.584228	-0.376968	2.14905	0.17807	0.623681	0	1.12354	2.14905
Pde6a	225600	0.583866	-0.867749	1.20636	0.301706	0.733687	0	0.780031	1.20636
Rap1gapos	69808	0.583552	-1.79895	0.416878	0.535261	0.864985	0	0.406753	0.416878
Vsig8	240916	0.583128	-0.628495	1.77418	0.216919	0.659994	0	0.994288	1.77418
Gm7496	100416888	0.581763	-1.03084	0.543413	0.480553	0.839455	0	0.476331	0.543413
Mlph	171531	0.581684	7.03243	36.1396	0.000234844	0.0507502	1	5.43147	36.1396
Tmem190	78052	0.581613	-0.835572	0.899266	0.368736	0.779036	0	0.648419	0.899266
2810442N19Rik	72753	0.581404	-2.5527	0.42299	0.532353	0.864162	0	0.409688	0.42299
Mcoln1	94178	0.581054	4.04123	23.7083	0.000994014	0.0912736	1	4.49173	23.7083
2310068J16Rik	70281	0.580962	-0.759674	1.29467	0.285746	0.720665	0	0.81377	1.29467
Cgref1	68567	0.580962	6.21564	8.52584	0.0177694	0.263104	0	2.61822	8.52584
Fbxo41	330369	0.579957	-2.01256	0.43267	0.527809	0.861215	0	0.414843	0.43267
Rab3b	69908	0.579906	0.176456	1.48229	0.25561	0.697846	0	0.885525	1.48229
H2ac19	319192	0.579538	8.3172	21.9716	0.00127191	0.0983633	1	4.32702	21.9716
Limch1	77569	0.579167	1.47274	5.99114	0.037942	0.355897	0	2.12278	5.99114
Sypl2	17306	0.579034	-2.21619	0.409431	0.538847	0.866377	0	0.40115	0.409431
Tacr2	21337	0.578716	-2.32225	0.174306	0.686493	0.92295	0	0.243987	0.174306
Cnpy1	269637	0.578598	-2.14631	0.20361	0.66293	0.916301	0	0.266619	0.20361
Sqle	20775	0.578145	7.12279	21.6198	0.0013394	0.0983633	1	4.28932	21.6198
Tespa1	67596	0.578061	-1.00847	0.806263	0.393552	0.791835	0	0.604597	0.806263
H4c17	100041230	0.577975	7.04133	7.55547	0.0233675	0.296422	0	2.43526	7.55547
BC085271	100504508	0.577969	-2.12765	0.257961	0.624231	0.899816	0	0.305497	0.257961
Pstpip1	19200	0.577882	1.07681	2.93164	0.122405	0.547938	0	1.3616	2.93164
1700048M11Rik	100503166	0.577657	-2.00039	0.575837	0.468136	0.831117	0	0.491944	0.575837
Adamts13	279028	0.576947	-2.09716	0.493812	0.500718	0.849952	0	0.448113	0.493812
Gm10575	100126795	0.576601	1.88572	7.62884	0.0228736	0.293979	0	2.44678	7.62884
Car5b	56078	0.576072	-0.470446	1.91905	0.200664	0.645862	0	1.03987	1.91905
Hlf	217082	0.576008	-2.08841	0.316626	0.587938	0.888019	0	0.343862	0.316626
Gprc5a	232431	0.575729	5.22018	12.2445	0.00716657	0.183707	0	3.19651	12.2445
F3	14066	0.575691	3.96283	17.9391	0.00239766	0.120391	0	3.90514	17.9391
Iqcd	75732	0.574881	0.394841	1.99935	0.192359	0.638386	0	1.06635	1.99935
Erg	13876	0.574761	-3.06089	0.1584	0.700285	0.928131	0	0.230453	0.1584
A4gnt	333424	0.574202	4.7841	9.26653	0.0145863	0.243291	0	2.73362	9.26653
Lss	16987	0.573509	6.37392	14.3817	0.00459369	0.153443	0	3.47903	14.3817
Galnt5	241391	0.573021	6.12683	17.9921	0.00237622	0.119666	0	3.90372	17.9921
Olfr394	259009	0.572841	-3.46215	0.16761	0.692204	0.924889	0	0.237644	0.16761
Gabrb2	14401	0.572743	-3.1234	0.170864	0.689412	0.923761	0	0.240238	0.170864
Gm13477	100416285	0.572183	-0.987065	0.462724	0.514159	0.855392	0	0.429532	0.462724
Cdr2	12585	0.57185	3.062	10.5982	0.010457	0.208555	0	2.94401	10.5982
A430057M04Rik	319486	0.571525	0.826257	3.658	0.0894391	0.486143	0	1.55813	3.658
Igsf11	207683	0.570874	0.537322	2.50243	0.149519	0.587748	0	1.22592	2.50243
Gde1	56209	0.570297	3.98414	9.54651	0.01357	0.237169	0	2.7728	9.54651
Gm18736	100417647	0.5699	2.62163	1.85717	0.207397	0.651881	0	1.01415	1.85717
Fmod	14264	0.569518	-2.14591	0.412785	0.537226	0.865565	0	0.400454	0.412785
Tnfsf9	21950	0.569207	-0.532587	1.43777	0.262339	0.701646	0	0.862237	1.43777
Ramp2	54409	0.568991	-0.903433	0.507059	0.495185	0.847498	0	0.452808	0.507059
Tm6sf2	107770	0.568543	4.20767	13.6654	0.00530471	0.163501	0	3.37438	13.6654
Cdk5r2	12570	0.568191	-2.86895	0.170615	0.689624	0.923798	0	0.239284	0.170615
5830432E09Rik	67765	0.567527	0.601267	2.30642	0.164536	0.609451	0	1.16149	2.30642
Slc16a11	216867	0.567155	1.50541	4.09945	0.0748574	0.455778	0	1.66793	4.09945
Eva1c	70967	0.567051	-2.84519	0.190195	0.673443	0.91822	0	0.25437	0.190195
Tubb2a	22151	0.567037	4.15903	4.63263	0.0610378	0.428518	0	1.79911	4.63263
Il34	76527	0.56694	1.05387	1.44072	0.261886	0.701646	0	0.861995	1.44072
Cxcl9	17329	0.566764	2.78824	1.5844	0.241063	0.681616	0	0.915188	1.5844
Qpct	70536	0.566629	3.44818	9.10654	0.0152096	0.247333	0	2.69239	9.10654
Adamts19	240322	0.566568	-2.25988	0.348694	0.569969	0.878211	0	0.361584	0.348694
Chil6	229688	0.566436	-1.2693	0.747001	0.410771	0.805131	0	0.572204	0.747001
Ina	226180	0.565955	-3.02683	0.150758	0.707201	0.930147	0	0.222731	0.150758
AI854703	243373	0.565942	4.077	13.1138	0.0059468	0.171986	0	3.29485	13.1138
Phex	18675	0.565578	-3.53722	0.124353	0.732807	0.94011	0	0.199813	0.124353
Sfrp2	20319	0.565271	-2.15109	0.208972	0.658846	0.914859	0	0.268139	0.208972
Zfp651	270210	0.565235	-0.916373	0.600865	0.458929	0.828294	0	0.500491	0.600865
Alb	11657	0.56498	-0.756093	1.12519	0.317544	0.744966	0	0.737014	1.12519
Mdga2	320772	0.564277	-1.70969	0.731028	0.41562	0.806096	0	0.563813	0.731028
Il1rl2	107527	0.56414	-0.921078	0.898643	0.368895	0.779036	0	0.640338	0.898643
Ikzf4	22781	0.563977	-1.70028	0.585407	0.464579	0.830274	0	0.4922	0.585407
9830132P13Rik	329753	0.56366	-3.56724	0.0993072	0.760137	0.948324	0	0.176043	0.0993072
Gm12918	100039656	0.563563	0.649428	4.29468	0.0693766	0.448109	0	1.71259	4.29468
Xntrpc	102443351	0.563185	0.266828	2.55831	0.145571	0.583103	0	1.23658	2.55831
Ccdc89	70054	0.56315	-0.993241	0.937817	0.359155	0.772716	0	0.657067	0.937817
Sgcd	24052	0.562009	-1.77811	0.184633	0.677934	0.921136	0	0.249222	0.184633
Olfm1	56177	0.561905	-1.25203	0.313496	0.589756	0.888544	0	0.338537	0.313496
Pcp4	18546	0.561462	-0.75865	0.111572	0.746323	0.943348	0	0.18753	0.111572
Dnah5	110082	0.561419	2.20553	3.94842	0.0794795	0.46644	0	1.62292	3.94842
Ceacam12	67315	0.561366	3.46143	3.28198	0.104842	0.516949	0	1.44536	3.28198
Chst4	26887	0.561224	6.12373	44.6425	0.000109166	0.0338853	1	5.84588	44.6425
H2ac7	319165	0.561171	2.21282	5.49362	0.0448575	0.378363	0	1.98917	5.49362
Synj2	20975	0.560935	6.3799	27.4565	0.000610073	0.0762266	1	4.74228	27.4565
Zbed5	71970	0.560805	0.363228	1.75579	0.219108	0.662222	0	0.972589	1.75579
Obsl1	98733	0.560774	-1.82416	0.422477	0.532596	0.86422	0	0.40358	0.422477
Slc7a14	241919	0.560636	-0.787978	1.73436	0.221699	0.665457	0	0.964946	1.73436
Gm37035	117997400	0.560585	-0.129854	1.08662	0.325498	0.750141	0	0.718926	1.08662
Dcbld2	73379	0.560485	4.19903	12.8745	0.00625502	0.175473	0	3.25005	12.8745
Gm18890	100417898	0.56043	-1.93245	0.272534	0.61475	0.896588	0	0.311608	0.272534
Arhgap23	58996	0.559704	-1.31944	0.228105	0.644778	0.908895	0	0.280923	0.228105
Xlr4a	434794	0.559045	-1.53955	0.266294	0.618769	0.897879	0	0.30714	0.266294
Slc22a13b	109280	0.558947	-0.441594	1.14109	0.314348	0.743826	0	0.740412	1.14109
Map1a	17754	0.558726	0.935367	4.6694	0.0602089	0.426053	0	1.79752	4.6694
Crybb3	12962	0.55846	-0.331066	2.34101	0.161745	0.606775	0	1.16515	2.34101
Abcb9	56325	0.558409	2.79534	13.6779	0.00529115	0.163501	0	3.3524	13.6779
Gm32926	102635639	0.558083	-0.907775	0.838703	0.384607	0.787386	0	0.610983	0.838703
Clec12a	232413	0.558005	-2.03963	0.30883	0.59249	0.889264	0	0.334666	0.30883
Slc17a2	218103	0.557556	-0.18995	1.45278	0.260043	0.700117	0	0.86092	1.45278
Baiap2	108100	0.555912	4.89902	26.4438	0.000692347	0.0767516	1	4.64503	26.4438
H2ac8	319166	0.55494	3.70373	7.0192	0.0274127	0.314087	0	2.29482	7.0192
Gm16107	100418317	0.554094	-3.4012	0.139974	0.717319	0.935743	0	0.21185	0.139974
H3c13	319154	0.554074	5.96295	19.2305	0.0019368	0.110331	0	3.98317	19.2305
Rasip1	69903	0.554052	-0.0677092	1.79092	0.214951	0.65776	0	0.980262	1.79092
Rtbdn	234542	0.553605	-2.34581	0.433171	0.527576	0.861151	0	0.407616	0.433171
Gm11476	102634096	0.553058	-3.33879	0.11422	0.743453	0.942542	0	0.188896	0.11422
Sh2b2	23921	0.552868	-1.35799	0.900214	0.368496	0.779036	0	0.636043	0.900214
Zcchc10	67966	0.552731	0.7335	3.03531	0.116835	0.538938	0	1.36774	3.03531
Gm15599	100416143	0.552574	-0.083332	1.96079	0.196288	0.641143	0	1.03711	1.96079
Rbp2	19660	0.552295	0.942582	1.87579	0.205339	0.650281	0	1.0082	1.87579
Gm5424	432466	0.552147	-1.22871	0.89881	0.368852	0.779036	0	0.63511	0.89881
Dmkn	73712	0.552062	-2.31072	0.347539	0.570596	0.87826	0	0.357266	0.347539
Golm2	319996	0.55194	4.44465	27.1074	0.000636997	0.0767516	1	4.68531	27.1074
Dner	227325	0.55192	-2.00293	0.339283	0.575121	0.88156	0	0.352201	0.339283
Kdm5c	20591	0.551915	7.53955	53.7612	5.45514e-05	0.0266086	1	6.24997	53.7612
Plekha4	69217	0.551274	-1.05225	1.12407	0.31777	0.745198	0	0.729593	1.12407
Rab31	106572	0.551263	2.18631	6.39265	0.0333127	0.340547	0	2.16492	6.39265
Rpsa-ps9	665412	0.550752	-2.73816	0.417022	0.535193	0.864985	0	0.397692	0.417022
Exoc3l2	74463	0.550693	-2.96959	0.155928	0.7025	0.928653	0	0.22463	0.155928
Agbl2	271813	0.550661	-1.23728	0.95114	0.355932	0.769954	0	0.657137	0.95114
Atp10d	231287	0.550647	0.368424	1.76273	0.218279	0.661629	0	0.968179	1.76273
Tgm3	21818	0.550572	8.65179	2.79202	0.130463	0.561307	0	1.29552	2.79202
Vmn2r23	435916	0.550126	-2.91404	0.170019	0.690134	0.923902	0	0.235836	0.170019
Acta1	11459	0.549901	2.20658	4.32247	0.0686384	0.447027	0	1.70325	4.32247
Nat8f1	66116	0.549803	0.700761	3.64625	0.0898745	0.48672	0	1.53176	3.64625
Rep15	66532	0.549747	6.02218	7.9195	0.0210403	0.282823	0	2.45477	7.9195
Mien1	103742	0.549634	5.05693	58.026	4.0829e-05	0.0224849	1	6.42429	58.026
Cplx3	235415	0.54954	-2.77898	0.247153	0.631486	0.903757	0	0.292191	0.247153
Tox2	269389	0.548897	-1.91019	0.604623	0.457574	0.827225	0	0.496734	0.604623
Rpl32l	621697	0.54869	1.401	1.90311	0.20237	0.647565	0	1.01494	1.90311
Fbp1	14121	0.548373	0.704784	2.16673	0.176477	0.622703	0	1.10167	2.16673
Pcp4l1	66425	0.548053	-0.801369	0.0945288	0.765776	0.949351	0	0.169456	0.0945288
Notch4	18132	0.547799	3.1598	11.9872	0.0075858	0.184561	0	3.09913	11.9872
Gm31160	102633301	0.547773	-1.74863	0.679037	0.432069	0.814518	0	0.532759	0.679037
Rapgef3	223864	0.547692	4.82128	23.4386	0.00103186	0.0912736	1	4.36533	23.4386
St3gal3	20441	0.547678	5.9598	22.2084	0.00122882	0.0983633	1	4.25439	22.2084
Lrmp	16970	0.546865	3.08787	12.3909	0.00694084	0.181184	0	3.1535	12.3909
Nsg2	18197	0.546831	-0.580681	0.574526	0.468627	0.831589	0	0.480879	0.574526
Pycr2	69051	0.54514	4.6053	18.3282	0.00224577	0.117247	0	3.86479	18.3282
Gm26110	115487642	0.544289	0.7859	2.61627	0.141619	0.576919	0	1.23792	2.61627
Vmn1r198	171254	0.543869	-2.96365	0.157506	0.701084	0.928653	0	0.224849	0.157506
Pdzd7	100503041	0.543831	3.30389	7.35533	0.024784	0.302127	0	2.34104	7.35533
4930483J18Rik	67638	0.54372	-3.32238	0.261239	0.622069	0.898749	0	0.300527	0.261239
Gm16574	100417422	0.543649	0.64402	4.24802	0.070639	0.449195	0	1.6777	4.24802
H2ac21	621893	0.543362	1.8034	9.20987	0.0148033	0.243941	0	2.66645	9.20987
Vmn1r60	636697	0.542077	-1.45987	0.555497	0.475858	0.83639	0	0.469614	0.555497
Sytl1	269589	0.541393	5.33747	15.217	0.00390723	0.144346	0	3.50474	15.217
Dnajb1	81489	0.541372	6.0692	15.713	0.00355932	0.141313	0	3.56363	15.713
Shld3	113002583	0.541116	2.06784	5.65066	0.0425153	0.370885	0	1.9956	5.65066
Nol3	78688	0.540675	1.57422	7.86704	0.0213573	0.285522	0	2.42993	7.86704
Rem2	140743	0.540495	-1.03504	0.578757	0.467046	0.8307	0	0.480907	0.578757
Rimkla	194237	0.540397	-0.371889	1.92919	0.19959	0.644607	0	1.01786	1.92919
Ccdc8	434130	0.540382	-1.16076	0.393262	0.546795	0.869089	0	0.381297	0.393262
Snora62	104433	0.540281	-0.423337	1.63723	0.233983	0.675289	0	0.917367	1.63723
Tspoap1	207777	0.540004	-1.85579	0.190585	0.673132	0.918218	0	0.249939	0.190585
Arhgap44	216831	0.53921	-1.25872	0.736765	0.413868	0.805724	0	0.556767	0.736765
Vstm2l	277432	0.539041	-1.84437	0.372641	0.557276	0.872667	0	0.368961	0.372641
Olfr49	18348	0.538832	-2.82716	0.109944	0.748106	0.943846	0	0.183106	0.109944
Syngr4	58867	0.538605	-2.09185	0.435142	0.526661	0.860809	0	0.404495	0.435142
Hsd17b7	15490	0.538511	4.56415	26.7275	0.000667992	0.0767516	1	4.61193	26.7275
A630072M18Rik	320770	0.538341	-1.1701	0.176119	0.684968	0.92295	0	0.238656	0.176119
Ulk4	209012	0.538138	0.833257	2.62378	0.141118	0.576078	0	1.23489	2.62378
Gm6169	620648	0.53807	-2.11116	0.472527	0.509849	0.853818	0	0.424803	0.472527
H2aj	232440	0.538035	5.76511	19.9421	0.0017295	0.106209	0	4.01052	19.9421
Mfsd13b	74466	0.537006	-2.11247	0.422845	0.532422	0.864162	0	0.397191	0.422845
Amotl1	75723	0.536973	3.27527	11.9284	0.00768588	0.185854	0	3.0677	11.9284
Slc20a1	20515	0.536061	6.74674	18.0635	0.00234777	0.119289	0	3.81257	18.0635
Trmt10a	108943	0.535212	2.30683	6.6895	0.0303379	0.326327	0	2.19984	6.6895
Gm9774	100043022	0.532631	-1.43373	0.852879	0.380798	0.784454	0	0.606552	0.852879
Zfp296	63872	0.532373	-0.174919	2.30312	0.164805	0.609918	0	1.1325	2.30312
Plcxd3	239318	0.532371	-1.18677	0.829215	0.38719	0.788432	0	0.595987	0.829215
Gm19195	100418414	0.532151	-2.39536	0.131104	0.725984	0.937909	0	0.201111	0.131104
Slc44a5	242259	0.531324	-3.49245	0.135082	0.722058	0.937217	0	0.204399	0.135082
Rbks	71336	0.531017	2.48108	9.47383	0.0138251	0.239276	0	2.68664	9.47383
Tspyl2	52808	0.530858	3.06558	12.7006	0.00649163	0.175913	0	3.16069	12.7006
Pate2	330921	0.530795	-2.99344	0.198837	0.666621	0.916511	0	0.254446	0.198837
Ckmt2	76722	0.530307	1.27538	4.745	0.0585487	0.422462	0	1.78	4.745
4930447N08Rik	71647	0.530251	-0.993825	0.880546	0.373532	0.780119	0	0.617636	0.880546
Hes7	84653	0.530142	-2.96623	0.147545	0.710171	0.931759	0	0.214642	0.147545
Pcdh20	219257	0.529907	-2.15489	0.252449	0.627907	0.902401	0	0.291806	0.252449
Slc9a3r2	65962	0.529744	3.26551	9.26556	0.01459	0.243291	0	2.6505	9.26556
Tgfb3	21809	0.529713	-0.263486	1.20315	0.302312	0.733891	0	0.750037	1.20315
Nxpe3	385658	0.529573	-1.8701	0.348106	0.570287	0.878254	0	0.352079	0.348106
Dhdh	71755	0.529572	0.501041	2.71337	0.135308	0.566851	0	1.25393	2.71337
Siah2	20439	0.529425	3.23216	12.9503	0.00615534	0.174269	0	3.19089	12.9503
Ttc39c	72747	0.52941	-1.27959	0.622961	0.451056	0.824105	0	0.499062	0.622961
Ano1	101772	0.529219	7.62656	12.7619	0.00640702	0.175473	0	3.16532	12.7619
Gm15816	101056408	0.528999	-2.74604	0.291762	0.602731	0.892779	0	0.317266	0.291762
Grb10	14783	0.528298	-0.144379	1.21814	0.299503	0.731693	0	0.755147	1.21814
Cspg4b	408066	0.528155	-2.47386	0.285501	0.606586	0.893729	0	0.313087	0.285501
Atp8b2	54667	0.527883	2.681	10.4481	0.0108424	0.212273	0	2.83298	10.4481
Ncam2	17968	0.527854	-2.70037	0.384068	0.551419	0.870014	0	0.372727	0.384068
Gm10232	100040029	0.527485	-1.98813	0.548668	0.478501	0.838273	0	0.461421	0.548668
Ccr10	12777	0.527334	0.88471	2.98213	0.11965	0.543047	0	1.32897	2.98213
Hrct1	100039781	0.526157	-2.72999	0.158663	0.70005	0.928128	0	0.223028	0.158663
Rarres2	71660	0.525576	2.42627	0.550174	0.477916	0.837678	0	0.461576	0.550174
Aanat	11298	0.525143	-2.97951	0.287624	0.605273	0.893729	0	0.313789	0.287624
Gm26244	115489000	0.523796	14.1644	9.30347	0.0144469	0.242855	0	2.64575	9.30347
H2ac6	319164	0.523511	4.45386	7.7439	0.022125	0.29049	0	2.37915	7.7439
Gabrb3	14402	0.523419	-3.49926	0.129896	0.72719	0.938191	0	0.198861	0.129896
C2cd4b	75697	0.523221	2.9384	3.24814	0.10639	0.518618	0	1.3985	3.24814
Glipr2	384009	0.522871	3.19997	13.8267	0.00513339	0.161518	0	3.28972	13.8267
Slc25a29	214663	0.522436	1.56775	5.44845	0.045561	0.380049	0	1.92677	5.44845
Gm14308	100043381	0.520537	0.203665	0.10195	0.757084	0.947079	0	0.173366	0.10195
Psapl1	76943	0.520534	-0.909183	0.933198	0.360283	0.773825	0	0.635988	0.933198
Rptn	20129	0.52038	-3.14408	0.137775	0.719438	0.936361	0	0.205119	0.137775
B3gnt9	97440	0.520256	2.37405	6.2143	0.0352763	0.348517	0	2.08321	6.2143
Slc16a13	69309	0.520127	3.02292	8.36522	0.0185702	0.267843	0	2.48266	8.36522
3110040M04Rik	73176	0.519104	-2.58836	0.363248	0.562185	0.874998	0	0.358439	0.363248
Gm15638	100503378	0.519013	0.590337	2.61578	0.141652	0.576919	0	1.21628	2.61578
Nmnat2	226518	0.518844	-1.40157	0.400454	0.543232	0.868479	0	0.379715	0.400454
Clec5a	23845	0.518446	-2.24803	0.138457	0.718779	0.936361	0	0.205414	0.138457
Gnmt	14711	0.518441	-1.90315	0.204278	0.662418	0.916103	0	0.256211	0.204278
Cerkl	228094	0.517961	-1.83999	0.633001	0.447554	0.822106	0	0.499964	0.633001
Afap1l2	226250	0.517849	1.14311	4.69601	0.0596178	0.425678	0	1.75344	4.69601
Gm19461	100502933	0.517671	3.88673	5.18417	0.0499675	0.394901	0	1.86301	5.18417
Gm15326	102636620	0.516919	-3.60454	0.0763719	0.78877	0.956383	0	0.147454	0.0763719
Ros1	19886	0.516604	-1.44191	0.595572	0.46085	0.82901	0	0.481306	0.595572
Gm1123	382097	0.516165	6.11168	2.77745	0.131344	0.562719	0	1.26081	2.77745
Capg	12332	0.51601	5.15074	3.43905	0.0980236	0.504464	0	1.44239	3.43905
Pcolce	18542	0.515938	2.29998	4.98451	0.0536571	0.405146	0	1.81654	4.98451
Srms	20811	0.515409	-1.64312	0.542984	0.480721	0.839569	0	0.454702	0.542984
Ficd	231630	0.51535	2.83092	5.9979	0.0378576	0.355897	0	2.0323	5.9979
G0s2	14373	0.515241	-2.3882	0.162091	0.697014	0.926457	0	0.224045	0.162091
Pla2g10	26565	0.514974	5.10866	16.4495	0.00311041	0.134093	0	3.58268	16.4495
Slc12a8	171286	0.514638	6.64184	14.571	0.00442587	0.151435	0	3.36301	14.571
C130050O18Rik	319772	0.514587	-0.277303	1.17269	0.308132	0.739755	0	0.730383	1.17269
Gm24145	115488697	0.51451	-1.84428	0.438288	0.525205	0.859809	0	0.399512	0.438288
Fut10	171167	0.514129	-2.5963	0.15782	0.700803	0.928596	0	0.220509	0.15782
Palm	18483	0.513933	0.729075	2.37295	0.159224	0.604329	0	1.13948	2.37295
Ncan	13004	0.513546	-3.43929	0.239576	0.636694	0.905662	0	0.2799	0.239576
Spry4	24066	0.51352	1.56594	4.8556	0.056223	0.413367	0	1.78453	4.8556
Gm18237	100416765	0.513519	-0.858324	0.979854	0.349135	0.765361	0	0.652391	0.979854
Cdkn1c	12577	0.513417	1.91418	3.65512	0.0895456	0.486342	0	1.49588	3.65512
Gm17227	102639888	0.51332	-0.586524	1.46298	0.2585	0.698766	0	0.838614	1.46298
Tspan13	66109	0.512979	5.98537	22.6813	0.00114803	0.0965477	1	4.19543	22.6813
Notum	77583	0.511297	-1.89649	0.438186	0.525252	0.859809	0	0.398568	0.438186
Hkdc1	216019	0.511134	4.49721	5.24411	0.0489226	0.391565	0	1.86767	5.24411
Gm10732	100038690	0.510973	-1.65778	0.535296	0.483752	0.840611	0	0.449416	0.535296
Smim38	100040049	0.510966	-0.234177	1.07696	0.327537	0.751212	0	0.690755	1.07696
Rasd2	75141	0.510617	2.92135	4.60735	0.061616	0.430757	0	1.72427	4.60735
Ambp	11699	0.510215	-0.983745	1.05507	0.332229	0.754398	0	0.681599	1.05507
Ednra	13617	0.510104	-1.90067	0.219211	0.651223	0.911505	0	0.265277	0.219211
Slc12a4	20498	0.509961	-0.175032	1.33403	0.279021	0.71717	0	0.78942	1.33403
Lrrc26	227618	0.509659	5.01235	14.2537	0.00471173	0.155587	0	3.31272	14.2537
Nbl1	17965	0.509214	0.719036	2.30001	0.16506	0.610243	0	1.11351	2.30001
Snora23	100379145	0.509194	6.80442	3.05669	0.115728	0.53626	0	1.33297	3.05669
Sfxn4	94281	0.508897	-1.36572	0.719044	0.41932	0.808185	0	0.537104	0.719044
4930447A16Rik	74892	0.508646	-2.6876	0.26221	0.621432	0.898618	0	0.293942	0.26221
Chpf	74241	0.508409	3.74073	22.539	0.00117163	0.0975714	1	4.16959	22.539
Tekt1	21689	0.508379	-2.1559	0.158858	0.699876	0.928094	0	0.22045	0.158858
Atcay	16467	0.50803	-2.37795	0.264156	0.62016	0.897999	0	0.295082	0.264156
Apoh	11818	0.507209	-1.34241	0.578384	0.467185	0.8307	0	0.469755	0.578384
Gm9895	100503337	0.50671	-0.518973	1.32762	0.280101	0.717811	0	0.78526	1.32762
Cacng4	54377	0.506441	-2.11957	0.475525	0.508545	0.853172	0	0.417171	0.475525
Pou1f1	18736	0.506392	-0.661713	1.22759	0.297755	0.731402	0	0.74738	1.22759
Gm12266	667892	0.506366	0.171861	2.16653	0.176495	0.622703	0	1.06999	2.16653
Slc23a1	20522	0.506182	-1.27333	0.750424	0.409744	0.804503	0	0.550343	0.750424
Gm13216	666599	0.505995	-1.11154	0.452444	0.518753	0.857824	0	0.404786	0.452444
Gm14373	627412	0.505642	-3.15274	0.275483	0.612871	0.89615	0	0.301884	0.275483
Cavin1	19285	0.505507	2.71331	5.55892	0.0438644	0.374299	0	1.92769	5.55892
Wtip	101543	0.505366	3.44055	20.4062	0.00160895	0.104018	0	3.96527	20.4062
Prdm14	383491	0.505212	-0.831706	1.27914	0.288463	0.722829	0	0.766312	1.27914
Arid3b	56380	0.504427	3.07536	7.37007	0.0246761	0.301338	0	2.28065	7.37007
Ushbp1	234395	0.502878	-1.45837	0.375292	0.555906	0.871881	0	0.361343	0.375292
Grin1	14810	0.502388	1.49352	4.35036	0.0679076	0.445031	0	1.65465	4.35036
Gabrd	14403	0.502348	-0.448905	0.851355	0.381205	0.784454	0	0.593296	0.851355
Fbln2	14115	0.502227	0.466017	1.39275	0.269401	0.708116	0	0.806782	1.39275
Gm4675	105245869	0.501205	-1.53289	0.507482	0.49501	0.847342	0	0.432242	0.507482
Omp	18378	0.500718	3.13804	10.6593	0.0103048	0.207124	0	2.81138	10.6593
St8sia5	225742	0.499413	1.49571	2.59324	0.143173	0.579801	0	1.19331	2.59324
Crybg2	230806	0.499238	5.82642	23.9835	0.000957144	0.0897822	1	4.26729	23.9835
Nectin4	71740	0.499012	2.34092	8.95771	0.0158194	0.249832	0	2.54499	8.95771
Gm1965	434065	0.498816	2.48806	7.81755	0.0216618	0.287566	0	2.35175	7.81755
5033404E19Rik	114668	0.49878	3.1447	7.50871	0.0236892	0.297809	0	2.29679	7.50871
Pira1	18722	0.498538	-2.93209	0.0837729	0.779071	0.952966	0	0.153178	0.0837729
Gm16071	100384881	0.498382	1.19539	2.27871	0.166817	0.611531	0	1.09869	2.27871
Inka2	109050	0.498234	-0.262434	1.33625	0.278648	0.717075	0	0.78385	1.33625
Slc25a12	78830	0.498231	4.7664	18.3327	0.00224408	0.117247	0	3.74161	18.3327
Lrrc39	109245	0.49823	-0.674347	1.21397	0.300281	0.732657	0	0.737981	1.21397
Abhd15	67477	0.497798	-1.76615	0.158576	0.700128	0.928128	0	0.218618	0.158576
Abcg1	11307	0.497771	2.66444	7.93752	0.0209328	0.282263	0	2.37104	7.93752
Tor3a	30935	0.497755	5.43528	21.7793	0.00130826	0.0983633	1	4.07127	21.7793
Zfp324	243834	0.497719	4.09861	19.2316	0.00193647	0.110331	0	3.83068	19.2316
Pla2g4b	211429	0.497355	1.61506	4.53024	0.0634234	0.435069	0	1.69077	4.53024
Gm9844	100043712	0.496979	-2.94516	0.255018	0.626187	0.901	0	0.286903	0.255018
Xlr4b	27083	0.496885	-2.04658	0.166269	0.693364	0.925353	0	0.22443	0.166269
Gm4939	238963	0.496873	-2.91425	0.230832	0.642834	0.908017	0	0.270802	0.230832
Vav1	22324	0.496605	3.54843	11.2317	0.0090054	0.196468	0	2.88597	11.2317
Sorbs2os	319940	0.495946	1.23404	2.56175	0.145333	0.582423	0	1.18127	2.56175
Lin7a	108030	0.495855	-2.35453	0.255674	0.62575	0.900796	0	0.287106	0.255674
Ffar4	107221	0.495271	3.04982	7.50971	0.0236823	0.297809	0	2.29139	7.50971
Gm25813	115486988	0.495241	-0.415514	0.770086	0.403923	0.800201	0	0.554944	0.770086
Rhod	11854	0.495233	2.71128	8.46991	0.0180433	0.266236	0	2.45781	8.46991
H3c1	360198	0.494915	5.5115	18.6459	0.00213048	0.115828	0	3.76481	18.6459
Hpx	15458	0.494858	-2.61972	0.297872	0.59902	0.891764	0	0.313626	0.297872
Gm5617	434402	0.494798	1.57842	3.8435	0.0829059	0.475765	0	1.52385	3.8435
Dedd2	67379	0.494734	5.2548	16.0436	0.00334853	0.13806	0	3.48763	16.0436
Rbfox3	52897	0.494308	-3.04613	0.122563	0.734651	0.940364	0	0.188645	0.122563
Snora47	100217450	0.4942	-0.66155	0.6318	0.447971	0.822136	0	0.491228	0.6318
Pgr	18667	0.493981	-2.56946	0.272261	0.614924	0.896651	0	0.297408	0.272261
Cdk14	18647	0.493798	0.0374947	0.926271	0.361984	0.775231	0	0.62143	0.926271
Tmem108	81907	0.493717	-1.70783	0.380789	0.553087	0.870416	0	0.362164	0.380789
Sytl5	236643	0.493645	-0.218494	1.79761	0.214172	0.65705	0	0.942286	1.79761
Cpa6	329093	0.493265	-2.79125	0.108944	0.749208	0.944156	0	0.176513	0.108944
Pnma1	70481	0.493095	-0.326952	1.66984	0.229758	0.67248	0	0.898987	1.66984
Mroh7	381538	0.493075	-1.76814	0.352398	0.567966	0.877098	0	0.345776	0.352398
Drc1	381738	0.493044	-0.0406616	1.26856	0.290335	0.724276	0	0.755921	1.26856
Gm17213	100417908	0.492713	-1.8214	0.164265	0.695108	0.92566	0	0.222246	0.164265
Vmn1r18	171199	0.492113	-2.92475	0.180558	0.681276	0.921993	0	0.234431	0.180558
Sytl2	83671	0.491994	7.30834	24.1663	0.000933577	0.0888942	1	4.26114	24.1663
Nudt11	58242	0.49132	-1.58475	0.52666	0.487198	0.842726	0	0.439002	0.52666
Bnip3	12176	0.49118	2.12532	8.10148	0.0199852	0.275161	0	2.38851	8.10148
Btbd11	74007	0.491085	1.42739	3.5312	0.0942873	0.497921	0	1.44141	3.5312
Vmn2r8	627479	0.489961	-3.30122	0.0780314	0.786552	0.955626	0	0.146441	0.0780314
Zfp82	330502	0.489933	0.849807	2.19324	0.174124	0.619045	0	1.06612	2.19324
Dgki	320127	0.489698	0.744524	3.37948	0.10054	0.509022	0	1.40087	3.37948
Gm35315	102638847	0.489562	0.0606713	2.15932	0.177142	0.623429	0	1.05537	2.15932
Adcy1	432530	0.489491	-0.732759	0.432705	0.527793	0.861215	0	0.389648	0.432705
4933406C10Rik	74076	0.489189	1.07598	3.87346	0.0819084	0.473086	0	1.52531	3.87346
Dnah10	56087	0.488911	-0.894731	0.708583	0.422593	0.809346	0	0.524975	0.708583
Adgrd1	243277	0.488746	1.77891	3.15528	0.110793	0.528096	0	1.34077	3.15528
Gm19500	100503007	0.488657	-3.69352	0.109266	0.748852	0.944115	0	0.17624	0.109266
H4f16	320332	0.48853	7.73991	7.27596	0.0253753	0.303807	0	2.23863	7.27596
P3h2	210530	0.488149	-2.69333	0.119424	0.737921	0.941534	0	0.185135	0.119424
Podxl	27205	0.488123	1.50959	2.14597	0.178349	0.623681	0	1.05018	2.14597
Socs5	56468	0.488064	3.2499	9.00007	0.0156428	0.248771	0	2.53259	9.00007
Spin4	270624	0.486944	-1.045	0.988217	0.347192	0.76392	0	0.64388	0.988217
Ccdc69	52570	0.486088	-0.669084	1.29566	0.285574	0.720556	0	0.762343	1.29566
Nynrin	277154	0.486068	0.494979	1.51772	0.250426	0.692424	0	0.842222	1.51772
Tnfrsf21	94185	0.485896	5.78078	27.2223	0.000627977	0.0767516	1	4.48434	27.2223
Pcdhga4	93712	0.484732	-0.192378	1.22081	0.299009	0.731693	0	0.733689	1.22081
Gpr31c	667359	0.48456	-1.98282	0.132287	0.72481	0.937889	0	0.195569	0.132287
Parp8	52552	0.483515	-0.739335	0.813224	0.391605	0.791322	0	0.569257	0.813224
Tmprss7	208171	0.483255	-0.214233	1.87516	0.205409	0.650281	0	0.960885	1.87516
Gm10785	100038392	0.482832	-0.182133	0.919893	0.363562	0.776072	0	0.614085	0.919893
Camk4	12326	0.482719	-1.12162	0.769064	0.404222	0.800371	0	0.549699	0.769064
Foxa2	15376	0.482567	4.73748	34.0216	0.000290904	0.0595393	1	4.94095	34.0216
5830428M24Rik	76062	0.481958	0.67283	2.99905	0.118745	0.542028	0	1.29243	2.99905
Robo4	74144	0.481734	-2.24082	0.134635	0.722495	0.937217	0	0.197126	0.134635
Sstr3	20607	0.481351	-1.14122	0.852395	0.380927	0.784454	0	0.585166	0.852395
Sugct	192136	0.481283	-0.571257	1.42446	0.2644	0.703857	0	0.806514	1.42446
Mok	26448	0.480996	0.119761	1.33151	0.279445	0.717289	0	0.772807	1.33151
Pvt1	19296	0.480798	0.700231	2.6645	0.138438	0.571748	0	1.19839	2.6645
Hs3st3a1	15478	0.480628	-1.69772	0.141929	0.715453	0.934582	0	0.202911	0.141929
Klhl3	100503085	0.480182	0.510489	1.67353	0.229286	0.672456	0	0.892221	1.67353
Eya4	14051	0.480137	-1.5372	0.366617	0.560414	0.874402	0	0.350799	0.366617
Dnajb4	67035	0.479997	3.44339	12.5665	0.00668152	0.177951	0	3.03374	12.5665
Uggt2	66435	0.47989	0.421348	1.31031	0.283047	0.719369	0	0.764459	1.31031
Rsph4a	212892	0.479814	-3.17192	0.164612	0.694805	0.92566	0	0.220533	0.164612
Ankrd9	74251	0.479581	4.47436	11.4681	0.00852818	0.191714	0	2.88509	11.4681
4930483K19Rik	74953	0.479465	-1.01974	0.61312	0.454534	0.825686	0	0.47743	0.61312
Nrxn1	18189	0.479066	-1.84152	0.32287	0.584345	0.885824	0	0.325226	0.32287
Zg16	69036	0.479024	9.91385	22.0837	0.00125128	0.0983633	1	4.04571	22.0837
Pnliprp1	18946	0.478894	0.65647	0.263014	0.620905	0.898344	0	0.288455	0.263014
Rabac1	14470	0.478716	4.29183	10.7706	0.0100349	0.205988	0	2.78489	10.7706
Guca2a	14915	0.478374	8.90159	6.05937	0.0371009	0.354442	0	1.99309	6.05937
Rflna	73121	0.478222	-0.258014	1.56042	0.244372	0.685045	0	0.852459	1.56042
Il3ra	16188	0.478126	0.198414	2.00951	0.191342	0.637508	0	1.00039	2.00951
Sfrp5	54612	0.477711	-2.48722	0.213662	0.655327	0.913874	0	0.255588	0.213662
Kcnip2	80906	0.477709	-1.30512	0.381585	0.552681	0.870416	0	0.358612	0.381585
Vmn1r234	171232	0.477249	-2.86036	0.114962	0.742656	0.94249	0	0.179875	0.114962
Zscan18	232875	0.476758	-1.38736	0.686369	0.429685	0.813351	0	0.510513	0.686369
Porcn	53627	0.476581	0.938195	3.15582	0.110766	0.528096	0	1.32965	3.15582
Krt18	16668	0.476473	8.75249	13.9174	0.00503997	0.161518	0	3.1967	13.9174
Rarres1	109222	0.476285	-0.916018	0.646244	0.443006	0.820157	0	0.4919	0.646244
Muc16	73732	0.476067	2.07346	1.50185	0.25273	0.695511	0	0.830872	1.50185
Kcnk6	52150	0.476037	6.23149	25.4725	0.000784498	0.082487	1	4.31937	25.4725
Pcdh9	211712	0.475905	-3.05486	0.122527	0.734687	0.940364	0	0.186223	0.122527
Gm25788	115490049	0.475899	5.08432	6.03639	0.0373816	0.354544	0	1.98512	6.03639
Nr2f6	13864	0.475747	5.63466	22.6437	0.00115422	0.0965924	1	4.08529	22.6437
Dio2	13371	0.475075	-2.96627	0.228762	0.644308	0.908685	0	0.265358	0.228762
H3c3	319148	0.473626	5.55123	9.36766	0.0142086	0.240949	0	2.56536	9.36766
Mon1a	72825	0.47341	5.44804	31.2019	0.000393699	0.0640117	1	4.72723	31.2019
Gm34432	102637686	0.473041	-1.22362	0.345153	0.571896	0.878953	0	0.336852	0.345153
Fxyd2	11936	0.473005	-3.58193	0.0869438	0.775058	0.952264	0	0.153604	0.0869438
Bace2	56175	0.472915	5.74792	9.45436	0.0138945	0.239372	0	2.57757	9.45436
Zfp433	73610	0.472783	1.5785	1.56447	0.243809	0.684251	0	0.850643	1.56447
Fam189a1	70638	0.472754	2.11423	6.90283	0.0284032	0.318523	0	2.14635	6.90283
Gm14441	100416283	0.472314	-0.0606146	0.540205	0.481812	0.839631	0	0.439954	0.540205
H4c2	326620	0.471355	5.83419	9.00215	0.0156342	0.248771	0	2.50375	9.00215
Hoxaas3	72628	0.471262	3.70804	12.4132	0.0069073	0.181139	0	2.99541	12.4132
LOC115490409	115490409	0.471262	3.70804	12.4132	0.0069073	0.181139	0	2.99541	12.4132
Slc27a3	26568	0.471252	1.15788	3.33501	0.102473	0.512576	0	1.3716	3.33501
Lpar2	53978	0.47115	-0.7959	0.614659	0.453987	0.825686	0	0.475411	0.614659
Atad3aos	70448	0.470118	-1.01463	0.978612	0.349424	0.765478	0	0.632557	0.978612
Iqck	434232	0.470037	-0.906727	0.894431	0.369966	0.779577	0	0.598159	0.894431
Klrg2	74253	0.470026	-0.374741	1.58549	0.240913	0.681616	0	0.856207	1.58549
1810055G02Rik	72056	0.46985	4.53045	10.9097	0.00970952	0.20289	0	2.78766	10.9097
Tmem132cos	67351	0.469779	-3.75443	0.0632623	0.80729	0.96145	0	0.128755	0.0632623
Gm5535	433481	0.469291	-2.21886	0.393616	0.546619	0.869035	0	0.363157	0.393616
Tnnc1	21924	0.468889	-2.91576	0.0832113	0.77979	0.953144	0	0.149508	0.0832113
Slc17a8	216227	0.468293	-0.599431	0.659922	0.438388	0.817763	0	0.495478	0.659922
Far1os	69295	0.468093	-1.32807	0.410639	0.538262	0.865866	0	0.372111	0.410639
Slc66a1	212555	0.467221	2.23868	3.96351	0.0790016	0.465585	0	1.52396	3.96351
H3c7	260423	0.466944	6.73953	9.26833	0.0145794	0.243291	0	2.53804	9.26833
Slc7a3	11989	0.466838	-2.55796	0.209111	0.658741	0.914859	0	0.25055	0.209111
Fam209	76426	0.466237	-3.21319	0.0931033	0.767488	0.949392	0	0.158774	0.0931033
Numbl	18223	0.466004	-0.328696	0.63918	0.445422	0.821337	0	0.485144	0.63918
Ccdc40	207607	0.465635	-2.06835	0.279464	0.610356	0.895455	0	0.296093	0.279464
Atoh1	11921	0.465071	6.57923	12.7055	0.00648476	0.175913	0	3.02043	12.7055
Tlr6	21899	0.464932	1.43589	0.444427	0.522388	0.8591	0	0.38924	0.444427
4933417O13Rik	71153	0.464771	1.41936	1.79251	0.214765	0.657664	0	0.921955	1.79251
Fank1	66930	0.46418	-1.82348	0.384514	0.551193	0.870014	0	0.35688	0.384514
Scnn1a	20276	0.464084	5.55181	8.77138	0.0166263	0.254428	0	2.45431	8.77138
Cd34	12490	0.464054	1.18952	0.624678	0.450454	0.823936	0	0.477759	0.624678
Galnt15	78754	0.463864	-0.875872	0.329506	0.580578	0.884635	0	0.32569	0.329506
Bmyc	107771	0.463843	1.39418	2.69719	0.136334	0.568098	0	1.19356	2.69719
Nectin1	58235	0.463407	4.37702	10.8668	0.00980847	0.203959	0	2.76917	10.8668
Ablim3	319713	0.46305	-1.84155	0.321634	0.585053	0.88609	0	0.320911	0.321634
Lrrc3	237387	0.462744	-2.55621	0.349144	0.569724	0.878199	0	0.336733	0.349144
Ehbp1l1	114601	0.462672	5.69234	21.6788	0.00132778	0.0983633	1	3.9646	21.6788
Metrn	70083	0.46263	0.671	1.26226	0.29146	0.725278	0	0.737838	1.26226
1810044D09Rik	69798	0.462615	-1.052	0.684775	0.430201	0.813513	0	0.504814	0.684775
Wfdc1	67866	0.462615	-1.23295	0.149451	0.708406	0.930801	0	0.206317	0.149451
Hgfac	54426	0.462587	7.13507	4.20624	0.0717941	0.449995	0	1.57632	4.20624
Acsl1	14081	0.462268	5.57334	13.0414	0.00603804	0.172193	0	3.05727	13.0414
Dzip1l	72507	0.462004	1.36025	3.26966	0.105402	0.517181	0	1.34598	3.26966
Dap	223453	0.461574	5.15566	32.6981	0.000334414	0.0625615	1	4.78621	32.6981
Neil2	382913	0.460991	-2.09044	0.421314	0.533148	0.864283	0	0.375991	0.421314
Zdhhc14	224454	0.46074	2.92071	3.95429	0.0792929	0.465986	0	1.51493	3.95429
Cavin2	20324	0.460687	1.26112	1.30433	0.284074	0.71956	0	0.752187	1.30433
Pcx	18563	0.46059	6.65768	13.7225	0.00524324	0.16275	0	3.13807	13.7225
Gm20337	100504661	0.459841	-1.47884	0.545323	0.479805	0.839008	0	0.43866	0.545323
Rom1	19881	0.459745	1.07935	3.05597	0.115765	0.53626	0	1.28786	3.05597
4921511I17Rik	70858	0.459694	-3.00764	0.219626	0.650919	0.911505	0	0.256447	0.219626
Cacna1c	12288	0.459492	2.46918	3.12846	0.112107	0.529552	0	1.30681	3.12846
Fjx1	14221	0.459335	-2.15863	0.318156	0.587053	0.887389	0	0.318047	0.318156
Xrcc3	74335	0.459313	3.32792	12.7772	0.00638606	0.175473	0	3.01756	12.7772
Gfus	22122	0.458991	6.66553	25.9057	0.000741645	0.0796312	1	4.30217	25.9057
D830035M03Rik	382114	0.458926	-1.99765	0.345033	0.571961	0.878974	0	0.333504	0.345033
Apoa2	11807	0.458751	-0.459475	1.05132	0.333041	0.754544	0	0.656255	1.05132
2210417A02Rik	70138	0.458589	-0.772624	0.991398	0.346457	0.763376	0	0.632613	0.991398
Camkk2	207565	0.458524	2.04802	6.81307	0.0291979	0.320936	0	2.10881	6.81307
Wdr66	269701	0.45847	-0.632214	0.816932	0.390574	0.79069	0	0.561033	0.816932
Dusp28	67446	0.457977	2.06875	3.69538	0.088071	0.484602	0	1.44939	3.69538
Hes2	15206	0.457389	0.0946426	1.72519	0.22282	0.666652	0	0.895293	1.72519
Dennd5a	19347	0.456037	1.84773	1.81252	0.212447	0.655665	0	0.922856	1.81252
Trpc1	22063	0.455965	-0.420651	0.830153	0.386933	0.788432	0	0.565639	0.830153
Dsg3	13512	0.455855	-1.12179	0.637736	0.445919	0.821337	0	0.481079	0.637736
Gm3200	100041204	0.455099	-2.20744	0.295667	0.600353	0.891813	0	0.303777	0.295667
Ccdc162	75973	0.454996	-0.59484	0.754277	0.408593	0.803498	0	0.532834	0.754277
Ttyh1	57776	0.454961	2.1333	4.67401	0.060106	0.426053	0	1.67379	4.67401
Vmn1r14	113864	0.454922	-2.75731	0.179483	0.682165	0.922011	0	0.227689	0.179483
Ggn	243897	0.454871	-0.995109	0.306656	0.593773	0.889766	0	0.310289	0.306656
Gm12057	100042846	0.454855	-2.85316	0.187654	0.675485	0.919681	0	0.233536	0.187654
Mest	17294	0.454568	-0.612072	0.796103	0.396422	0.794676	0	0.550674	0.796103
Fbxo24	71176	0.45437	0.537056	2.28001	0.166709	0.611369	0	1.06606	2.28001
Gfod1	328232	0.454209	2.51322	4.46922	0.0649014	0.438942	0	1.62725	4.46922
Efna3	13638	0.454021	0.861526	1.47547	0.256626	0.697846	0	0.809171	1.47547
Rarb	218772	0.453998	-3.108	0.165094	0.694385	0.925559	0	0.216981	0.165094
Apoc2	11813	0.453881	1.44011	3.47862	0.096396	0.503063	0	1.39156	3.47862
Fam174b	100038347	0.453785	5.48863	21.518	0.00135977	0.0985198	1	3.92609	21.518
Gli3	14634	0.453559	-2.51711	0.0793758	0.784774	0.954708	0	0.144138	0.0793758
Ghr	14600	0.453498	2.87895	5.71061	0.0416618	0.369054	0	1.89007	5.71061
Akap6	238161	0.453412	-2.34499	0.115752	0.74181	0.942276	0	0.177605	0.115752
Cish	12700	0.453403	3.34298	12.8653	0.00626728	0.175473	0	3.01638	12.8653
Ncam1	17967	0.453066	-0.679401	0.224015	0.647722	0.910116	0	0.258199	0.224015
Krt222	268481	0.452953	-0.602786	0.803021	0.394464	0.792961	0	0.553	0.803021
Tmem97	69071	0.452937	5.87296	12.6045	0.00662705	0.177053	0	2.98223	12.6045
Rgs7	24012	0.452775	-1.50095	0.444304	0.522445	0.8591	0	0.38591	0.444304
Trpm2	28240	0.452506	-0.772384	0.267772	0.617812	0.89751	0	0.286196	0.267772
Gm5619	434426	0.452032	-1.18352	0.330081	0.580254	0.884539	0	0.323362	0.330081
Zbtb46	72147	0.451864	0.807369	1.45308	0.259998	0.700117	0	0.800207	1.45308
Dse	212898	0.451561	-0.669554	0.419392	0.534062	0.86436	0	0.372524	0.419392
Armcx3	71703	0.451357	4.63562	26.477	0.000689443	0.0767516	1	4.3228	26.477
Zfp781	331188	0.451323	0.364561	0.204805	0.662014	0.915727	0	0.244927	0.204805
Slc26a1	231583	0.450749	1.81948	1.22487	0.298257	0.731454	0	0.718104	1.22487
Slc22a1	20517	0.449575	4.81411	12.7484	0.00642544	0.175473	0	2.99361	12.7484
P2rx5	94045	0.448629	-2.0678	0.341548	0.573872	0.880874	0	0.329155	0.341548
Tmem231	234740	0.448472	1.84105	2.02576	0.18973	0.635368	0	0.985052	2.02576
Repin1	58887	0.448431	4.36749	10.6751	0.010266	0.206919	0	2.71355	10.6751
Dbp	13170	0.448361	1.2984	1.94073	0.198375	0.643483	0	0.958573	1.94073
Tpd52l1	21987	0.448182	1.71587	2.51419	0.148677	0.586849	0	1.12933	2.51419
Caskin1	268932	0.447729	-0.060159	0.984818	0.347979	0.764818	0	0.625271	0.984818
Galnt6	207839	0.447583	7.05423	10.9588	0.00959784	0.20201	0	2.75182	10.9588
Rhof	23912	0.447524	4.15329	11.462	0.00854013	0.191714	0	2.82086	11.462
Fxyd4	108017	0.446549	2.52789	1.41576	0.265759	0.704658	0	0.784294	1.41576
Izumo1	73456	0.44642	-2.10928	0.358947	0.564463	0.875648	0	0.338435	0.358947
Cyp2f2	13107	0.44604	1.18733	2.4549	0.152989	0.594677	0	1.11074	2.4549
Vopp1	232023	0.444977	3.82524	12.5251	0.00674155	0.178671	0	2.95569	12.5251
Tmed3	66111	0.444781	6.65579	15.7493	0.00353537	0.141313	0	3.33684	15.7493
2010010A06Rik	100503117	0.444728	-0.716732	0.654508	0.440206	0.81923	0	0.485004	0.654508
Frrs1l	230235	0.444171	-1.98766	0.118478	0.738916	0.941861	0	0.17878	0.118478
Gm16215	100418328	0.443975	1.15121	2.03147	0.189167	0.634909	0	0.98374	2.03147
Slc16a7	20503	0.44367	1.72836	2.58316	0.14386	0.579801	0	1.14525	2.58316
Camk2n2	73047	0.443602	-0.950901	0.807915	0.393089	0.791708	0	0.551491	0.807915
Neu1	18010	0.443549	6.83815	6.52574	0.0319358	0.334051	0	2.0341	6.52574
Slc38a9	268706	0.44288	3.55238	13.2623	0.00576486	0.170345	0	3.04379	13.2623
Gm14412	102640477	0.442714	-1.6077	0.32121	0.585296	0.886125	0	0.316174	0.32121
Eng	13805	0.442327	-1.00113	0.11799	0.739431	0.941861	0	0.178141	0.11799
Plp1	18823	0.442099	-0.687718	0.802954	0.394483	0.792961	0	0.548827	0.802954
Hoxd8	15437	0.44193	0.168517	1.07644	0.327648	0.751212	0	0.658279	1.07644
H2ac4	319172	0.441705	5.79228	8.32075	0.0187999	0.269002	0	2.34406	8.32075
Herpud1	64209	0.44165	7.37711	14.3566	0.00461655	0.153443	0	3.17222	14.3566
Tnfrsf4	22163	0.4414	-0.584688	0.744275	0.411592	0.805296	0	0.523523	0.744275
Snrnp25	78372	0.441204	2.83898	5.83474	0.039962	0.364829	0	1.8986	5.83474
Rorb	225998	0.440798	-1.00823	0.758239	0.407414	0.802296	0	0.529319	0.758239
A830082N09Rik	414093	0.440533	-0.868078	0.885842	0.372165	0.780119	0	0.582557	0.885842
Pcyt2	68671	0.440402	6.27377	9.00545	0.0156205	0.248771	0	2.45112	9.00545
Fam13c	71721	0.440172	-2.47914	0.165964	0.693629	0.925559	0	0.215553	0.165964
Il33	77125	0.439022	-0.901246	0.553301	0.476705	0.836845	0	0.436192	0.553301
H2-Q1	15006	0.438024	2.09479	2.91417	0.123377	0.548967	0	1.23115	2.91417
B9d1	27078	0.437512	1.56516	2.30699	0.164489	0.609451	0	1.06156	2.30699
Creld1	171508	0.437378	2.57348	7.11973	0.0265915	0.309824	0	2.13312	7.11973
Borcs6	71923	0.437344	3.98238	10.6516	0.010324	0.207124	0	2.68947	10.6516
A930007A09Rik	432999	0.436516	-1.0928	0.668054	0.435681	0.815865	0	0.488325	0.668054
Mmp7	17393	0.436514	1.89496	1.13837	0.314891	0.743965	0	0.679156	1.13837
Cyp2d22	56448	0.436509	3.63938	4.87321	0.0558634	0.412806	0	1.69555	4.87321
Rims3	242662	0.436347	-2.08015	0.266555	0.618599	0.897873	0	0.28226	0.266555
Flt4	14257	0.435834	-0.434803	0.335234	0.577368	0.88287	0	0.322681	0.335234
Dmp1	13406	0.435754	-3.04354	0.119816	0.73751	0.941534	0	0.178859	0.119816
Aldh1l2	216188	0.43551	1.67111	1.46717	0.257868	0.697995	0	0.796019	1.46717
Hdac9	79221	0.434984	1.32296	1.01027	0.342145	0.759872	0	0.629699	1.01027
Ces1b	382044	0.434848	-2.47832	0.290747	0.603352	0.893281	0	0.296618	0.290747
Gm22442	115487906	0.434833	4.4816	4.37746	0.067207	0.444058	0	1.58505	4.37746
Adgrl3	319387	0.434664	-1.72511	0.1466	0.711051	0.932269	0	0.20017	0.1466
Mrpl12	56282	0.43395	7.11075	20.3995	0.00161063	0.104018	0	3.77315	20.3995
Igsf9	93842	0.433657	6.22459	14.6601	0.0043495	0.150313	0	3.18965	14.6601
Gm21451	100862072	0.433563	-3.10721	0.0875791	0.774264	0.952096	0	0.150062	0.0875791
Trim72	434246	0.433542	1.25172	2.90554	0.123861	0.549537	0	1.22503	2.90554
Fut1	14343	0.433352	1.25375	3.65786	0.0894441	0.486143	0	1.41579	3.65786
Zfp771	244216	0.432991	1.66757	4.02607	0.0770591	0.461408	0	1.50282	4.02607
F5	14067	0.432972	-1.53975	0.403971	0.541506	0.86767	0	0.359639	0.403971
AU040972	104522	0.432893	-2.06509	0.301663	0.596743	0.890692	0	0.302673	0.301663
Gm20939	100044193	0.432839	0.805823	1.74789	0.220059	0.663441	0	0.887498	1.74789
Grin1os	320354	0.432815	2.78664	6.83589	0.0289933	0.320802	0	2.07569	6.83589
Sat2	69215	0.432769	-0.963452	0.489474	0.502555	0.850396	0	0.40335	0.489474
Fut4	14345	0.432666	5.91968	10.2266	0.0114441	0.21903	0	2.62038	10.2266
Tmprss3	140765	0.432484	-3.45267	0.0608902	0.810855	0.962974	0	0.122886	0.0608902
Wnt2b	22414	0.432335	0.722354	1.74218	0.220749	0.664251	0	0.885353	1.74218
Rdh11	17252	0.432248	5.63646	31.9845	0.000361207	0.063727	1	4.64474	31.9845
Adarb2	94191	0.432185	-2.40287	0.172941	0.687646	0.923425	0	0.219439	0.172941
Pfn2	18645	0.431972	-0.269126	0.732522	0.415163	0.806096	0	0.515053	0.732522
Prr18	320111	0.431919	-0.490952	1.06643	0.329783	0.752163	0	0.649923	1.06643
Tm2d1	94043	0.431813	2.93742	7.42006	0.0243144	0.299692	0	2.17735	7.42006
Gm6311	622313	0.431636	-0.699633	0.285866	0.606359	0.893729	0	0.293045	0.285866
Clic4	29876	0.431388	5.8183	17.1275	0.00275747	0.129328	0	3.45155	17.1275
Rab15	104886	0.431257	7.14263	25.2813	0.000804386	0.0832272	1	4.1727	25.2813
Bloc1s4	117197	0.430378	2.91086	7.12018	0.0265878	0.309824	0	2.12288	7.12018
Gm9493	102638448	0.430162	-2.63515	0.197181	0.667915	0.916511	0	0.236168	0.197181
Gm9530	671336	0.430091	-1.20381	0.449206	0.520215	0.858511	0	0.382392	0.449206
Edn3	13616	0.429442	2.4063	4.55136	0.0629217	0.434196	0	1.61767	4.55136
Fam214b	230088	0.429199	4.38853	4.88819	0.0555598	0.411592	0	1.69016	4.88819
Pcdhb14	93885	0.42906	-1.36408	0.565728	0.471947	0.833462	0	0.439056	0.565728
Zkscan2	210162	0.42878	-2.92475	0.0988618	0.760657	0.948324	0	0.159931	0.0988618
Kcnh2	16511	0.428433	1.19139	1.60598	0.238135	0.679558	0	0.838652	1.60598
Hid1	217310	0.42832	6.3593	30.4216	0.00042976	0.0658429	1	4.53055	30.4216
H4c11	319159	0.427792	5.19697	10.1438	0.0116798	0.221226	0	2.59964	10.1438
Amn	93835	0.427703	1.94771	4.29365	0.0694043	0.448109	0	1.55844	4.29365
[truncated: 15,074 more rows]

## Sheet: SuppTable 4. H3K27me3-control
Supp Table 4. ChIPseq analysis of H3K27me3 peaks in control mice.
PeakID (cmd=annotatePeaks.pl 09-ChiPSeqPeakCalling/output/Control-K27me3-Diag_peaks.broadPeak none -gtf /rsrch3/home/ccp-rsch/ndeng1/reference_new/original/gencode.vM27.primary_assembly.annotation.gtf -organism Mus)	Chr	Start	End	Strand	Peak Score	Focus Ratio/Region Size	Annotation	Detailed Annotation	Distance to TSS	Nearest PromoterID	Entrez ID	Nearest Unigene	Nearest Refseq	Nearest Ensembl	Gene Name	Gene Alias	Gene Description	Gene Type
Control-K27me3-Diag_peak_2	MU069435.1	544	1233	+	96	NA	NA	NA	NA	NA
Control-K27me3-Diag_peak_1811	chr17	40158468	40159760	+	87	NA	TTS (ENSMUST00000240377.1)	rRNA-TTS (ENSMUST00000240377.1)	604	ENSMUST00000205406.2	ENSMUSG00000118642	ENSMUST00000205406			ENSMUSG00000118642			pseudogene
Control-K27me3-Diag_peak_1810	chr17	40154006	40157609	+	74	NA	Intergenic	Intergenic	-1437	ENSMUST00000240377.1	ENSMUSG00000119584	ENSMUST00000240377			Rn18s			rRNA
Control-K27me3-Diag_peak_3513	chr5	138725083	138726317	+	69	NA	Intergenic	Intergenic	14550	ENSMUST00000193602.2	ENSMUSG00000103298	ENSMUST00000193602			Gm38232			TEC
Control-K27me3-Diag_peak_216	chr1	138776057	138776639	+	64	NA	promoter-TSS (ENSMUST00000046870.13)	protein_coding-promoter-TSS (ENSMUST00000046870.13)	-33	ENSMUST00000112030.9	ENSMUSG00000019230	ENSMUST00000046870			Lhx9			protein_coding
Control-K27me3-Diag_peak_2013	chr18	84738205	84739268	+	63	NA	promoter-TSS (ENSMUST00000161033.2)	protein_coding-intron (ENSMUST00000159800.8, intron 1 of 3)	164	ENSMUST00000162318.2	ENSMUSG00000089760	ENSMUST00000162318			D030046N08Rik			lncRNA
Control-K27me3-Diag_peak_1610	chr15	102845001	102846188	+	61	NA	exon (ENSMUST00000055562.3, exon 1 of 2)	protein_coding-exon (ENSMUST00000055562.3, exon 1 of 2)	402	ENSMUST00000055562.3	ENSMUSG00000050328	ENSMUST00000055562			Hoxc12			protein_coding
Control-K27me3-Diag_peak_498	chr11	21953501	21953994	+	60	NA	promoter-TSS (ENSMUST00000147486.3)	protein_coding-promoter-TSS (ENSMUST00000147486.3)	-850	ENSMUST00000147486.3	ENSMUSG00000005917	ENSMUST00000006071			Otx1			protein_coding
Control-K27me3-Diag_peak_4345	chr8	121802603	121803494	+	58	NA	intron (ENSMUST00000182264.2, intron 1 of 6)	protein_coding-intron (ENSMUST00000127664.2, intron 1 of 15)	6723	ENSMUST00000181530.8	ENSMUSG00000097336	ENSMUST00000181530			Fendrr			lncRNA
Control-K27me3-Diag_peak_287	chr1	189905036	189905730	+	55	NA	intron (ENSMUST00000110279.4, intron 1 of 1)	lncRNA-intron (ENSMUST00000110279.4, intron 1 of 1)	-2472	ENSMUST00000175916.8	ENSMUSG00000010175	ENSMUST00000175916			Prox1			protein_coding
Control-K27me3-Diag_peak_51	chr1	60082024	60082374	+	54	NA	promoter-TSS (ENSMUST00000027172.13)	protein_coding-promoter-TSS (ENSMUST00000027172.13)	47	ENSMUST00000027172.13	ENSMUSG00000026018	ENSMUST00000185891			Ica1l			protein_coding
Control-K27me3-Diag_peak_795	chr11	116809853	116810554	+	53	NA	exon (ENSMUST00000103027.10, exon 1 of 18)	protein_coding-exon (ENSMUST00000103027.10, exon 1 of 18)	514	ENSMUST00000103027.10	ENSMUSG00000043857	ENSMUST00000126757			Mgat5b			protein_coding
Control-K27me3-Diag_peak_4113	chr7	131154117	131154622	+	52	NA	intron (ENSMUST00000183219.8, intron 1 of 2)	protein_coding-intron (ENSMUST00000124096.8, intron 2 of 6)	-1421	ENSMUST00000051997.9	ENSMUSG00000050100	ENSMUST00000051997			Hmx2			protein_coding
Control-K27me3-Diag_peak_2479	chr2	105492598	105493063	+	52	NA	intron (ENSMUST00000126948.2, intron 1 of 3)	lncRNA-intron (ENSMUST00000126948.2, intron 1 of 3)	-1142	ENSMUST00000194826.3	ENSMUSG00000102424	ENSMUST00000194826			Paupar			lncRNA
Control-K27me3-Diag_peak_714	chr11	97464425	97465090	+	52	NA	promoter-TSS (ENSMUST00000107590.9)	protein_coding-promoter-TSS (ENSMUST00000107590.9)	-2	ENSMUST00000126287.2	ENSMUSG00000038453	ENSMUST00000126287			Srcin1			protein_coding
Control-K27me3-Diag_peak_174	chr1	120541233	120542032	+	52	NA	Intergenic	Intergenic	-7837	ENSMUST00000186982.3	ENSMUSG00000099957	ENSMUST00000186982			2610027F03Rik			lncRNA
Control-K27me3-Diag_peak_4260	chr8	84769644	84770047	+	51	NA	promoter-TSS (ENSMUST00000005601.9)	protein_coding-promoter-TSS (ENSMUST00000005601.9)	-627	ENSMUST00000005601.9	ENSMUSG00000005465	ENSMUST00000210245			Il27ra			protein_coding
Control-K27me3-Diag_peak_2391	chr2	74491130	74491891	+	50	NA	Intergenic	Intergenic	-1609	ENSMUST00000001867.13	ENSMUSG00000001815	ENSMUST00000001867			Evx2			protein_coding
Control-K27me3-Diag_peak_2722	chr3	34704280	34705559	+	50	NA	exon (ENSMUST00000099151.6, exon 1 of 1)	protein_coding-exon (ENSMUST00000099151.6, exon 1 of 1)	365	ENSMUST00000099151.6	ENSMUSG00000074637	ENSMUST00000099151			Sox2			protein_coding
Control-K27me3-Diag_peak_236	chr1	156031500	156032741	+	50	NA	intron (ENSMUST00000015628.4, intron 1 of 4)	protein_coding-intron (ENSMUST00000015628.4, intron 1 of 4)	476	ENSMUST00000015628.4	ENSMUSG00000015484	ENSMUST00000015628			Fam163a			protein_coding
Control-K27me3-Diag_peak_777	chr11	114742888	114743287	+	50	NA	promoter-TSS (ENSMUST00000142262.2)	protein_coding-intron (ENSMUST00000177952.8, intron 1 of 3)	-58	ENSMUST00000142262.2	ENSMUSG00000051043	ENSMUST00000177952			Gprc5c			protein_coding
Control-K27me3-Diag_peak_2506	chr2	115890782	115891679	+	49	NA	intron (ENSMUST00000140461.9, intron 1 of 5)	protein_coding-intron (ENSMUST00000028639.13, intron 3 of 11)	1611	ENSMUST00000140461.9	ENSMUSG00000027210	ENSMUST00000118654			Meis2			protein_coding
Control-K27me3-Diag_peak_658	chr11	95404087	95405019	+	49	NA	intron (ENSMUST00000058866.8, intron 1 of 1)	protein_coding-intron (ENSMUST00000058866.8, intron 1 of 1)	843	ENSMUST00000058866.8	ENSMUSG00000046719	ENSMUST00000058866			Nxph3			protein_coding
Control-K27me3-Diag_peak_4557	chr9	89792880	89793339	+	49	NA	intron (ENSMUST00000190073.2, intron 1 of 1)	protein_coding-intron (ENSMUST00000034909.11, intron 1 of 2)	1144	ENSMUST00000190073.2	ENSMUSG00000032356	ENSMUST00000034912			Rasgrf1			protein_coding
Control-K27me3-Diag_peak_576	chr11	77804314	77804663	+	48	NA	exon (ENSMUST00000132487.2, exon 3 of 3)	lncRNA-exon (ENSMUST00000132487.2, exon 3 of 3)	15626	ENSMUST00000132487.2	ENSMUSG00000055045	ENSMUST00000132487			Gm11190			lncRNA
Control-K27me3-Diag_peak_4057	chr7	81584134	81584683	+	48	NA	promoter-TSS (ENSMUST00000026094.6)	protein_coding-promoter-TSS (ENSMUST00000026094.6)	-187	ENSMUST00000107305.8	ENSMUSG00000025104	ENSMUST00000149288			Hdgfl3			protein_coding
Control-K27me3-Diag_peak_542	chr11	59198205	59198620	+	48	NA	intron (ENSMUST00000108783.4, intron 1 of 3)	protein_coding-intron (ENSMUST00000000128.10, intron 1 of 3)	656	ENSMUST00000108783.4	ENSMUSG00000000126	ENSMUST00000000128			Wnt9a			protein_coding
Control-K27me3-Diag_peak_3332	chr5	67373507	67374299	+	48	NA	Intergenic	Intergenic	-44005	ENSMUST00000037918.12	ENSMUSG00000037720	ENSMUST00000161369			Tmem33			protein_coding
Control-K27me3-Diag_peak_79	chr1	74839295	74840352	+	48	NA	exon (ENSMUST00000006718.15, exon 3 of 4)	protein_coding-exon (ENSMUST00000006718.15, exon 3 of 4)	7301	ENSMUST00000187238.2	ENSMUSG00000026167	ENSMUST00000187238			Wnt10a			protein_coding
Control-K27me3-Diag_peak_2373	chr2	71374178	71377349	+	47	NA	exon (ENSMUST00000024159.8, exon 2 of 3)	protein_coding-exon (ENSMUST00000024159.8, exon 2 of 3)	531	ENSMUST00000134249.2	ENSMUSG00000023391	ENSMUST00000024159			Dlx2			protein_coding
Control-K27me3-Diag_peak_3877	chr7	18725611	18726321	+	47	NA	promoter-TSS (ENSMUST00000130268.8)	protein_coding-promoter-TSS (ENSMUST00000130268.8)	72	ENSMUST00000130268.8	ENSMUSG00000048481	ENSMUST00000130268			Mypop			protein_coding
Control-K27me3-Diag_peak_3057	chr4	109838702	109840151	+	46	NA	exon (ENSMUST00000061187.4, exon 3 of 3)	protein_coding-exon (ENSMUST00000061187.4, exon 3 of 3)	4176	ENSMUST00000061187.4	ENSMUSG00000047143	ENSMUST00000061187			Dmrta2			protein_coding
Control-K27me3-Diag_peak_1504	chr15	79389046	79390196	+	46	NA	promoter-TSS (ENSMUST00000057801.8)	protein_coding-promoter-TSS (ENSMUST00000057801.8)	-179	ENSMUST00000057801.8	ENSMUSG00000044216	ENSMUST00000057801			Kcnj4			protein_coding
Control-K27me3-Diag_peak_3353	chr5	75238826	75239221	+	46	NA	TTS (ENSMUST00000040477.4)	protein_coding-TTS (ENSMUST00000040477.4)	2760	ENSMUST00000160104.3	ENSMUSG00000035946	ENSMUST00000040477			Gsx2			protein_coding
Control-K27me3-Diag_peak_2499	chr2	110285155	110285727	+	46	NA	Intergenic	Intergenic	-35477	ENSMUST00000121859.2	ENSMUSG00000083320	ENSMUST00000121859			Gm13935			processed_pseudogene
Control-K27me3-Diag_peak_4487	chr9	55452841	55454022	+	46	NA	TTS (ENSMUST00000034869.11)	protein_coding-TTS (ENSMUST00000034869.11)	3811	ENSMUST00000165302.2	ENSMUSG00000032318	ENSMUST00000175950			Isl2			protein_coding
Control-K27me3-Diag_peak_4242	chr8	70941783	70942820	+	46	NA	TTS (ENSMUST00000211264.2)	TEC-TTS (ENSMUST00000211264.2)	1470	ENSMUST00000211264.2	ENSMUSG00000110052	ENSMUST00000211264			1700020G03Rik			TEC
Control-K27me3-Diag_peak_2886	chr3	127433261	127434601	+	46	NA	Intergenic	Intergenic	7147	ENSMUST00000029587.9	ENSMUSG00000027967	ENSMUST00000029587			Neurog2			protein_coding
Control-K27me3-Diag_peak_1141	chr13	56900600	56901750	+	46	NA	exon (ENSMUST00000210744.2, exon 1 of 1)	protein_coding-exon (ENSMUST00000210744.2, exon 1 of 1)	465	ENSMUST00000210744.2	ENSMUSG00000110086	ENSMUST00000210744			Gm45623			protein_coding
Control-K27me3-Diag_peak_2876	chr3	126954930	126955444	+	45	NA	exon (ENSMUST00000182876.2, exon 1 of 1)	protein_coding-exon (ENSMUST00000182876.2, exon 1 of 1)	200	ENSMUST00000181792.3	ENSMUSG00000097456	ENSMUST00000180603			Gm16958			lncRNA
Control-K27me3-Diag_peak_2549	chr2	131403044	131405090	+	45	NA	exon (ENSMUST00000103184.4, exon 1 of 2)	protein_coding-exon (ENSMUST00000103184.4, exon 1 of 2)	136	ENSMUST00000103184.4	ENSMUSG00000027335	ENSMUST00000103184			Adra1d			protein_coding
Control-K27me3-Diag_peak_3064	chr4	114914754	114915404	+	45	NA	promoter-TSS (ENSMUST00000161601.8)	protein_coding-promoter-TSS (ENSMUST00000161601.8)	71	ENSMUST00000161601.8	ENSMUSG00000028717	ENSMUST00000161601			Tal1			protein_coding
Control-K27me3-Diag_peak_399	chr10	80644336	80644971	+	45	NA	exon (ENSMUST00000020435.11, exon 5 of 5)	protein_coding-exon (ENSMUST00000020435.11, exon 5 of 5)	3066	ENSMUST00000020435.11	ENSMUSG00000020216	ENSMUST00000181945			Jsrp1			protein_coding
Control-K27me3-Diag_peak_5	chr1	4562006	4562716	+	45	NA	TTS (ENSMUST00000191647.2)	protein_coding-TTS (ENSMUST00000191647.2)	1466	ENSMUST00000192505.2	ENSMUSG00000025902	ENSMUST00000027035			Sox17			protein_coding
Control-K27me3-Diag_peak_1395	chr14	69408570	69409705	+	45	NA	promoter-TSS (ENSMUST00000062437.10)	protein_coding-promoter-TSS (ENSMUST00000062437.10)	-114	ENSMUST00000062437.10	ENSMUSG00000044186	ENSMUST00000062437			Nkx2-6			protein_coding
Control-K27me3-Diag_peak_2271	chr2	29139949	29141712	+	45	NA	TTS (ENSMUST00000028141.6)	lncRNA-TTS (ENSMUST00000028141.6)	2175	ENSMUST00000155949.2	ENSMUSG00000079499	ENSMUST00000028141			6530402F18Rik			lncRNA
Control-K27me3-Diag_peak_1958	chr18	64465234	64466850	+	45	NA	intron (ENSMUST00000235475.2, intron 1 of 2)	lncRNA-intron (ENSMUST00000235475.2, intron 1 of 2)	735	ENSMUST00000235475.2	ENSMUSG00000086128	ENSMUST00000127716			St8sia3os			lncRNA
Control-K27me3-Diag_peak_2705	chr3	5925517	5925992	+	44	NA	Intergenic	Intergenic	-20347	ENSMUST00020182647.1	ENSMUSG00002076241	ENSMUST00020182647			ENSMUSG00002076241			miRNA
Control-K27me3-Diag_peak_3982	chr7	49281955	49282446	+	44	NA	exon (ENSMUST00000032717.7, exon 4 of 4)	protein_coding-exon (ENSMUST00000032717.7, exon 4 of 4)	4397	ENSMUST00000032717.7	ENSMUSG00000030507	ENSMUST00000032717			Dbx1			protein_coding
Control-K27me3-Diag_peak_2806	chr3	95811679	95812355	+	44	NA	promoter-TSS (ENSMUST00000036181.15)	protein_coding-promoter-TSS (ENSMUST00000036181.15)	-14	ENSMUST00000036181.15	ENSMUSG00000038526	ENSMUST00000036181			Car14			protein_coding
Control-K27me3-Diag_peak_3218	chr4	155037064	155037448	+	44	NA	Intergenic	Intergenic	-8124	ENSMUST00000049621.7	ENSMUSG00000048001	ENSMUST00000049621			Hes5			protein_coding
Control-K27me3-Diag_peak_708	chr11	97437998	97438346	+	44	NA	intron (ENSMUST00000238597.2, intron 2 of 18)	protein_coding-intron (ENSMUST00000107590.9, intron 2 of 17)	-10401	ENSMUST00000238233.2	ENSMUSG00000038453	ENSMUST00000126287			Srcin1			protein_coding
Control-K27me3-Diag_peak_1924	chr18	36097931	36098501	+	44	NA	promoter-TSS (ENSMUST00000175734.2)	protein_coding-promoter-TSS (ENSMUST00000175734.2)	58	ENSMUST00000175734.2	ENSMUSG00000024347	ENSMUST00000175734			Psd2			protein_coding
Control-K27me3-Diag_peak_505	chr11	33148502	33149705	+	44	NA	Intergenic	Intergenic	4486	ENSMUST00000037746.8	ENSMUSG00000040610	ENSMUST00000037746			Tlx3			protein_coding
Control-K27me3-Diag_peak_2661	chr2	168683258	168684596	+	44	NA	Intergenic	Intergenic	40161	ENSMUST00000104573.3	ENSMUSG00000077761	ENSMUST00000104573			Gm25214			snoRNA
Control-K27me3-Diag_peak_58	chr1	63484916	63485596	+	44	NA	promoter-TSS (ENSMUST00000114103.8)	protein_coding-promoter-TSS (ENSMUST00000114103.8)	-114	ENSMUST00000114103.8	ENSMUSG00000025964	ENSMUST00000087374			Adam23			protein_coding
Control-K27me3-Diag_peak_887	chr12	56581040	56581556	+	44	NA	promoter-TSS (ENSMUST00000182733.8)	lncRNA-promoter-TSS (ENSMUST00000182733.8)	593	ENSMUST00000178477.9	ENSMUSG00000001496	ENSMUST00000178477			Nkx2-1			protein_coding
Control-K27me3-Diag_peak_2211	chr2	9887102	9888683	+	44	NA	TTS (ENSMUST00000114915.3)	protein_coding-TTS (ENSMUST00000114915.3)	445	ENSMUST00000114919.2	ENSMUSG00000025783	ENSMUST00000114919			4930412O13Rik			protein_coding
Control-K27me3-Diag_peak_1524	chr15	83607989	83608389	+	44	NA	intron (ENSMUST00000171496.9, intron 1 of 21)	protein_coding-intron (ENSMUST00000016907.8, intron 1 of 22)	938	ENSMUST00000171496.9	ENSMUSG00000016763	ENSMUST00000229057			Scube1			protein_coding
Control-K27me3-Diag_peak_3399	chr5	106611300	106611773	+	44	NA	Intergenic	Intergenic	-5504	ENSMUST00000086795.8	ENSMUSG00000034384	ENSMUST00000086795			Barhl2			protein_coding
Control-K27me3-Diag_peak_200	chr1	135032630	135033027	+	44	NA	exon (ENSMUST00000044828.14, exon 1 of 18)	protein_coding-exon (ENSMUST00000044828.14, exon 1 of 18)	186	ENSMUST00000044828.14	ENSMUSG00000042793	ENSMUST00000137968			Lgr6			protein_coding
Control-K27me3-Diag_peak_4103	chr7	128858249	128858567	+	43	NA	promoter-TSS (ENSMUST00000094018.6)	protein_coding-promoter-TSS (ENSMUST00000094018.6)	-347	ENSMUST00000094018.6	ENSMUSG00000070366	ENSMUST00000205896			Plpp4			protein_coding
Control-K27me3-Diag_peak_3501	chr5	135884820	135886729	+	43	NA	intron (ENSMUST00000144211.2, intron 10 of 14)	protein_coding-intron (ENSMUST00000013615.14, intron 10 of 15)	2506	ENSMUST00000135615.2	ENSMUSG00000039860	ENSMUST00000144211			Srrm3			protein_coding
Control-K27me3-Diag_peak_3945	chr7	43985176	43985873	+	43	NA	promoter-TSS (ENSMUST00000134470.8)	protein_coding-promoter-TSS (ENSMUST00000134470.8)	84	ENSMUST00000134470.8	ENSMUSG00000038738	ENSMUST00000127164			Shank1			protein_coding
Control-K27me3-Diag_peak_4639	chr9	118436133	118436894	+	43	NA	intron (ENSMUST00000044165.14, intron 1 of 27)	protein_coding-intron (ENSMUST00000044165.14, intron 1 of 27)	755	ENSMUST00000044165.14	ENSMUSG00000039115	ENSMUST00000124360			Itga9			protein_coding
Control-K27me3-Diag_peak_1541	chr15	89442478	89442783	+	43	NA	TTS (ENSMUST00000229559.2)	protein_coding-TTS (ENSMUST00000229559.2)	1725	ENSMUST00000238458.2	ENSMUSG00000022623	ENSMUST00000123799			Shank3			protein_coding
Control-K27me3-Diag_peak_1961	chr18	64474060	64475245	+	43	NA	exon (ENSMUST00000175965.10, exon 1 of 2)	protein_coding-exon (ENSMUST00000175965.10, exon 1 of 2)	1561	ENSMUST00000175965.10	ENSMUSG00000045991	ENSMUST00000175965			Onecut2			protein_coding
Control-K27me3-Diag_peak_1913	chr18	24842665	24843121	+	43	NA	promoter-TSS (ENSMUST00000067987.2)	protein_coding-promoter-TSS (ENSMUST00000067987.2)	391	ENSMUST00000234834.2	ENSMUSG00000034295	ENSMUST00000037097			Fhod3			protein_coding
Control-K27me3-Diag_peak_1341	chr14	56062480	56063212	+	43	NA	promoter-TSS (ENSMUST00000226357.2)	protein_coding-promoter-TSS (ENSMUST00000226357.2)	352	ENSMUST00000172271.9	ENSMUSG00000023411	ENSMUST00000172271			Nfatc4			protein_coding
Control-K27me3-Diag_peak_1072	chr13	40887475	40888481	+	43	NA	promoter-TSS (ENSMUST00000110193.9)	protein_coding-promoter-TSS (ENSMUST00000110193.9)	418	ENSMUST00000224999.2	ENSMUSG00000021359	ENSMUST00000224665			Tfap2a			protein_coding
Control-K27me3-Diag_peak_782	chr11	115208584	115209835	+	43	NA	exon (ENSMUST00000103037.5, exon 2 of 3)	protein_coding-exon (ENSMUST00000103037.5, exon 2 of 3)	3658	ENSMUST00000103037.5	ENSMUSG00000045288	ENSMUST00000103037			Ush1g			protein_coding
Control-K27me3-Diag_peak_2778	chr3	87929191	87930139	+	43	NA	TTS (ENSMUST00000162352.2)	protein_coding-TTS (ENSMUST00000162352.2)	1315	ENSMUST00000162352.2	ENSMUSG00000004894	ENSMUST00000160737			Hapln2			protein_coding
Control-K27me3-Diag_peak_44	chr1	42992081	42992614	+	43	NA	promoter-TSS (ENSMUST00000179655.2)	protein_coding-promoter-TSS (ENSMUST00000179655.2)	5	ENSMUST00000187998.2	ENSMUSG00000041907	ENSMUST00000187998			Gpr45			protein_coding
Control-K27me3-Diag_peak_1171	chr13	78329084	78329528	+	43	NA	exon (ENSMUST00000225503.2, exon 2 of 2)	lncRNA-exon (ENSMUST00000225503.2, exon 2 of 2)	1972	ENSMUST00000224734.2	ENSMUSG00000114401	ENSMUST00000224734			Gm38604			lncRNA
Control-K27me3-Diag_peak_506	chr11	33150043	33152306	+	43	NA	exon (ENSMUST00000037746.8, exon 3 of 3)	protein_coding-exon (ENSMUST00000037746.8, exon 3 of 3)	2415	ENSMUST00000037746.8	ENSMUSG00000040610	ENSMUST00000037746			Tlx3			protein_coding
Control-K27me3-Diag_peak_2333	chr2	38269142	38269736	+	43	NA	Intergenic	Intergenic	-15447	ENSMUST00000137134.2	ENSMUSG00000087539	ENSMUST00000137134			Gm13584			lncRNA
Control-K27me3-Diag_peak_2268	chr2	28806641	28806954	+	43	NA	promoter-TSS (ENSMUST00000050776.9)	protein_coding-promoter-TSS (ENSMUST00000050776.9)	-117	ENSMUST00000113847.3	ENSMUSG00000026805	ENSMUST00000113847			Barhl1			protein_coding
Control-K27me3-Diag_peak_3262	chr5	31249776	31251052	+	43	NA	intron (ENSMUST00000201396.2, intron 1 of 3)	protein_coding-intron (ENSMUST00000031037.14, intron 1 of 7)	399	ENSMUST00000202731.2	ENSMUSG00000029151	ENSMUST00000201783			Slc30a3			protein_coding
Control-K27me3-Diag_peak_1645	chr15	102941020	102941950	+	43	NA	intron (ENSMUST00000165375.3, intron 1 of 3)	protein_coding-intron (ENSMUST00000165375.3, intron 1 of 3)	-1336	ENSMUST00000100164.5	ENSMUSG00000075394	ENSMUST00000100164			Hoxc4			protein_coding
Control-K27me3-Diag_peak_1161	chr13	72779377	72780274	+	43	NA	promoter-TSS (ENSMUST00000163393.2)	protein_coding-promoter-TSS (ENSMUST00000163393.2)	-379	ENSMUST00000163393.2	ENSMUSG00000001504	ENSMUST00000167067			Irx2			protein_coding
Control-K27me3-Diag_peak_3391	chr5	106595401	106596391	+	42	NA	Intergenic	Intergenic	10136	ENSMUST00000086795.8	ENSMUSG00000034384	ENSMUST00000086795			Barhl2			protein_coding
Control-K27me3-Diag_peak_423	chr10	93669394	93669986	+	42	NA	promoter-TSS (ENSMUST00000216224.2)	protein_coding-promoter-TSS (ENSMUST00000216224.2)	10	ENSMUST00000216224.2	ENSMUSG00000020020	ENSMUST00000095333			Usp44			protein_coding
Control-K27me3-Diag_peak_2968	chr4	44425173	44425678	+	42	NA	Intergenic	Intergenic	-12830	ENSMUST00000104399.2	ENSMUSG00000077587	ENSMUST00000104399			Gm24376			snoRNA
Control-K27me3-Diag_peak_3404	chr5	106707079	106707530	+	42	NA	intron (ENSMUST00000149128.3, intron 2 of 2)	lncRNA-intron (ENSMUST00000124394.3, intron 1 of 1)	15277	ENSMUST00000131029.2	ENSMUSG00000099061	ENSMUST00000131029			Gm28050			lncRNA
Control-K27me3-Diag_peak_1294	chr14	21736900	21737353	+	42	NA	intron (ENSMUST00000224735.2, intron 1 of 2)	protein_coding-intron (ENSMUST00000073870.7, intron 2 of 3)	16044	ENSMUST00000224735.2	ENSMUSG00000063821	ENSMUST00000224735			Dupd1			protein_coding
Control-K27me3-Diag_peak_3039	chr4	99547707	99548280	+	42	NA	Intergenic	Intergenic	2014	ENSMUST00020182719.1	ENSMUSG00002076832	ENSMUST00020182719			ENSMUSG00002076832			miRNA
Control-K27me3-Diag_peak_815	chr11	118927666	118928620	+	42	NA	exon (ENSMUST00000026663.8, exon 5 of 5)	protein_coding-exon (ENSMUST00000026663.8, exon 5 of 5)	3514	ENSMUST00000128019.2	ENSMUSG00000025578	ENSMUST00000128019			Cbx8			protein_coding
Control-K27me3-Diag_peak_3063	chr4	114913720	114914109	+	42	NA	promoter-TSS (ENSMUST00000136946.8)	protein_coding-promoter-TSS (ENSMUST00000136946.8)	291	ENSMUST00000030489.9	ENSMUSG00000028717	ENSMUST00000161601			Tal1			protein_coding
Control-K27me3-Diag_peak_6	chr1	4563144	4564102	+	42	NA	exon (ENSMUST00000027035.10, exon 4 of 5)	protein_coding-exon (ENSMUST00000027035.10, exon 4 of 5)	204	ENSMUST00000192505.2	ENSMUSG00000025902	ENSMUST00000027035			Sox17			protein_coding
Control-K27me3-Diag_peak_2405	chr2	74526768	74527642	+	42	NA	promoter-TSS (ENSMUST00000059272.10)	protein_coding-promoter-TSS (ENSMUST00000059272.10)	725	ENSMUST00000190845.2	ENSMUSG00000100209	ENSMUST00000190845			Gm28793			lncRNA
Control-K27me3-Diag_peak_489	chr11	18970317	18971858	+	42	NA	Intergenic	Intergenic	-2102	ENSMUST00000144988.8	ENSMUSG00000020160	ENSMUST00000137300			Meis1			protein_coding
Control-K27me3-Diag_peak_2640	chr2	165074955	165076912	+	42	NA	intron (ENSMUST00000065438.13, intron 1 of 11)	protein_coding-intron (ENSMUST00000065438.13, intron 1 of 11)	840	ENSMUST00000065438.13	ENSMUSG00000053166	ENSMUST00000065438			Cdh22			protein_coding
Control-K27me3-Diag_peak_1441	chr14	121804656	121805079	+	42	NA	intron (ENSMUST00000239077.2, intron 45 of 55)	protein_coding-intron (ENSMUST00000040700.9, intron 46 of 53)	17271	ENSMUST00000212719.2	ENSMUSG00000025558	ENSMUST00000211907			Dock9			protein_coding
Control-K27me3-Diag_peak_3701	chr6	70932370	70934357	+	42	NA	promoter-TSS (ENSMUST00000069634.6)	protein_coding-promoter-TSS (ENSMUST00000069634.6)	-152	ENSMUST00000163089.2	ENSMUSG00000055874	ENSMUST00000163089			Foxi3			protein_coding
Control-K27me3-Diag_peak_3525	chr5	139521006	139522368	+	42	NA	intron (ENSMUST00000198000.2, intron 2 of 3)	lncRNA-intron (ENSMUST00000198000.2, intron 2 of 3)	-7562	ENSMUST00000172997.3	ENSMUSG00000029546	ENSMUST00000174792			Uncx			protein_coding
Control-K27me3-Diag_peak_3491	chr5	125609589	125610401	+	42	NA	intron (ENSMUST00000031446.7, intron 1 of 8)	protein_coding-intron (ENSMUST00000031446.7, intron 1 of 8)	544	ENSMUST00000031446.7	ENSMUSG00000070498	ENSMUST00000031446			Tmem132b			protein_coding
Control-K27me3-Diag_peak_3786	chr6	113478762	113479109	+	42	NA	promoter-TSS (ENSMUST00000101059.4)	protein_coding-promoter-TSS (ENSMUST00000101059.4)	-43	ENSMUST00000204134.3	ENSMUSG00000045009	ENSMUST00000101059			Prrt3			protein_coding
Control-K27me3-Diag_peak_933	chr12	80566267	80567001	+	41	NA	promoter-TSS (ENSMUST00000181852.2)	lncRNA-promoter-TSS (ENSMUST00000181852.2)	870	ENSMUST00000021558.8	ENSMUSG00000021130	ENSMUST00000219993			Galnt16			protein_coding
Control-K27me3-Diag_peak_3839	chr6	135186064	135186541	+	41	NA	TTS (ENSMUST00000130612.2)	protein_coding-TTS (ENSMUST00000130612.2)	10892	ENSMUST00000151071.2	ENSMUSG00000030207	ENSMUST00000130612			Fam234b			protein_coding
Control-K27me3-Diag_peak_1311	chr14	34541006	34541467	+	41	NA	promoter-TSS (ENSMUST00000043349.7)	protein_coding-promoter-TSS (ENSMUST00000043349.7)	-829	ENSMUST00000043349.7	ENSMUSG00000041078	ENSMUST00000043349			Grid1			protein_coding
Control-K27me3-Diag_peak_339	chr10	44403130	44403907	+	41	NA	intron (ENSMUST00000167340.2, intron 1 of 3)	protein_coding-intron (ENSMUST00000167340.2, intron 1 of 3)	979	ENSMUST00000167340.2	ENSMUSG00000038151	ENSMUST00000039174			Prdm1			protein_coding
Control-K27me3-Diag_peak_3167	chr4	137523112	137523859	+	41	NA	promoter-TSS (ENSMUST00000138463.2)	protein_coding-promoter-TSS (ENSMUST00000138463.2)	56	ENSMUST00000138463.2	ENSMUSG00000028766	ENSMUST00000133566			Alpl			protein_coding
Control-K27me3-Diag_peak_3931	chr7	30333644	30334634	+	41	NA	exon (ENSMUST00000108147.3, exon 4 of 6)	protein_coding-exon (ENSMUST00000108147.3, exon 4 of 6)	1138	ENSMUST00000108147.3	ENSMUSG00000006311	ENSMUST00000108147			Etv2			protein_coding
Control-K27me3-Diag_peak_1374	chr14	64823931	64824372	+	41	NA	promoter-TSS (ENSMUST00000185812.2)	lncRNA-promoter-TSS (ENSMUST00000185812.2)	-629	ENSMUST00000185812.2	ENSMUSG00000097545	ENSMUST00000186703			Mir124a-1hg			lncRNA
Control-K27me3-Diag_peak_113	chr1	78171814	78172222	+	41	NA	exon (ENSMUST00000004994.16, exon 2 of 9)	protein_coding-exon (ENSMUST00000004994.16, exon 2 of 9)	1457	ENSMUST00000004994.16	ENSMUSG00000004872	ENSMUST00000172555			Pax3			protein_coding
Control-K27me3-Diag_peak_1203	chr13	94840214	94840620	+	41	NA	Intergenic	Intergenic	-1191	ENSMUST00000220503.2	ENSMUSG00000113904	ENSMUST00000220503			Gm32351			lncRNA
Control-K27me3-Diag_peak_1619	chr15	102871894	102872429	+	41	NA	Intergenic	Intergenic	-3070	ENSMUST00000001699.8	ENSMUSG00000022484	ENSMUST00000001699			Hoxc10			protein_coding
Control-K27me3-Diag_peak_668	chr11	95894592	95896185	+	41	NA	intron (ENSMUST00000013559.3, intron 1 of 14)	protein_coding-intron (ENSMUST00000013559.3, intron 1 of 14)	-1327	ENSMUST00000191263.2	ENSMUSG00000099928	ENSMUST00000191263			Gm29202			lncRNA
Control-K27me3-Diag_peak_3257	chr5	30623143	30623792	+	41	NA	promoter-TSS (ENSMUST00000031078.10)	protein_coding-promoter-TSS (ENSMUST00000031078.10)	39	ENSMUST00000114743.2	ENSMUSG00000029182	ENSMUST00000114743			Fam166c			protein_coding
Control-K27me3-Diag_peak_2974	chr4	44710799	44712400	+	41	NA	Intergenic	Intergenic	-1112	ENSMUST00000014174.14	ENSMUSG00000014030	ENSMUST00000191036			Pax5			protein_coding
Control-K27me3-Diag_peak_3802	chr6	120468895	120471081	+	41	NA	exon (ENSMUST00000178687.2, exon 1 of 1)	protein_coding-exon (ENSMUST00000178687.2, exon 1 of 1)	780	ENSMUST00000178687.2	ENSMUSG00000094626	ENSMUST00000178687			Tmem121b			protein_coding
Control-K27me3-Diag_peak_4082	chr7	109464604	109464993	+	41	NA	promoter-TSS (ENSMUST00000007423.12)	protein_coding-promoter-TSS (ENSMUST00000007423.12)	-5	ENSMUST00000007423.12	ENSMUSG00000007279	ENSMUST00000132113			Scube2			protein_coding
Control-K27me3-Diag_peak_2999	chr4	49844681	49845473	+	41	NA	exon (ENSMUST00000076674.4, exon 1 of 9)	protein_coding-exon (ENSMUST00000076674.4, exon 1 of 9)	472	ENSMUST00000076674.4	ENSMUSG00000039579	ENSMUST00000076674			Grin3a			protein_coding
Control-K27me3-Diag_peak_1033	chr13	31795920	31796245	+	41	NA	intron (ENSMUST00000221561.2, intron 1 of 3)	lncRNA-intron (ENSMUST00000221561.2, intron 1 of 3)	-7069	ENSMUST00000130966.2	ENSMUSG00000087276	ENSMUST00000130966			Gm11378			lncRNA
Control-K27me3-Diag_peak_2066	chr19	25650989	25651347	+	41	NA	exon (ENSMUST00000053068.7, exon 2 of 4)	protein_coding-exon (ENSMUST00000053068.7, exon 2 of 4)	1393	ENSMUST00000053068.7	ENSMUSG00000048138	ENSMUST00000053068			Dmrt2			protein_coding
Control-K27me3-Diag_peak_819	chr11	118939981	118941005	+	41	NA	Intergenic	Intergenic	-8698	ENSMUST00000026663.8	ENSMUSG00000025578	ENSMUST00000128019			Cbx8			protein_coding
Control-K27me3-Diag_peak_970	chr12	104438954	104439501	+	40	NA	promoter-TSS (ENSMUST00000232932.2)	lncRNA-promoter-TSS (ENSMUST00000232932.2)	362	ENSMUST00000021513.6	ENSMUSG00000021095	ENSMUST00000021513			Gsc			protein_coding
Control-K27me3-Diag_peak_1646	chr15	102942659	102943744	+	40	NA	exon (ENSMUST00000100164.5, exon 1 of 2)	protein_coding-exon (ENSMUST00000100164.5, exon 1 of 2)	380	ENSMUST00000100164.5	ENSMUSG00000075394	ENSMUST00000100164			Hoxc4			protein_coding
Control-K27me3-Diag_peak_2171	chr19	46305415	46307019	+	40	NA	promoter-TSS (ENSMUST00000225748.2)	protein_coding-promoter-TSS (ENSMUST00000225748.2)	-187	ENSMUST00000225748.2	ENSMUSG00000037126	ENSMUST00000224556			Psd			protein_coding
Control-K27me3-Diag_peak_2629	chr2	164242589	164242925	+	40	NA	exon (ENSMUST00000103103.10, exon 3 of 11)	protein_coding-exon (ENSMUST00000103103.10, exon 3 of 11)	-2304	ENSMUST00000137427.8	ENSMUSG00000017007	ENSMUST00000137427			Rbpjl			protein_coding
Control-K27me3-Diag_peak_3724	chr6	83690329	83690838	+	40	NA	intron (ENSMUST00000037807.3, intron 1 of 2)	protein_coding-intron (ENSMUST00000037807.3, intron 1 of 2)	-1400	ENSMUST00000123402.2	ENSMUSG00000085794	ENSMUST00000150233			Vax2os			lncRNA
Control-K27me3-Diag_peak_1825	chr17	46771483	46772011	+	40	NA	exon (ENSMUST00000225808.2, exon 13 of 13)	protein_coding-exon (ENSMUST00000225808.2, exon 13 of 13)	-15686	ENSMUST00000224870.2	ENSMUSG00000114244	ENSMUST00000224870			Gm47119			lncRNA
Control-K27me3-Diag_peak_944	chr12	84922500	84923369	+	40	NA	exon (ENSMUST00000002073.13, exon 1 of 36)	protein_coding-exon (ENSMUST00000002073.13, exon 1 of 36)	319	ENSMUST00000163189.8	ENSMUSG00000002020	ENSMUST00000168699			Ltbp2			protein_coding
Control-K27me3-Diag_peak_1864	chr17	80020710	80022280	+	40	NA	promoter-TSS (ENSMUST00000234927.2)	protein_coding-promoter-TSS (ENSMUST00000234927.2)	-411	ENSMUST00000234927.2	ENSMUSG00000024087	ENSMUST00000234361			Cyp1b1			protein_coding
Control-K27me3-Diag_peak_940	chr12	84616280	84617477	+	40	NA	exon (ENSMUST00000021665.12, exon 1 of 5)	protein_coding-exon (ENSMUST00000021665.12, exon 1 of 5)	264	ENSMUST00000169934.4	ENSMUSG00000021239	ENSMUST00000169934			Vsx2			protein_coding
Control-K27me3-Diag_peak_3135	chr4	129881719	129882235	+	40	NA	intron (ENSMUST00000121049.8, intron 1 of 28)	protein_coding-intron (ENSMUST00000106017.8, intron 1 of 29)	2916	ENSMUST00000121049.8	ENSMUSG00000028782	ENSMUST00000121049			Adgrb2			protein_coding
Control-K27me3-Diag_peak_3611	chr6	6863746	6864522	+	40	NA	exon (ENSMUST00000178206.2, exon 1 of 1)	TEC-exon (ENSMUST00000178206.2, exon 1 of 1)	336	ENSMUST00000172943.2	ENSMUSG00000029754	ENSMUST00000172943			Dlx6			protein_coding
Control-K27me3-Diag_peak_1935	chr18	42534233	42535079	+	40	NA	Intergenic	Intergenic	6516	ENSMUST00000237247.2	ENSMUSG00000024497	ENSMUST00000237247			Pou4f3			protein_coding
Control-K27me3-Diag_peak_1261	chr13	113129782	113130106	+	40	NA	promoter-TSS (ENSMUST00000092089.6)	protein_coding-promoter-TSS (ENSMUST00000092089.6)	-435	ENSMUST00000092089.6	ENSMUSG00000074651	ENSMUST00000092089			Mcidas			protein_coding
Control-K27me3-Diag_peak_1486	chr15	75438046	75439243	+	40	NA	promoter-TSS (ENSMUST00000023241.12)	protein_coding-promoter-TSS (ENSMUST00000023241.12)	61	ENSMUST00000065417.15	ENSMUSG00000022577	ENSMUST00000023241			Ly6h			protein_coding
Control-K27me3-Diag_peak_621	chr11	85726913	85727468	+	40	NA	intron (ENSMUST00000000095.7, intron 3 of 6)	protein_coding-intron (ENSMUST00000000095.7, intron 3 of 6)	3813	ENSMUST00000000095.7	ENSMUSG00000000093	ENSMUST00000000095			Tbx2			protein_coding
Control-K27me3-Diag_peak_2255	chr2	25506014	25506704	+	40	NA	exon (ENSMUST00000129520.2, exon 3 of 11)	protein_coding-exon (ENSMUST00000129520.2, exon 3 of 11)	340	ENSMUST00000127642.8	ENSMUSG00000052403	ENSMUST00000163217			Fcnaos			lncRNA
Control-K27me3-Diag_peak_707	chr11	97437096	97437664	+	40	NA	intron (ENSMUST00000238597.2, intron 2 of 18)	protein_coding-intron (ENSMUST00000107590.9, intron 2 of 17)	-9609	ENSMUST00000238233.2	ENSMUSG00000038453	ENSMUST00000126287			Srcin1			protein_coding
Control-K27me3-Diag_peak_462	chr11	3711412	3712606	+	40	NA	intron (ENSMUST00000135250.2, intron 2 of 2)	protein_coding-intron (ENSMUST00000070552.14, intron 2 of 13)	11780	ENSMUST00000127371.2	ENSMUSG00000020435	ENSMUST00000102950			Osbp2			protein_coding
Control-K27me3-Diag_peak_2210	chr2	9885322	9886263	+	40	NA	promoter-TSS (ENSMUST00000026889.2)	protein_coding-promoter-TSS (ENSMUST00000026889.2)	-271	ENSMUST00000026889.2	ENSMUSG00000025783	ENSMUST00000114919			4930412O13Rik			protein_coding
Control-K27me3-Diag_peak_1409	chr14	72768225	72768622	+	40	NA	TTS (ENSMUST00000208959.2)	unitary_pseudogene-TTS (ENSMUST00000208959.2)	1666	ENSMUST00000208959.2	ENSMUSG00000108975	ENSMUST00000208959			Mlnr-ps			unitary_pseudogene
Control-K27me3-Diag_peak_2954	chr4	32950360	32951426	+	40	NA	promoter-TSS (ENSMUST00000084748.9)	protein_coding-promoter-TSS (ENSMUST00000084748.9)	-52	ENSMUST00000084748.9	ENSMUSG00000040183	ENSMUST00000084750			Ankrd6			protein_coding
Control-K27me3-Diag_peak_2293	chr2	32631572	32632694	+	40	NA	TTS (ENSMUST00000141670.2)	protein_coding-intron (ENSMUST00000131101.3, intron 1 of 3)	629	ENSMUST00000139563.2	ENSMUSG00000059013	ENSMUST00000113242			Sh2d3c			protein_coding
Control-K27me3-Diag_peak_1073	chr13	40889244	40889696	+	40	NA	TTS (ENSMUST00000181176.3)	lncRNA-TTS (ENSMUST00000181176.3)	-1074	ENSMUST00000224999.2	ENSMUSG00000021359	ENSMUST00000224665			Tfap2a			protein_coding
Control-K27me3-Diag_peak_2223	chr2	13015087	13015450	+	40	NA	exon (ENSMUST00000061545.7, exon 1 of 2)	protein_coding-exon (ENSMUST00000061545.7, exon 1 of 2)	571	ENSMUST00000192416.2	ENSMUSG00000102900	ENSMUST00000192416			Gm37811			TEC
Control-K27me3-Diag_peak_3587	chr5	147124782	147126342	+	40	NA	promoter-TSS (ENSMUST00000065382.6)	protein_coding-promoter-TSS (ENSMUST00000065382.6)	56	ENSMUST00000065382.6	ENSMUSG00000053129	ENSMUST00000065382			Gsx1			protein_coding
Control-K27me3-Diag_peak_2287	chr2	31736148	31737128	+	40	NA	promoter-TSS (ENSMUST00000028188.8)	protein_coding-promoter-TSS (ENSMUST00000028188.8)	-621	ENSMUST00000028188.8	ENSMUSG00000026841	ENSMUST00000028188			Fibcd1			protein_coding
Control-K27me3-Diag_peak_3164	chr4	137006898	137007295	+	40	NA	intron (ENSMUST00000045747.5, intron 1 of 4)	protein_coding-intron (ENSMUST00000045747.5, intron 1 of 4)	2296	ENSMUST00000045747.5	ENSMUSG00000036856	ENSMUST00000045747			Wnt4			protein_coding
Control-K27me3-Diag_peak_1018	chr12	118813081	118814070	+	40	NA	TTS (ENSMUST00000223305.2)	protein_coding-TTS (ENSMUST00000223305.2)	2254	ENSMUST00000223305.2	ENSMUSG00000048562	ENSMUST00000223305			Sp8			protein_coding
Control-K27me3-Diag_peak_1318	chr14	47120555	47121066	+	40	NA	promoter-TSS (ENSMUST00000137543.9)	protein_coding-promoter-TSS (ENSMUST00000137543.9)	-153	ENSMUST00000141767.2	ENSMUSG00000021838	ENSMUST00000100672			Samd4			protein_coding
Control-K27me3-Diag_peak_4364	chr8	124138505	124139050	+	40	NA	intron (ENSMUST00000212743.2, intron 1 of 3)	protein_coding-intron (ENSMUST00000071134.4, intron 1 of 3)	448	ENSMUST00000212743.2	ENSMUSG00000062380	ENSMUST00000212743			Tubb3			protein_coding
Control-K27me3-Diag_peak_301	chr10	19725635	19726317	+	40	NA	intron (ENSMUST00000059805.6, intron 1 of 1)	protein_coding-intron (ENSMUST00000059805.6, intron 1 of 1)	1229	ENSMUST00000059805.6	ENSMUSG00000050473	ENSMUST00000059805			Slc35d3			protein_coding
Control-K27me3-Diag_peak_1213	chr13	95012717	95014204	+	40	NA	intron (ENSMUST00000022195.13, intron 1 of 2)	protein_coding-intron (ENSMUST00000022195.13, intron 1 of 2)	1350	ENSMUST00000022195.13	ENSMUSG00000021685	ENSMUST00000022195			Otp			protein_coding
Control-K27me3-Diag_peak_4215	chr8	46745313	46745665	+	40	NA	TTS (ENSMUST00000210696.2)	protein_coding-TTS (ENSMUST00000210696.2)	883	ENSMUST00000210696.2	ENSMUSG00000047171	ENSMUST00000058636			Helt			protein_coding
Control-K27me3-Diag_peak_2798	chr3	89870354	89870822	+	40	NA	promoter-TSS (ENSMUST00000166347.8)	protein_coding-promoter-TSS (ENSMUST00000166347.8)	-2	ENSMUST00000166347.8	ENSMUSG00000060671	ENSMUST00000069805			Atp8b2			protein_coding
Control-K27me3-Diag_peak_2101	chr19	43604750	43606069	+	40	NA	Intergenic	Intergenic	4645	ENSMUST00000057178.11	ENSMUSG00000044220	ENSMUST00000057178			Nkx2-3			protein_coding
Control-K27me3-Diag_peak_3442	chr5	116507926	116508574	+	39	NA	Intergenic	Intergenic	11444	ENSMUST00000200749.2	ENSMUSG00000106766	ENSMUST00000200749			4933424N20Rik			TEC
Control-K27me3-Diag_peak_4633	chr9	114684198	114684890	+	39	NA	Intergenic	Intergenic	-11320	ENSMUST00000213929.2	ENSMUSG00000041012	ENSMUST00000047013			Cmtm8			protein_coding
Control-K27me3-Diag_peak_311	chr10	29409411	29409826	+	39	NA	intron (ENSMUST00000092623.5, intron 1 of 4)	protein_coding-intron (ENSMUST00000092623.5, intron 1 of 4)	-1095	ENSMUST00000215560.2	ENSMUSG00000110831	ENSMUST00000215560			Gm48159			lncRNA
Control-K27me3-Diag_peak_4604	chr9	106024846	106025489	+	39	NA	promoter-TSS (ENSMUST00000143956.2)	lncRNA-promoter-TSS (ENSMUST00000143956.2)	-719	ENSMUST00000143956.2	ENSMUSG00000086296	ENSMUST00000160569			D030055H07Rik			lncRNA
Control-K27me3-Diag_peak_3379	chr5	98401594	98402622	+	39	NA	promoter-TSS (ENSMUST00000031280.2)	protein_coding-promoter-TSS (ENSMUST00000031280.2)	65	ENSMUST00000031280.2	ENSMUSG00000029337	ENSMUST00000031280			Fgf5			protein_coding
Control-K27me3-Diag_peak_4099	chr7	126446615	126448095	+	39	NA	promoter-TSS (ENSMUST00000137873.8)	protein_coding-promoter-TSS (ENSMUST00000137873.8)	-72	ENSMUST00000137873.8	ENSMUSG00000052301	ENSMUST00000152051			Doc2a			protein_coding
Control-K27me3-Diag_peak_4504	chr9	63046323	63047719	+	39	NA	intron (ENSMUST00000119146.8, intron 7 of 8)	protein_coding-intron (ENSMUST00000055281.8, intron 7 of 8)	6456	ENSMUST00000240511.1	ENSMUSG00000118764	ENSMUST00000240511			U6			snRNA
Control-K27me3-Diag_peak_1555	chr15	98677881	98678208	+	39	NA	Intergenic	Intergenic	-2013	ENSMUST00000023732.12	ENSMUSG00000022996	ENSMUST00000166022			Wnt10b			protein_coding
Control-K27me3-Diag_peak_599	chr11	84409840	84410336	+	39	NA	TTS (ENSMUST00000176503.2)	protein_coding-TTS (ENSMUST00000176503.2)	2805	ENSMUST00000176503.2	ENSMUSG00000018698	ENSMUST00000018842			Lhx1			protein_coding
Control-K27me3-Diag_peak_1509	chr15	79687660	79688590	+	39	NA	intron (ENSMUST00000023060.13, intron 4 of 7)	protein_coding-intron (ENSMUST00000023057.10, intron 1 of 4)	785	ENSMUST00000175858.10	ENSMUSG00000022421	ENSMUST00000175858			Nptxr			protein_coding
Control-K27me3-Diag_peak_2366	chr2	71358602	71359539	+	39	NA	promoter-TSS (ENSMUST00000122990.2)	lncRNA-promoter-TSS (ENSMUST00000122990.2)	43	ENSMUST00000126400.2	ENSMUSG00000041911	ENSMUST00000152711			Dlx1			protein_coding
Control-K27me3-Diag_peak_355	chr10	52566410	52567620	+	39	NA	exon (ENSMUST00000105473.3, exon 1 of 8)	protein_coding-exon (ENSMUST00000105473.3, exon 1 of 8)	386	ENSMUST00000105473.3	ENSMUSG00000038602	ENSMUST00000105473			Slc35f1			protein_coding
Control-K27me3-Diag_peak_4198	chr8	23463860	23464617	+	39	NA	promoter-TSS (ENSMUST00000110688.9)	protein_coding-promoter-TSS (ENSMUST00000110688.9)	-622	ENSMUST00000110688.9	ENSMUSG00000031543	ENSMUST00000084038			Ank1			protein_coding
Control-K27me3-Diag_peak_54	chr1	63288211	63288950	+	39	NA	promoter-TSS (ENSMUST00000194370.2)	TEC-promoter-TSS (ENSMUST00000194370.2)	-922	ENSMUST00000194370.2	ENSMUSG00000102536	ENSMUST00000194370			1700039I01Rik			TEC
Control-K27me3-Diag_peak_2871	chr3	110049301	110050194	+	39	NA	intron (ENSMUST00000156177.9, intron 1 of 6)	protein_coding-intron (ENSMUST00000128219.9, intron 1 of 5)	573	ENSMUST00000156177.9	ENSMUSG00000059857	ENSMUST00000156177			Ntng1			protein_coding
Control-K27me3-Diag_peak_1094	chr13	48811944	48814117	+	39	NA	Intergenic	Intergenic	-3444	ENSMUST00000021813.5	ENSMUSG00000021381	ENSMUST00000021813			Barx1			protein_coding
Control-K27me3-Diag_peak_2855	chr3	107364982	107366792	+	39	NA	exon (ENSMUST00000009617.10, exon 1 of 4)	protein_coding-exon (ENSMUST00000009617.10, exon 1 of 4)	981	ENSMUST00000009617.10	ENSMUSG00000027895	ENSMUST00000009617			Kcnc4			protein_coding
Control-K27me3-Diag_peak_2542	chr2	130418942	130419388	+	39	NA	TTS (ENSMUST00000028764.6)	protein_coding-TTS (ENSMUST00000028764.6)	1072	ENSMUST00000028764.6	ENSMUSG00000027301	ENSMUST00000028764			Oxt			protein_coding
Control-K27me3-Diag_peak_1624	chr15	102883467	102885231	+	39	NA	promoter-TSS (ENSMUST00000173306.2)	protein_coding-promoter-TSS (ENSMUST00000173306.2)	-525	ENSMUST00000173306.2	ENSMUSG00000036139	ENSMUST00000173306			Hoxc9			protein_coding
Control-K27me3-Diag_peak_2532	chr2	127323396	127325339	+	39	NA	promoter-TSS (ENSMUST00000088538.6)	protein_coding-promoter-TSS (ENSMUST00000088538.6)	52	ENSMUST00000088538.6	ENSMUSG00000079056	ENSMUST00000028850			Kcnip3			protein_coding
Control-K27me3-Diag_peak_4136	chr7	138768763	138769119	+	39	NA	promoter-TSS (ENSMUST00000016125.12)	protein_coding-promoter-TSS (ENSMUST00000016125.12)	-508	ENSMUST00000016125.12	ENSMUSG00000015981	ENSMUST00000016125			Stk32c			protein_coding
Control-K27me3-Diag_peak_2046	chr19	24873965	24874450	+	39	NA	Intergenic	Intergenic	4354	ENSMUST00000058600.4	ENSMUSG00000051490	ENSMUST00000058600			Foxd4			protein_coding
Control-K27me3-Diag_peak_3300	chr5	37983149	37984940	+	39	NA	Intergenic	Intergenic	-2117	ENSMUST00000063116.10	ENSMUSG00000048450	ENSMUST00000063116			Msx1			protein_coding
Control-K27me3-Diag_peak_1373	chr14	64823272	64823574	+	39	NA	Intergenic	Intergenic	-1357	ENSMUST00000185812.2	ENSMUSG00000097545	ENSMUST00000186703			Mir124a-1hg			lncRNA
Control-K27me3-Diag_peak_176	chr1	121105604	121106540	+	39	NA	TTS (ENSMUST00000185678.2)	lncRNA-TTS (ENSMUST00000185678.2)	-45933	ENSMUST00000191007.2	ENSMUSG00000101700	ENSMUST00000191007			Gm29359			lncRNA
Control-K27me3-Diag_peak_424	chr10	94779162	94781395	+	39	NA	exon (ENSMUST00000099337.5, exon 1 of 31)	protein_coding-exon (ENSMUST00000099337.5, exon 1 of 31)	419	ENSMUST00000099337.5	ENSMUSG00000074785	ENSMUST00000180573			Plxnc1			protein_coding
Control-K27me3-Diag_peak_561	chr11	69127006	69127616	+	39	NA	exon (ENSMUST00000021259.9, exon 2 of 19)	protein_coding-exon (ENSMUST00000021259.9, exon 2 of 19)	537	ENSMUST00000108665.8	ENSMUSG00000020890	ENSMUST00000108665			Gucy2e			protein_coding
Control-K27me3-Diag_peak_2574	chr2	147022739	147023315	+	39	NA	intron (ENSMUST00000109970.5, intron 2 of 2)	protein_coding-intron (ENSMUST00000109970.5, intron 2 of 2)	-2976	ENSMUST00000136998.3	ENSMUSG00000086509	ENSMUST00000136998			Nkx2-2os			lncRNA
Control-K27me3-Diag_peak_1457	chr14	122728973	122729332	+	39	NA	exon (ENSMUST00000100294.3, exon 1 of 1)	lncRNA-exon (ENSMUST00000100294.3, exon 1 of 1)	1154	ENSMUST00000100294.3	ENSMUSG00000075465	ENSMUST00000100294			Gm10837			lncRNA
Control-K27me3-Diag_peak_4288	chr8	89769219	89770189	+	39	NA	intron (ENSMUST00000034090.8, intron 1 of 3)	protein_coding-intron (ENSMUST00000034090.8, intron 1 of 3)	1086	ENSMUST00000034090.8	ENSMUSG00000031665	ENSMUST00000034090			Sall1			protein_coding
Control-K27me3-Diag_peak_251	chr1	170734885	170735858	+	39	NA	intron (ENSMUST00000094337.2, intron 5 of 5)	protein_coding-intron (ENSMUST00000094337.2, intron 5 of 5)	5139	ENSMUST00000094337.2	ENSMUSG00000070524	ENSMUST00000094337			Fcrlb			protein_coding
Control-K27me3-Diag_peak_3886	chr7	24199627	24200671	+	39	NA	intron (ENSMUST00000068023.8, intron 5 of 8)	protein_coding-intron (ENSMUST00000068023.8, intron 5 of 8)	763	ENSMUST00000205820.2	ENSMUSG00000054793	ENSMUST00000205820			Cadm4			protein_coding
Control-K27me3-Diag_peak_404	chr10	81287969	81288325	+	39	NA	intron (ENSMUST00000221817.2, intron 1 of 9)	protein_coding-intron (ENSMUST00000221817.2, intron 1 of 9)	3322	ENSMUST00000221817.2	ENSMUSG00000055053	ENSMUST00000221817			Nfic			protein_coding
Control-K27me3-Diag_peak_2100	chr19	43602265	43604330	+	39	NA	exon (ENSMUST00000057178.11, exon 2 of 2)	protein_coding-exon (ENSMUST00000057178.11, exon 2 of 2)	2533	ENSMUST00000057178.11	ENSMUSG00000044220	ENSMUST00000057178			Nkx2-3			protein_coding
Control-K27me3-Diag_peak_1822	chr17	46607985	46609099	+	38	NA	promoter-TSS (ENSMUST00000166617.8)	protein_coding-promoter-TSS (ENSMUST00000166617.8)	133	ENSMUST00000166280.8	ENSMUSG00000047428	ENSMUST00000166617			Dlk2			protein_coding
Control-K27me3-Diag_peak_588	chr11	81042634	81043830	+	38	NA	exon (ENSMUST00000021045.13, exon 1 of 10)	protein_coding-exon (ENSMUST00000021045.13, exon 1 of 10)	915	ENSMUST00000021045.13	ENSMUSG00000020704	ENSMUST00000066197			Asic2			protein_coding
Control-K27me3-Diag_peak_573	chr11	76563735	76564127	+	38	NA	exon (ENSMUST00000056184.2, exon 1 of 1)	protein_coding-exon (ENSMUST00000056184.2, exon 1 of 1)	635	ENSMUST00000056184.2	ENSMUSG00000044243	ENSMUST00000056184			Bhlha9			protein_coding
Control-K27me3-Diag_peak_114	chr1	78172720	78176413	+	38	NA	promoter-TSS (ENSMUST00000087086.7)	protein_coding-promoter-TSS (ENSMUST00000087086.7)	-795	ENSMUST00000087086.7	ENSMUSG00000004872	ENSMUST00000172555			Pax3			protein_coding
Control-K27me3-Diag_peak_2151	chr19	45219409	45221181	+	38	NA	TTS (ENSMUST00000099401.6)	protein_coding-TTS (ENSMUST00000099401.6)	3956	ENSMUST00000099401.6	ENSMUSG00000025216	ENSMUST00000099401			Lbx1			protein_coding
Control-K27me3-Diag_peak_2821	chr3	96311411	96312771	+	38	NA	Intergenic	Intergenic	2394	ENSMUST00000180455.2	ENSMUSG00000097299	ENSMUST00000180455			Gm26654			lncRNA
Control-K27me3-Diag_peak_1736	chr16	93885780	93887055	+	38	NA	exon (ENSMUST00000072182.9, exon 1 of 11)	protein_coding-exon (ENSMUST00000072182.9, exon 1 of 11)	627	ENSMUST00000231688.2	ENSMUSG00000062713	ENSMUST00000072182			Sim2			protein_coding
Control-K27me3-Diag_peak_2903	chr3	129015501	129015805	+	38	NA	TTS (ENSMUST00000199637.2)	TEC-TTS (ENSMUST00000199637.2)	3524	ENSMUST00000199637.2	ENSMUSG00000106078	ENSMUST00000199637			Gm43697			TEC
Control-K27me3-Diag_peak_1158	chr13	72773333	72773684	+	38	NA	TTS (ENSMUST00000177421.4)	lncRNA-TTS (ENSMUST00000177421.4)	3175	ENSMUST00000177421.4	ENSMUSG00000093587	ENSMUST00000177421			Gm20554			lncRNA
[truncated: 4,461 more rows]

## Sheet: SuppTable 5. H3K27me3-treated
Supp Table 5. Chipseq analysis of H3K27me3 in GSK503-treated VCMsh2Hu mice
[truncated: 1,772 more rows]

[truncated: 6 more sheets: SuppTable 6. H3K4me3-control, SuppTable 7. H3K4me3-treated, SuppTable 8. H3K4me1-control, SuppTable 9. H3K4me1-treated, SuppTable 10. H3K27Ac-control, SuppTable 11. H3K27Ac-treated]
