# Supplementary material for: Inhibition of histone methyltransferase EZH2 for immune interception of colorectal cancer in Lynch syndrome
Source: JCI Insight. 2025 Feb 13;10(6):e177545. doi: 10.1172/jci.insight.177545 (PMC11949072; doi:10.1172/jci.insight.177545)
Supplement: Supporting data values [file jciinsight-10-177545-s285.xlsx]

## Sheet: Fig 1D
Normalized data relative to control (graphed)
Murine
Control	Control_CoCulture	0.5uM	0.5uM_Co-culture	1uM	1uM_Co-culture	2uM	2uM_Co-culture
100	100	107.273	98.1818	103.636	89.0909	90.9091	83.6364
100	100	99.1667	88.6288	98.3333	80.2676	91.6667	75.2508
100	100	98.3333	95.3237	96.6667	86.3309	93.3333	80.9353
100	100	117	108	116	94	114	88
100	100	100	93.2203	99.1525	83.0508	98.3051	77.9661
100	100	98.3333	90	95	83.3333	96.6667	93.3333
Raw data from plate reader
Control	Control_CoCulture	GSK503 (0.5uM)	GSK503 (0.5uM)_coculture	GSK503 (1uM)	GSK503 (1uM)_coculture	GSK503 (2uM)	GSK503 (2uM)_coculture
550	550	590	540	570	490	500	460
600	598	595	530	590	480	550	450
600	556	590	530	580	480	560	450
500	500	585	540	580	470	570	440
590	590	590	550	585	490	580	460
600	600	590	540	570	500	580	560
Human
Control	Control_CoCulture	0.5uM	0.5uM_Co-culture	1uM	1uM_Co-culture	2uM	2uM_Co-culture
100	100	98.1818	98.1818	89.0909	89.0909	83.6364	69.0909
100	100	88.6288	88.6288	80.2676	80.2676	75.2508	63.5452
100	100	95.3237	95.3237	86.3309	86.3309	80.9353	61.1511
100	100	98.1818	98.1818	85.4545	85.4545	80	65.4545
100	100	93.2203	93.2203	83.0508	83.0508	77.9661	57.6271
100	100	90	90	83.3333	83.3333	93.3333	56.6667
Raw data from plate reader
Control	Control_CoCulture	GSK503 (0.5uM)	GSK503 (0.5uM)_coculture	GSK503 (1uM)	GSK503 (1uM)_coculture	GSK503 (2uM)	GSK503 (2uM)_coculture
560	550	540	540	530	490	520	380
550	598	540	530	540	480	500	380
550	556	540	530	540	480	490	340
560	550	550	540	540	470	500	360
560	590	550	550	550	490	500	340
560	600	540	540	540	500	490	340

## Sheet: Fig 1E
	MURINE
	Splenocyte only												Co-culture
	Control			GSK503 (0.5uM)			GSK503 (1uM)			GSK503 (2uM)			Control			(0.5uM)			(1uM)			(2uM)
CD4	13.94	14.01	12.9	26.99	27.99	25.18	27.23	28	26.8	28.63	29.12	28.9	17	15	12	29.84	29.9	29.6	29.01	29.8	28.9	30.66	31.66	29.45
CD8	4.65	4.6	4.2	4.84	4.8	4.4	5.35	5.45	5.77	5.23	5.66	5.77	3.47	3.12	3.5	4.99	4.11	4.22	5.75	5.8	4.59	4.49	5.9	5.98
CD335	0.4	0.32	0.5	0.6	0.5	0.45	0.6	0.68	0.86	0.8	0.7	0.7	0.61	0.6	0.64	0.87	0.8	0.9	1.61	1.78	1.5	2.29	2.39	2.4
	HUMAN
	PBMC only												Co-culture
	Control			GSK503 (0.5uM)			GSK503 (1uM)			GSK503 (2uM)			Control			(0.5uM)			(1uM)			(2uM)
CD4	0.13	0.12	0.14	0.67	0.71	0.66	8.6	8.8	8.1	1.71	1.72	1.68	0.73	0.71	0.74	0.7	0.67	0.73	8.64	8.66	8.83	2.57	2.56	2.59
CD8	0.02	0.023	0.02	0.27	0.26	0.27	0.7	0.71	0.77	0.65	0.66	0.77	0.06	0.062	0.061	1.3	1.4	1.3	0.7	0.79	0.71	1.09	1.2	1.1
CD335	0.5	0.54	0.5	24.6	24.2	21.2	10.73	10.65	10.86	32.1	27.1		1.15	1.14	1.13	32.5	32.2	30.1	18.1	17.8	15.1	27.3	29.8	30.1

## Sheet: Fig 2B
	Colonoscopy polyp count data (2B, left)
	Controls (n=8)								GSK 503 (n=9)
Baseline	4	4	8	5	4	4	4	5	6	6	5	5	5	6	5	4	5
6-weeks	8	10	10	6	8	4	6	6	4	5	2	4	4	5	3	2	2
9-weeks	5	8	10	4	5	2	3	6	4	5	4	5	5	3	3	3	5
LI polyp count @ necropsy (2B, middle)			SI polyp count @ necropsy (2B, right)
Control	GSK503		Control	GSK503
7	2		10	2
6	3		7	2
8	2		10	6
4	1		2	2
4	2		3	5
2	2		3	3
2	1		3	4
3	2		1	4
	2			5

## Sheet: Fig 2C
	Stromal immune cells_Large Intestine dissociation
	Control				EZH2 Inhibitor
CD8	1.2	0.9	0.32	0.3	12.07	11.61	8.31	9.78	7.23
CD4	0.03	0.04	0.02	0.034	5.18	1.11	2.13	2.17	1.1
Activated CD8	5.35	2.74	3.38	1.85	14.01	12.75	24.27	17.38	17.97
Activated CD4	1.23	1.34	0.44	0.45	7.22	11.85	12.61	7.99	7.67
CD68	38.41	38.4	58.44	59.29	64.06	69.66	63.67	59.64	62.67
CD335	0.01	0.26	0.02	0.01	1.12	1.15	2.2	1.11	1.1
	Stromal immune cells_Small Intestine dissociation
	Control				EZH2 Inhibitor
CD8	2.47	2.23	2.33	2.01	3.07	3.09	3.31	3.78	3.1
CD4	2.14	2.12	2.13	2.45	3.18	3.11	3.13	3.17	2.1
Activated CD8	5.53	0.67	0.34	0.44	3.23	10.23	9.3	7.97	17.38
Activated CD4	2.38	2.01	2.02	2.03	3.45	3.22	2.7	2.44	3.99
CD68	59.64	58.44	50.44	53.25	50.8	61.21	70.23	62.67	71.26
CD335	2.04	2.03	2.032	2.21	2.02	2.23	2.1	2.1	2.56

## Sheet: Fig 2D
	Single cell dissociation from splenocytes
	Control				EZH2 Inhibitor
CD8	7.45	8.12	7.59	8.34	10.07	10.45	9.31	8.73	12.3
Activated CD8	1.1	0.67	1.09	0.44	4.23	5.27	6.79	7.87	4.36
CD4	14.22	13.12	12.1	14.3	15.12	14.2	16.1	19.1	17.2
Activated CD4	1.02	2.01	1.1	0.99	3.45	2.12	3.12	3.11	2.14
CD68	2.35	1.24	1.2	0.87	1.24	3.13	2.11	2.01	2.12
CD335	1.14	1.01	1.5	1.47	3.15	3.58	4.2	4.56	5.09

## Sheet: Fig 2E
Normalized data relative to organoid alone (graphed)
MURINE
Organoid alone	Organoid/control mice splenocyte*	Organoid/GSK503 treated mice splenocyte*
100	90	76.6667
100	75.9312	71.6332
100	96.6667	80
100	96.6667	80
100	100	77.9661
100	98.3333	93.3333
Raw data from plate reader
Control	GSK503 treated mice splenocyte	Control mice splenocyte
600	540	460
698	530	500
600	580	480
600	580	480
590	590	460
600	590	560

## Sheet: Fig 3A
	Control (n=3)			GSK503 (n=3)
H3K27me3	1.02749	0.733058	1.23945	0.0727119	0.514678	0.0387058
H3K9me3	1.32078	0.673694	1.00552	0.186662	0.590049	0.567629
H3K36me3	1.33443	0.757019	0.908556	1.31202	0.946415	1.01353
H3K4me3	1.4182	0.971819	0.609986	0.397758	0.227872	0.0908459
Lgr5	1.13018	0.908473	0.961349	0.888562	0.938165	0.614466
Epcam	0.64471	1.23627	1.11902	0.356192	0.0864761	0.00673563
Gata3	1.19123	0.646732	1.16204	1.25991	1.24201	1.19142
EZH2	0.716883	1.08911	1.19401	0.503194	0.687914	1.18941
Ki-67	1.22778	1.24095	1.12109	0.71155	0.77568	0.922952

## Sheet: Fig 3D
	Control (n=3)			GSK503 (n=3)
CD8	455	247	308	353	435	1056
ECad	63.5132	32.7162	61.7968	37.8345	42.8787	48.413
CD163	99.9041	53.8218	93.1925	36.1212	49.4908	62.6478
Ki-67	98.6443	52.9466	92.5952	34.4315	49.119	62.4442

## Sheet: Fig 3E
	Control-Sh			Ezh2-Sh
Cdx2	1.0803	0.922855	1.00305	0.555958	0.679833	0.617517
Dpp4	1.12294	0.790026	1.1272	1.3566	1.62267	1.65787
Epcam	1.02643	1.02643	1.01843	0.736208	0.77378	0.688905
Krt20	1.15503	0.805171	0.90119	1.19317	1.0093	1.19715
Lgr5	1.04943	0.966687	0.985734	0.756981	0.748615	0.794335
Muc2	1.04715	0.989543	0.965063	1.30713	1.27826	1.33765
Vill	1.06442	1.04188	0.901722	0.767116	0.919233	0.757903

## Sheet: Supp Fig 3
Panel A
	DMSO						1µM						5µM						10µM						15µM
GSK503	103.022	100.907	108.489	100.106	99.0393	88.4375	106.554	110.296	109.725	120.977	118.028	120.197	93.157	94.9176	97.9037	103.653	107.487	107.781	74.2918	69.5758	76.5182	90.35	87.2668	95.2626	37.6147	40.9221	47.5152	48.6192	45.7423	53.8347
Tazemetostat	103.022	100.907	108.489	100.106	99.0393	88.4375	111.75	113.332	114.499	110.215	113.505	109.532	102.354	109.06	96.3794	90.8081	102.657	93.8572	95.0528	86.4945	86.9231	90.3074	87.5988	81.4126	53.4369	55.9947	58.1896	59.435	49.9937	55.3856
Panel C
GSK504	DMSO								0.5uM								1uM								2uM								5uM								8uM								10uM
HCT116	101.74	99.51	102.03	99.32	100.19	98.81	101.79	99.9	112.04	112.33	109.52	104.63	98.44	95.02	98.44	98.3	102.82	102.46	103.69	107.72	102.66	95.68	99.1	90.08	103.61	103.54	85.47	80.07	90.95	103.54	100.63	94.66	93.03	100.3	95.84	106.64	87.53	80.47	105.06	97.64	85.04	70.2	72.65	73.66	68.55	69.27	65.19	58.5	67.54
SW620	90.13	119.37	88.73	104.44	98.78	106.38	94.71	95.68	111.52	88.48	93.29	95.32	96.66	99.84	90.91	91.26	95.32	84.43	90.63	94	91.79	84.98	93.03	93.92	106.33	110.25	29.37	111.87	111.51	98.25	103.64	100.28	111.52	111.27	99.87	98.6	114.79	100.64	110.19	113.11	25.06	25.82	24.05	24.05	101.34	94.36	101.52	95.6	25.7
Tazemostat	DMSO								0.5uM								1uM								5uM								8uM								10uM								10uM
HCT116	100.95	96.63	99.78	102.96	100.09	99.44	99.58	97.93	112.72	98.82	103.34	107.31	100.59	104.98	98.5	99.08	97.32	87.39	101.42	101.63	96.85	96.2	90.8	84.9	85.67	103.96	102.38	97.71	91.02	88.79	90.95	91.88	64.72	81.15	10.2	76.91	73.54	85.77	77.85	83.68	53.35	54.03	67.18	70.81	62.73	52.31	69.51	64.97	26.02
SW620	99	84.41	116.27	80.01	95.96	107.73	112.92	103.37	64.46	115.79	93.04	83.26	104.67	81.22	105.32	111.16	84.89	97.66	97.3	118.95	96.98	115.33	85.39	94.1	102.29	127.83	116.88	148.02	99.57	93.27	103.28	101.89	115.54	149.36	150.81	162.13	109.68	117.19	124.24	125.81	130.63	147.65	138.77	147.9	110.24	109.03	118.49	120.5	128.31
[truncated: 7 more columns]

[truncated: 5 more sheets: Supp Fig 5, Supp Fig 6, Supp Fig 7, Supp Fig 8A, Supp Fig11]
